# Supplementary material for: Genome-wide Twist1 occupancy in endocardial cushion cells, embryonic limb buds, and peripheral nerve sheath tumor cells
Source: BMC Genomics. 2014 Sep 28;15(1):821. doi: 10.1186/1471-2164-15-821 (PMC4190347; doi:10.1186/1471-2164-15-821)
Supplement: Supplementary file 1 — Additional file 1: Table of E12.5 ECC Twist1 ChIP-seq peak determination by MACS analysis. Twist1 ChIP-seq was performed in E12.5 ECCs and sequencing results were analyzed by MACS version 1.4.2 with default settings. The table contains the peak chromosomal location (chromosome (chr), start, and end), length of peak, summit of peak, number of tags at peak location, p value, fold enrichment, distance from nearest downstream gene and gene name, distance from nearest upstream gene and gene name. (XLS 2 MB) [file 12864_2014_6501_MOESM1_ESM.xls]

## Sheet: Supplemental Table 2 E12.5ECCTw
Additional File 1. E12.5 ECC Twist1 ChIP-seq peak determination by MACS analysis.
chromosome	start	end	length of region	summit (offset from start of region)	tags in region	-10LOG(pvalue)	fold_enrichment	Upstream_Gene	Distance	Downstream_Gene	Distance
chr1	3973467	3973602	136	39	5	51.87	19.84	Xkr4	312040	Rp1	307460
chr1	4707014	4707196	183	136	5	56.12	23.81	Sox17	220642	Mrpl15	56265
chr1	4785314	4785428	115	57	5	69.69	47	Mrpl15	9558	Lypla1	12660
chr1	4824787	4825054	268	139	7	50.15	17.16	Lypla1	2395	Lypla1	2295
chr1	4825174	4825376	203	76	7	59.76	13.23	Lypla1	2782	Lypla1	1908
chr1	4825656	4825834	179	120	6	52.82	17.64	Lypla1	3264	Lypla1	1426
chr1	5030808	5031009	202	126	7	69.22	17.64	Rgs20	19989	Rgs20	29283
chr1	5062102	5062247	146	73	5	55.22	18.32	Rgs20	1846	Atp6v1h	11152
chr1	5062683	5062836	154	79	6	64.23	17.01	Rgs20	2427	Atp6v1h	10571
chr1	5066939	5067168	230	117	7	55.79	17.64	Rgs20	6683	Atp6v1h	6315
chr1	5207381	5207486	106	53	5	69.69	47	Atp6v1h	55137	Oprk1	371193
chr1	5241695	5241876	182	131	6	54.8	19.24	Atp6v1h	89451	Oprk1	336879
chr1	5262703	5262859	157	103	5	62.55	26.46	Atp6v1h	110459	Oprk1	315871
chr1	5340611	5340757	147	96	6	51.54	21.16	Atp6v1h	188367	Oprk1	237963
chr1	5358085	5358247	163	50	6	77.29	37.6	Atp6v1h	205841	Oprk1	220489
chr1	5555247	5555429	183	121	6	60.33	29.39	Atp6v1h	403003	Oprk1	23327
chr1	5574518	5574654	137	60	6	82.41	47	Atp6v1h	422274	Oprk1	4056
chr1	5794886	5795087	202	144	7	56.57	15.87	Oprk1	202023	Npbwr1	108902
chr1	5810278	5810397	120	60	5	66.72	41.77	Oprk1	217415	Npbwr1	93510
chr1	6420470	6420697	228	107	6	51.16	15.87	Fam150a	36119	St18	299662
chr1	6864069	6864235	167	60	6	76.58	37.6	St18	15390	Pcmtd1	214932
chr1	6907132	6907340	209	89	7	65.78	21.89	St18	58453	Pcmtd1	171869
chr1	6907483	6907752	270	140	9	79.3	27.37	St18	58804	Pcmtd1	171518
chr1	7180316	7180410	95	47	5	77.08	36.08	Pcmtd1	20355	Sntg1	1172426
chr1	7324911	7325043	133	75	5	56.59	23.52	Pcmtd1	164950	Sntg1	1027831
chr1	7985044	7985293	250	112	7	50.68	16.28	Pcmtd1	825083	Sntg1	367698
chr1	7985411	7985533	123	61	6	54.6	19.84	Pcmtd1	825450	Sntg1	367331
chr1	7990134	7990303	170	112	6	50.63	11.61	Pcmtd1	830173	Sntg1	362608
chr1	8037424	8037609	186	136	5	59.92	28.2	Pcmtd1	877463	Sntg1	315318
chr1	8147581	8147810	230	155	9	60.36	17.32	Pcmtd1	987620	Sntg1	205161
chr1	8152653	8152888	236	100	10	76.39	13.8	Pcmtd1	992692	Sntg1	200089
chr1	8267147	8267278	132	61	5	68.52	37.6	Pcmtd1	1107186	Sntg1	85595
chr1	8703347	8703597	251	117	10	88.3	24.05	Sntg1	31293	Sntg1	69497
chr1	9165619	9165780	162	106	5	55.68	27.61	Sntg1	176352	Sntg1	27641
chr1	9399923	9400100	178	117	7	77.25	39.68	Sntg1	111709	Rrs1	135566
chr1	9485285	9485456	172	123	5	55.3	21.65	Sntg1	197071	Rrs1	50204
chr1	10090710	10090936	227	121	6	51.28	21.16	Cspp1	4763	Cspp1	3583
chr1	10308094	10308278	185	127	5	58.46	26.46	Arfgef1	85521	Cpa6	6714
chr1	10359424	10359539	116	58	5	66.72	41.77	Cpa6	32076	Cpa6	38926
chr1	10703952	10704102	151	56	6	79.54	47	Cpa6	118251	Cpa6	5741
chr1	10726575	10726902	328	60	10	60.56	13.23	Cpa6	16769	Prex2	256971
chr1	10740782	10740959	178	37	5	61.01	28.2	Cpa6	30976	Prex2	242764
chr1	10884218	10884437	220	102	9	77.74	30.03	Cpa6	174412	Prex2	99328
chr1	10912844	10912927	84	42	5	70.99	19.36	Cpa6	203038	Prex2	70702
chr1	11251671	11251912	242	149	7	63.35	23.52	Prex2	29908	Prex2	2373
chr1	11534934	11535010	77	38	5	116.92	47	A830018L16Rik	26275	A830018L16Rik	301
chr1	11696607	11696752	146	84	6	64.76	27.37	A830018L16Rik	109544	A830018L16Rik	41439
chr1	11698047	11698289	243	91	8	72.02	21.89	A830018L16Rik	110984	A830018L16Rik	39999
chr1	11719551	11719814	264	113	11	102.12	26.46	A830018L16Rik	132488	A830018L16Rik	18495
chr1	11940584	11940775	192	50	6	55.97	15.87	A830018L16Rik	16959	A830018L16Rik	460
chr1	12028840	12029119	280	219	10	62.25	14.7	A830018L16Rik	63795	Sulf1	653671
chr1	12031362	12031579	218	169	11	78.82	16.14	A830018L16Rik	66317	Sulf1	651149
chr1	12207361	12207575	215	120	7	77.03	39.68	A830018L16Rik	242316	Sulf1	475150
chr1	12259913	12260055	143	58	5	54.8	17.64	A830018L16Rik	294868	Sulf1	422598
chr1	12288752	12288926	175	49	5	61.44	28.2	A830018L16Rik	323707	Sulf1	393759
chr1	12556061	12556243	183	127	5	56.12	31.75	A830018L16Rik	591016	Sulf1	126450
chr1	12901115	12901257	143	84	5	66.5	37.6	Slco5a1	16607	Slco5a1	10004
chr1	12942348	12942551	204	40	6	70.73	28.2	Slco5a1	8287	Slco5a1	37313
chr1	13199384	13199515	132	41	6	67.67	27.37	Ncoa2	19216	Ncoa2	12004
chr1	13308340	13308560	221	92	7	56.19	17.16	Ncoa2	32290	Ncoa2	55679
chr1	13308710	13308997	288	196	10	79.63	18.14	Ncoa2	32660	Ncoa2	55309
chr1	13468527	13468678	152	95	5	64.97	37.6	Ncoa2	104508	Tram1	86256
chr1	13727216	13727376	161	104	5	51.01	17.01	Xkr9	35754	Gm5523	48550
chr1	13728925	13729087	163	61	7	76.27	23.52	Xkr9	37463	Gm5523	46841
chr1	13932381	13932566	186	52	7	87.5	56.4	Gm5523	156615	Eya1	226658
chr1	13988680	13988821	142	60	6	81.35	47	Gm5523	212914	Eya1	170359
chr1	14437572	14437755	184	76	5	55.99	23.81	Eya1	137845	Msc	305857
chr1	14950327	14950560	234	104	7	79.84	28.2	Trpa1	41413	Kcnb2	352206
chr1	14984822	14985037	216	103	8	81.79	25.4	Trpa1	75908	Kcnb2	317711
chr1	15138066	15138234	169	93	5	59.37	25.06	Trpa1	229152	Kcnb2	164467
chr1	15218541	15218707	167	35	5	56.03	21.65	Trpa1	309627	Kcnb2	83992
chr1	15253681	15253815	135	54	5	51.29	19.24	Trpa1	344767	Kcnb2	48852
chr1	15259016	15259259	244	118	8	65.09	18.14	Trpa1	350102	Kcnb2	43517
chr1	15504768	15504953	186	142	6	65.74	28.86	Kcnb2	202235	Kcnb2	194798
chr1	15733298	15733516	219	171	7	63.18	21.16	Kcnb2	31590	Terf1	62441
chr1	15750461	15750611	151	61	6	68.07	31.75	Kcnb2	48753	Terf1	45278
chr1	15775813	15775968	156	100	5	64.31	37.6	Kcnb2	74105	Terf1	19926
chr1	15857623	15857769	147	89	5	58.09	27.61	Gm106	7281	Gm106	16104
chr1	15924122	15924347	226	116	7	65.56	29.39	Gm106	41391	Rpl7	167254
chr1	16077083	16077483	401	104	15	125.27	26.46	Gm106	194352	Rpl7	14293
chr1	16372877	16373047	171	42	5	51.34	18.32	Stau2	8122	Stau2	7025
chr1	16614411	16614573	163	118	5	54.48	19.84	Ube2w	5081	Tceb1	18435
chr1	16701290	16701468	179	129	7	53.35	12.7	Ly96	1674	Jph1	283731
chr1	16878464	16878623	160	59	5	59.45	31.75	Ly96	178848	Jph1	106557
chr1	16892121	16892324	204	83	6	61.81	20.7	Ly96	192505	Jph1	92900
chr1	16926995	16927167	173	132	5	58.79	25.06	Ly96	227379	Jph1	58026
chr1	17231739	17231919	181	49	6	74.22	47	Gdap1	80151	Pi15	360243
chr1	17514937	17515107	171	61	8	86.25	28.34	Gdap1	363349	Pi15	77045
chr1	17694960	17695084	125	77	5	57.03	22.68	Pi15	79911	Crispld1	22538
chr1	17943475	17943689	215	163	7	50.92	14.11	Crispld1	189282	Crisp4	161797
chr1	18068951	18069098	148	59	5	53.96	17.64	Crispld1	314758	Crisp4	36321
chr1	18243049	18243331	283	163	9	73.47	19.84	Defb41	1765	Gm15386	7556
chr1	18382017	18382157	141	36	5	66.68	37.35	Defb41	126858	Tcfap2d	711086
chr1	18509184	18509426	243	70	10	73.28	16.53	Defb41	254025	Tcfap2d	583919
chr1	18527403	18527533	131	50	5	55.2	21.89	Defb41	272244	Tcfap2d	565700
chr1	18627503	18627597	95	47	7	133.65	65.8	Defb41	372344	Tcfap2d	465600
chr1	18639757	18639943	187	142	5	58.2	26.46	Defb41	384598	Tcfap2d	453346
chr1	18909895	18910026	132	89	6	83.5	47	Defb41	654736	Tcfap2d	183208
chr1	18917686	18917885	200	57	7	77.81	37.79	Defb41	662527	Tcfap2d	175417
chr1	18917895	18918059	165	49	5	55.23	27.61	Defb41	662736	Tcfap2d	175208
chr1	19166274	19166435	162	115	28	383.31	122.45	Tcfap2d	10017	Tcfap2b	32721
chr1	19250796	19251003	208	105	6	70.17	37.6	Tcfap2b	26370	Pkhd1	797064
chr1	19315085	19315199	115	57	5	69.52	46.69	Tcfap2b	90659	Pkhd1	732775
chr1	19613987	19614431	445	312	13	56.47	12.21	Tcfap2b	389561	Pkhd1	433873
chr1	19735919	19736040	122	61	5	69.69	47	Tcfap2b	511493	Pkhd1	311941
chr1	19789820	19789939	120	60	5	55.33	26.46	Tcfap2b	565394	Pkhd1	258040
chr1	19805259	19805396	138	78	5	67.4	37.6	Tcfap2b	580833	Pkhd1	242601
chr1	20117153	20117394	242	129	7	78.72	37.6	Pkhd1	10142	Pkhd1	70946
chr1	20383418	20383588	171	59	7	86.37	41.77	Pkhd1	1325	Pkhd1	20884
chr1	20422485	20422647	163	107	5	51.59	17.64	Pkhd1	18183	Pkhd1	17817
chr1	20582369	20582519	151	89	5	53.46	17.64	Pkhd1	3803	Pkhd1	1623
chr1	20638132	20638282	151	94	5	53.46	17.64	Pkhd1	30140	Mir206	30959
chr1	20693262	20693403	142	82	5	53.22	21.89	Mir133b	20412	Il17a	27724
chr1	20733975	20734122	148	57	5	64.03	35.27	Il17a	10037	Il17f	33255
chr1	20839071	20839240	170	41	5	62.16	28.2	Mcm3	28784	Paqr8	41632
chr1	21014825	21015057	233	150	8	93.34	37.35	Tram2	11342	Tram2	12653
chr1	21105394	21105564	171	118	5	51.34	24.42	Tram2	36202	Tmem14a	103318
chr1	21163570	21163723	154	43	7	93.86	37.6	Tram2	94378	Tmem14a	45142
chr1	21259374	21259554	181	120	5	54.04	28.86	Gsta3	4333	Gm4956	15953
chr1	22148729	22149049	321	259	12	58.87	12.8	Kcnq5	197069	Rims1	129774
chr1	22562722	22562832	111	55	44	735.35	131.78	Rims1	17597	Rims1	38210
chr1	22880973	22881090	118	59	5	55.33	26.46	Rims1	68412	4933415F23Rik	226340
chr1	22915404	22915589	186	93	5	59.92	18.8	Rims1	102843	4933415F23Rik	191909
chr1	23563107	23563346	240	119	9	76.48	18.14	Ogfrl1	173219	B3gat2	205658
chr1	23563434	23563642	209	88	8	70.67	22.68	Ogfrl1	173546	B3gat2	205331
chr1	23563875	23564071	197	135	9	84.46	22.68	Ogfrl1	173987	B3gat2	204890
chr1	23972226	23972392	167	46	5	54.93	27.61	Smap1	43234	1110058L19Rik	30552
chr1	23978362	23978479	118	59	5	69.52	46.69	Smap1	49370	1110058L19Rik	24416
chr1	24338093	24338205	113	56	5	68.08	44.09	Col19a1	3218	Col19a1	1176
chr1	24469343	24469479	137	86	5	60.94	28.86	Col19a1	1028	Col19a1	45680
chr1	24552359	24552543	185	43	5	60.05	28.2	Col19a1	8641	Col19a1	14134
chr1	24621807	24622285	479	162	17	59.48	8.53	Col19a1	27618	Lmbrd1	63576
chr1	24622668	24623028	361	61	27	153.5	17.25	Col19a1	28479	Lmbrd1	62715
chr1	24740864	24741057	194	132	10	120.53	45.35	Lmbrd1	55268	Lmbrd1	1378
chr1	24811246	24811368	123	61	5	69.69	47	Lmbrd1	5601	Lmbrd1	7791
chr1	24910371	24910546	176	55	5	61.3	28.2	Lmbrd1	90792	Bai3	213950
chr1	25347262	25347481	220	89	7	68.34	37.35	LOC100504323	13473	Bai3	106019
chr1	25583181	25583368	188	61	6	55.46	31.75	Bai3	21423	Bai3	5534
chr1	25972789	25972997	209	111	6	54.54	21.89	Bai3	86482	4931408C20Rik	765857
chr1	26472290	26472396	107	53	6	62.65	17.97	Bai3	585983	4931408C20Rik	266356
chr1	27149925	27150110	186	47	5	52.29	20.7	4931408C20Rik	405656	Gm597	1683042
chr1	27243758	27244008	251	126	8	66.19	19.24	4931408C20Rik	499489	Gm597	1589209
chr1	27251621	27251887	267	121	7	52	13.61	4931408C20Rik	507352	Gm597	1581346
chr1	28248863	28248982	120	60	7	100.42	65.36	4931408C20Rik	1504594	Gm597	584104
chr1	29096856	29097012	157	89	5	63.98	28.01	Gm597	259815	Phf3	1762331
chr1	29643202	29643352	151	48	5	52.57	22.68	Gm597	806161	Phf3	1215985
chr1	29669784	29669971	188	60	8	93.46	45.35	Gm597	832743	Phf3	1189403
chr1	29702307	29702505	199	138	6	54.97	26.46	Gm597	865266	Phf3	1156880
chr1	30000074	30000226	153	96	6	50.36	17.25	Gm597	1163033	Phf3	859113
chr1	30427636	30427802	167	108	6	59	25.6	Gm597	1590595	Phf3	431551
chr1	30428131	30428397	267	151	8	63.97	19.24	Gm597	1591090	Phf3	431056
chr1	30439950	30440071	122	61	5	60.86	33.07	Gm597	1602909	Phf3	419237
chr1	30744752	30744939	188	114	7	58.06	19.36	Gm597	1907711	Phf3	114435
chr1	30951360	30951627	268	153	7	52.79	18.67	Phf3	31287	Ptp4a1	45788
chr1	30970694	30970840	147	59	5	65.81	37.6	Phf3	50621	Ptp4a1	26454
chr1	31063789	31063957	169	116	5	52.59	19.05	Gm13363	57395	4931428L18Rik	134134
chr1	31184666	31184844	179	119	7	88.79	37.6	Gm13363	178272	4931428L18Rik	13257
chr1	31599321	31599485	165	43	5	55.23	20.7	Gm4850	275185	Khdrbs2	630330
chr1	31791192	31791351	160	46	5	51.16	17.01	Gm4850	467056	Khdrbs2	438459
chr1	31828569	31828749	181	61	6	72.35	44.09	Gm4850	504433	Khdrbs2	401082
chr1	32125372	32125514	143	69	7	60.46	15.87	Gm4850	801236	Khdrbs2	104279
chr1	32288502	32288658	157	105	5	64.15	28.2	Khdrbs2	58739	Khdrbs2	12243
chr1	32542015	32542190	176	60	5	61.13	28.01	Khdrbs2	12603	Gm9839	34393
chr1	32918450	32918564	115	57	5	69.69	47	Khdrbs2	204066	Prim2	592206
chr1	32972701	32972883	183	54	5	58.73	26.46	Khdrbs2	258317	Prim2	537955
chr1	33076347	33076550	204	53	6	57.24	17.64	Khdrbs2	361963	Prim2	434309
chr1	33237940	33238076	137	80	7	87.39	34.51	Khdrbs2	523556	Prim2	272716
chr1	33290380	33290545	166	44	5	54.03	19.84	Khdrbs2	575996	Prim2	220276
chr1	33426564	33426756	193	145	6	72.35	28.2	Khdrbs2	712180	Prim2	84092
chr1	33465218	33465394	177	140	5	51.46	19.05	Khdrbs2	750834	Prim2	45438
chr1	33585011	33585162	152	112	8	107.33	61.73	Prim2	14021	Prim2	5130
chr1	33658420	33658593	174	56	5	58.64	25.06	Prim2	68279	Prim2	26820
chr1	34164593	34164774	182	129	5	60.46	28.2	Dst	21506	Dst	6185
chr1	34704249	34704394	146	89	5	50.13	19.84	AA619741	13869	Arhgef4	154318
chr1	34895743	34895856	114	57	5	69.69	47	Fam168b	2098	Fam168b	3930
chr1	35225854	35226043	190	131	6	63.85	27.61	Plekhb2	291964	Hs6st1	899391
chr1	35348772	35348941	170	110	6	76.06	47	Plekhb2	414882	Hs6st1	776473
chr1	35363918	35364097	180	127	6	74.18	37.35	Plekhb2	430028	Hs6st1	761327
chr1	35374926	35375136	211	151	6	50.66	24.05	Plekhb2	441036	Hs6st1	750319
chr1	35396356	35396484	129	68	6	84.18	47	Plekhb2	462466	Hs6st1	728889
chr1	35466059	35466212	154	57	6	63.22	21.89	Plekhb2	532169	Hs6st1	659186
chr1	35470949	35471176	228	167	6	51.16	21.16	Plekhb2	537059	Hs6st1	654296
chr1	35719398	35719497	100	50	5	84.88	47	Plekhb2	785508	Hs6st1	405847
chr1	35869977	35870098	122	61	5	61.92	34.51	Plekhb2	936087	Hs6st1	255268
chr1	35955250	35955454	205	52	8	64.8	18.9	Plekhb2	1021360	Hs6st1	169995
chr1	36344244	36344459	216	60	11	84.33	26.95	Neurl3	14036	Arid5a	20334
chr1	36344499	36344782	284	218	18	144.76	27.47	Neurl3	14291	Arid5a	20079
chr1	36676789	36676981	193	47	6	55.83	15.87	Fam178b	11527	Fam178b	12476
chr1	37081216	37081400	185	88	5	60.05	28.2	Tmem131	85028	Cnga3	194890
chr1	37143825	37144029	205	143	7	78.61	23.81	Tmem131	147637	Cnga3	132281
chr1	37780185	37780341	157	116	6	78.39	47	2010300C02Rik	3770	Tsga10	31436
chr1	37884484	37884624	141	101	5	66.85	37.6	Tsga10	8114	Tsga10	6547
chr1	38099987	38100149	163	38	5	63.21	28.2	Eif5b	1445	Eif5b	1562
chr1	38282679	38282810	132	95	5	68.52	37.6	Aff3	7571	Aff3	26807
chr1	38667406	38667572	167	109	5	59.66	25.06	Aff3	73735	Aff3	16528
chr1	38765435	38765609	175	47	6	52.69	17.16	Aff3	43732	Lonrf2	85919
chr1	39878398	39878577	180	138	5	59.14	35.27	Gm3646	16378	Map4k4	79360
chr1	40104636	40104798	163	75	5	63.04	28.01	Map4k4	23081	LOC100047133	28421
chr1	40365604	40365900	297	144	14	114.77	27.78	Il1r1	6481	Il1r1	1527
chr1	40758510	40758794	285	173	10	63.09	15.26	Slc9a2	19791	Slc9a2	16930
chr1	40991526	40991683	158	102	5	63.99	28.2	Tmem182	79667	2610017I09Rik	1713519
chr1	41524652	41524811	160	104	5	52.05	23.52	Tmem182	612793	2610017I09Rik	1180393
chr1	41974784	41974878	95	47	15	313.67	132.28	Tmem182	1062925	2610017I09Rik	730261
chr1	42189747	42189929	183	58	5	60.32	37.6	Tmem182	1277888	2610017I09Rik	515298
chr1	42346542	42346645	104	52	5	84.88	47	Tmem182	1434683	2610017I09Rik	358503
chr1	42354279	42354379	101	50	6	100.65	56.4	Tmem182	1442420	2610017I09Rik	350766
chr1	42704443	42704544	102	51	5	68.03	26.46	Tmem182	1792584	2610017I09Rik	602
chr1	43834616	43834829	214	123	9	81.1	22.68	Uxs1	2954	Uxs1	2294
chr1	43835317	43835593	277	93	10	81.34	18.14	Uxs1	3655	Uxs1	1593
chr1	43975534	43975724	191	138	6	72.65	37.6	Uxs1	90983	Tpp2	15318
chr1	44110697	44110921	225	131	6	67.89	37.6	A530098C11Rik	33944	1700029F09Rik	32765
chr1	44191284	44191456	173	111	5	61.72	37.6	Bivm	4856	Bivm	2545
chr1	44258008	44258203	196	141	28	343.4	107.14	Ercc5	20083	4832428D23Rik	2907
chr1	44749623	44749796	174	54	5	51.88	19.05	Gulp1	3590	Gulp1	15839
chr1	44785488	44785621	134	52	5	59.33	26.46	Gulp1	20026	Gulp1	15831
chr1	44882754	44883014	261	105	8	63.72	18.67	Gulp1	30890	Col3a1	485629
chr1	45008055	45008204	150	47	7	94.74	56.4	Gulp1	156191	Col3a1	360328
chr1	45386610	45386832	223	96	7	81.44	37.6	Col3a1	712	Col3a1	338
chr1	45615079	45615267	189	136	8	81.24	21.89	Col5a2	55322	Wdr75	237267
chr1	45615679	45615831	153	70	6	60.59	19.84	Col5a2	55922	Wdr75	236667
chr1	45667740	45667928	189	56	6	55.49	15.36	Col5a2	107983	Wdr75	184606
chr1	45753032	45753213	182	131	5	60.46	28.2	Col5a2	193275	Wdr75	99314
chr1	46132790	46133114	325	180	18	169.49	67.34	Dnahc7b	9000	Dnahc7b	2578
chr1	46257979	46258155	177	124	5	61.15	28.2	Dnahc7b	5885	Dnahc7b	58
chr1	46506055	46506285	231	60	8	61.41	19.36	Dnahc7b	75773	Slc39a10	358334
chr1	46541607	46541873	267	58	12	117.38	34.01	Dnahc7b	111325	Slc39a10	322782
chr1	46548249	46548469	221	127	6	54.98	23.52	Dnahc7b	117967	Slc39a10	316140
chr1	46616754	46616932	179	98	5	53.23	20.7	Dnahc7b	186472	Slc39a10	247635
chr1	46789406	46789486	81	40	15	344.39	82.1	Dnahc7b	359124	Slc39a10	74983
chr1	47053950	47054273	324	153	11	89.06	19.84	Slc39a10	143634	Tmeff2	3930417
chr1	47143230	47143412	183	53	5	51.64	19.84	Slc39a10	232914	Tmeff2	3841137
chr1	47191333	47191564	232	95	6	66.8	37.35	Slc39a10	281017	Tmeff2	3793034
chr1	47280714	47280992	279	136	10	70.12	14.11	Slc39a10	370398	Tmeff2	3703653
chr1	47307587	47307784	198	146	6	58.09	23.52	Slc39a10	397271	Tmeff2	3676780
chr1	47581161	47581308	148	97	5	65.64	37.6	Slc39a10	670845	Tmeff2	3403206
chr1	47685994	47686275	282	49	10	78.12	17.16	Slc39a10	775678	Tmeff2	3298373
chr1	47778176	47778338	163	111	6	59.69	20.48	Slc39a10	867860	Tmeff2	3206191
chr1	48288381	48288660	280	144	10	99.59	27.61	Slc39a10	1378065	Tmeff2	2695986
chr1	48419916	48420068	153	60	6	51.6	10.82	Slc39a10	1509600	Tmeff2	2564451
chr1	48794699	48794882	184	59	6	52.84	18.14	Slc39a10	1884383	Tmeff2	2189668
chr1	48938359	48938476	118	59	5	69.69	47	Slc39a10	2028043	Tmeff2	2046008
chr1	49021096	49021260	165	115	5	62.91	28.2	Slc39a10	2110780	Tmeff2	1963271
chr1	49916453	49916629	177	42	11	139.87	75.59	Slc39a10	3006137	Tmeff2	1067914
chr1	50625286	50625464	179	133	5	60.87	28.2	Slc39a10	3714970	Tmeff2	359081
chr1	51442139	51442356	218	107	9	101.33	45.35	Sdpr	83875	Obfc2a	84193
chr1	52103509	52103673	165	122	5	61.31	26.46	Stat4	32875	Stat4	18650
chr1	52266382	52266568	187	40	5	59.78	37.6	Gls	2237	Gls	2665
chr1	52996598	52996730	133	79	5	55.69	22.68	1700019D03Rik	14189	1700019D03Rik	12861
chr1	53293581	53293794	214	79	6	59.23	19.84	Pms1	20506	Pms1	19892
chr1	53604081	53604257	177	53	5	60.99	28.01	Asnsd1	194707	Stk17b	208275
chr1	53752240	53752570	331	113	14	108.26	23.81	Asnsd1	342866	Stk17b	60116
chr1	54373481	54373592	112	56	5	68.08	44.09	Ccdc150	2492	Ccdc150	12320
chr1	54951009	54951299	291	138	9	59.89	14.43	Ankrd44	65553	Ankrd44	31975
chr1	55162650	55162851	202	84	6	71.02	37.6	Hspe1	14688	Mobkl3	25439
chr1	55983953	55984129	177	56	5	53.5	20.7	Plcl1	175648	Hsfy2	708940
chr1	56087820	56088115	296	136	9	72.94	20.48	Plcl1	279515	Hsfy2	605073
chr1	56177525	56177653	129	43	7	99.85	56.4	Plcl1	369220	Hsfy2	515368
chr1	56200122	56200250	129	44	5	57.35	23.52	Plcl1	391817	Hsfy2	492771
chr1	56339199	56339370	172	88	5	60.27	26.46	Plcl1	530894	Hsfy2	353694
chr1	56838886	56839259	374	281	45	413.21	49.6	Hsfy2	144668	Satb2	11939
chr1	56992428	56992566	139	51	5	67.21	37.6	Satb2	36593	Satb2	12495
chr1	57126985	57127145	161	59	5	50.15	16.42	9130024F11Rik	95883	BC055402	130504
chr1	57166626	57166844	219	157	9	82.55	33.67	9130024F11Rik	135524	BC055402	90863
chr1	57167396	57167563	168	112	6	57.93	14.88	9130024F11Rik	136294	BC055402	90093
chr1	57580141	57580348	208	100	7	79.83	33.42	9430016H08Rik	107565	Spats2l	251564
chr1	58386954	58387256	303	144	10	54.26	16.2	Aox3l1	7331	Aox3l1	660
chr1	58664081	58664255	175	118	5	61.44	37.6	Ndufb3	11434	Als2cr12	50883
chr1	58670745	58670842	98	49	6	100.65	56.4	Ndufb3	18098	Als2cr12	44219
chr1	58690559	58690723	165	47	5	54.18	26.46	Ndufb3	37912	Als2cr12	24405
chr1	58764523	58764679	157	61	6	61.7	21.16	Als2cr12	11777	Cflar	5607
chr1	58989495	58989667	173	112	7	50.88	14.17	Trak2	6000	Trak2	3095
chr1	58997262	58997452	191	134	6	57.08	16.42	Trak2	4672	Trak2	5829
chr1	59210236	59210376	141	59	5	59.12	27.61	Mpp4	1733	Mpp4	3982
chr1	60060998	60061172	175	118	5	61.44	28.2	Ica1l	498	Ica1l	2080
chr1	60089825	60090003	179	139	5	60.87	28.2	Ica1l	4754	Ica1l	9816
chr1	60580007	60580164	158	119	5	63.99	28.2	Raph1	4183	Raph1	2429
chr1	60693372	60693543	172	114	5	54.21	20.7	Raph1	69963	Cd28	109860
chr1	60847986	60848147	162	88	5	55.68	20.7	Cd28	21359	Ctla4	117883
chr1	61266677	61266908	232	98	8	87.42	23.81	Icos	212121	Pard3b	418721
chr1	61424885	61425047	163	108	5	54.48	19.84	Icos	370329	Pard3b	260513
chr1	61633364	61633558	195	80	6	55.54	15.87	Icos	578808	Pard3b	52034
chr1	62033130	62033391	262	148	8	89.2	37.6	Pard3b	218608	Pard3b	23751
chr1	62690219	62690396	178	129	7	88.98	47	Pard3b	5724	Nrp2	59672
chr1	63445560	63445743	184	101	6	59.14	22.68	Zdbf2	89043	Adam23	46918
chr1	63741156	63741341	186	138	6	57.83	21.89	Dytn	7827	Mdh1b	4245
chr1	63850510	63850669	160	111	5	59.45	23.81	Fastkd2	51534	Gm13749	160791
chr1	64180579	64180673	95	47	9	168.31	84.6	Klf7	13006	Creb1	398799
chr1	64360330	64360487	158	119	6	54.81	16.71	Klf7	192757	Creb1	219048
chr1	64431314	64431604	291	174	11	75.95	13.51	Klf7	263741	Creb1	148064
chr1	64547270	64547420	151	53	5	65.13	28.2	Klf7	379697	Creb1	32108
chr1	64710598	64710781	184	56	5	60.02	28.01	Mettl21a	47607	2810408I11Rik	15845
chr1	64793703	64793874	172	116	7	82.83	37.79	Fzd5	9889	Plekhm3	41992
chr1	64894935	64895104	170	58	6	76.06	28.2	Plekhm3	28425	Plekhm3	12826
chr1	65006934	65007200	267	165	9	57.54	15.56	Plekhm3	3665	Akr1cl	52726
chr1	65140492	65140700	209	107	7	66.92	22.68	Crygb	11665	Cryga	6471
chr1	65172207	65172407	201	150	6	51.18	18.67	D630023F18Rik	2542	Idh1	32983
chr1	65244208	65244377	170	52	5	62.16	37.6	Pikfyve	1022	Pikfyve	5082
chr1	65383992	65384172	181	129	5	60.6	28.2	Pth2r	444	Pth2r	6062
chr1	65476242	65476446	205	102	6	65.68	31.75	Pth2r	40860	Crygf	496854
chr1	65617611	65617771	161	121	5	58.09	22.68	Pth2r	182229	Crygf	355485
chr1	65795792	65795962	171	121	6	65.65	26.46	Pth2r	360410	Crygf	177304
chr1	65936642	65936819	178	43	5	52.32	19.84	Pth2r	501260	Crygf	36454
chr1	65938491	65938643	153	91	5	56.04	26.46	Pth2r	503109	Crygf	34605
chr1	66045216	66045383	168	122	5	62.29	28.01	Crygf	70401	Mtap2	176687
chr1	67655495	67655607	113	56	6	84.88	56.4	Cps1	378577	Erbb4	431045
chr1	67746843	67747023	181	45	5	60.6	28.2	Cps1	469925	Erbb4	339697
chr1	68515538	68515750	213	52	8	80.85	24.42	Erbb4	72783	Erbb4	91532
chr1	68659256	68659477	222	110	6	58.18	26.46	Erbb4	52186	Erbb4	127700
chr1	69503304	69503472	169	93	51	680.25	116.4	Erbb4	348976	Ikzf2	74480
chr1	70111998	70112179	182	57	5	60.46	28.2	Spag16	68622	Spag16	199482
chr1	70287369	70287659	291	179	10	54.96	10.24	Spag16	243993	Spag16	24111
chr1	70969318	70969536	219	94	6	63.78	23.81	Vwc2l	40531	Bard1	104791
chr1	71125902	71126001	100	50	47	886.88	120.33	Bard1	4785	Bard1	8781
chr1	72649719	72649885	167	123	5	56.03	28.86	Smarcal1	1776	Smarcal1	8150
chr1	72719617	72719743	127	57	5	69.49	37.6	Ankar	2951	Ankar	928
chr1	73068479	73068707	229	135	8	94.25	37.6	1700027A15Rik	4399	1700027A15Rik	2681
chr1	73157224	73157396	173	130	5	60.13	26.46	1700027A15Rik	85328	Pinc	280735
chr1	73334820	73335030	211	107	7	71.64	33.07	1700027A15Rik	262924	Pinc	103139
chr1	73335670	73335818	149	58	5	55.69	25.4	1700027A15Rik	263774	Pinc	102289
chr1	73370260	73370528	269	122	8	61.62	22.68	1700027A15Rik	298364	Pinc	67699
chr1	73900101	73900208	108	54	26	433.52	103.17	Pinc	446186	Tns1	56704
chr1	73932365	73932530	166	108	5	51.15	23.52	Pinc	478450	Tns1	24440
chr1	74652647	74652801	155	86	6	52.54	15.12	Stk36	684	Stk36	2939
chr1	75208852	75208967	116	58	5	64.2	37.79	Stk16	352	Stk16	323
chr1	75457493	75457704	212	60	10	86.16	23.23	Accn4	10086	Accn4	8193
chr1	75683527	75683692	166	105	5	55.08	20.7	Slc4a3	128064	LOC620079	802181
chr1	75711764	75711935	172	132	5	50.28	23.52	Slc4a3	156301	LOC620079	773944
chr1	76381148	76381272	125	66	5	69.52	37.35	Slc4a3	825685	LOC620079	104560
chr1	76462652	76462826	175	127	5	56.02	22.68	Slc4a3	907189	LOC620079	23056
chr1	76585329	76585576	248	50	11	91.19	19.84	LOC620079	88422	Epha4	778431
chr1	76613468	76613726	259	57	9	59.46	12.7	LOC620079	116561	Epha4	750292
chr1	76695107	76695267	161	109	5	63.52	37.6	LOC620079	198200	Epha4	668653
chr1	77110155	77110310	156	58	7	93.19	56.02	LOC620079	613248	Epha4	253605
chr1	78825701	78825930	230	154	8	64.26	25.06	Kcne4	10979	Scg2	605543
chr1	78951727	78951902	176	119	5	61.3	28.2	Kcne4	137005	Scg2	479517
chr1	79095151	79095278	128	77	5	63.81	30.23	Kcne4	280429	Scg2	336093
chr1	79095418	79095533	116	58	5	63.04	36.08	Kcne4	280696	Scg2	335826
chr1	79252118	79252262	145	57	5	57.37	26.46	Kcne4	437396	Scg2	179126
chr1	79325888	79326017	130	53	5	68.9	37.6	Kcne4	511166	Scg2	105356
chr1	79337656	79337783	128	54	6	68.56	27.37	Kcne4	522934	Scg2	93588
chr1	79404424	79404607	184	125	5	60.19	37.6	Kcne4	589702	Scg2	26820
chr1	79542739	79542893	155	38	5	53.75	18.32	Scg2	106208	Ap1s3	60712
chr1	79543669	79543836	168	53	5	50.85	17.64	Scg2	107138	Ap1s3	59782
chr1	79860726	79860962	237	129	15	172	44.44	Serpine2	5640	Fam124b	334548
chr1	79933737	79933911	175	59	8	63.52	21.79	Serpine2	78651	Fam124b	261537
chr1	80660639	80660818	180	141	5	60.73	28.2	Dock10	15851	Dock10	94262
chr1	81565805	81566036	232	97	9	62.94	12.45	9430031J16Rik	299680	Irs1	663875
chr1	81689873	81689992	120	60	5	59.84	31.75	9430031J16Rik	423748	Irs1	539807
chr1	82100346	82100492	147	37	5	65.81	28.2	9430031J16Rik	834221	Irs1	129334
chr1	82473921	82474101	181	48	8	76.97	18.67	Col4a4	4868	Col4a4	2512
chr1	82499329	82499602	274	213	10	62.39	11.54	Col4a4	3819	Col4a4	4192
chr1	82943945	82944104	160	108	7	85.24	45.35	Agfg1	52314	Slc19a3	65153
chr1	82951396	82951561	166	55	8	99.99	55.56	Agfg1	59765	Slc19a3	57702
chr1	83231310	83231643	334	110	11	51.85	9.07	Wdr69	24548	Sphkap	21046
chr1	83459606	83459774	169	61	7	63.91	20.89	Sphkap	55022	Pid1	573262
chr1	83513421	83513541	121	60	5	58.87	30.53	Sphkap	108837	Pid1	519447
chr1	83727404	83727572	169	46	5	59.37	25.06	Sphkap	322820	Pid1	305464
chr1	84260386	84260539	154	102	6	59.53	19.24	Pid1	104579	Pid1	20530
chr1	84293909	84294091	183	95	5	60.32	28.2	Pid1	12966	Dner	72505
chr1	84684593	84684859	267	141	8	54.66	14.77	Dner	102705	Dner	7435
chr1	84697564	84697735	172	120	7	75.74	36.63	Mir5126	5150	Trip12	20200
chr1	84883122	84883296	175	58	5	54.87	28.86	Fbxo36	5455	Fbxo36	9943
chr1	84960355	84960681	327	266	15	56.91	8.35	Slc16a14	28920	A530032D15Rik	124359
chr1	84984121	84984425	305	154	14	57.31	8.9	Slc16a14	52686	A530032D15Rik	100593
chr1	85077528	85077915	388	228	14	56.84	10.73	Slc16a14	146093	A530032D15Rik	7186
chr1	85095052	85095351	300	178	12	58.13	11.9	A530032D15Rik	4180	A530032D15Rik	1000
chr1	85107357	85107567	211	147	12	53.38	7.56	A530032D15Rik	1416	Gm7609	88829
chr1	85122563	85122745	183	126	8	58.01	16.71	A530032D15Rik	16622	Gm7609	73623
chr1	85163603	85163833	231	55	10	51.54	9.34	A530032D15Rik	57662	Gm7609	32583
chr1	85168379	85168627	249	164	9	52.8	12.8	A530032D15Rik	62438	Gm7609	27807
chr1	85178565	85178945	381	142	15	81.19	9.92	A530032D15Rik	72624	Gm7609	17621
chr1	85205898	85206119	222	88	11	53.65	11	Gm7609	1319	Gm7609	3304
chr1	85209381	85209662	282	221	16	83.04	11.57	Gm7609	156	Gm7609	732
chr1	85218513	85218594	82	41	5	54.26	11.5	Gm7609	8400	C130026I21Rik	24406
chr1	85219331	85219510	180	71	8	51.95	11.5	Gm7609	9218	C130026I21Rik	23588
chr1	85256988	85257294	307	106	12	51.94	12.53	C130026I21Rik	718	C130026I21Rik	324
chr1	85301951	85302221	271	94	10	53.51	11.5	C130026I21Rik	35314	Sp110	2171524
chr1	85336370	85336555	186	57	8	50.34	13.61	C130026I21Rik	69733	Sp110	2137105
chr1	85343259	85343476	218	92	8	54.44	14.97	C130026I21Rik	76622	Sp110	2130216
chr1	87356976	87357265	290	150	10	57.83	10.95	C130026I21Rik	2090339	Sp110	116499
chr1	87383582	87383981	400	113	16	56.66	7.56	C130026I21Rik	2116945	Sp110	89893
chr1	87443057	87443198	142	49	9	55.94	11.11	C130026I21Rik	2176420	Sp110	30418
chr1	87446373	87446694	322	155	14	54.99	8.98	C130026I21Rik	2179736	Sp110	27102
chr1	87470764	87471149	386	154	15	53.95	9.34	C130026I21Rik	2204127	Sp110	2711
chr1	87495023	87495389	367	259	20	70.52	6.95	Sp110	2342	Sp110	181
chr1	87506374	87506818	445	55	16	59.39	7.05	Sp140	105	Sp140	940
chr1	87508250	87508487	238	60	12	64.06	10.7	Sp140	936	Sp140	3129
chr1	87900998	87901109	112	56	8	128.63	66.83	Gpr55	43588	Spata3	17519
chr1	88352081	88352247	167	37	5	56.03	21.65	1700019O17Rik	27545	Ptma	71230
chr1	88739697	88739838	142	83	6	81.35	37.6	Dis3l2	21900	Dis3l2	11238
chr1	88973655	88973778	124	61	6	54.6	16.53	Dis3l2	27337	Alppl2	9611
chr1	89217437	89217589	153	59	5	61.85	33.42	Efhd1	11069	Gigyf2	6136
chr1	89358109	89358290	182	123	6	50.13	20.35	Gigyf2	12391	3110079O15Rik	8730
chr1	89639636	89639859	224	138	7	56.63	22.05	Inpp5d	23740	Atg16l1	12950
chr1	89916056	89916198	143	57	5	66.33	28.01	Usp40	11043	Ugt1a10	35930
chr1	90864235	90864398	164	75	5	63.06	28.2	Arl4c	265998	Sh3bp4	102802
chr1	90874001	90874170	170	109	5	62.16	28.2	Arl4c	275764	Sh3bp4	93036
chr1	91113501	91113683	183	129	6	57.33	15.87	Sh3bp4	63577	Agap1	237885
chr1	91308083	91308177	95	47	6	98.48	52.91	Sh3bp4	258159	Agap1	43303
chr1	91458297	91458416	120	60	5	63.04	36.08	Agap1	106292	Agap1	42876
chr1	91622750	91622867	118	59	5	69.69	47	Agap1	214	Agap1	17553
chr1	91651781	91651968	188	67	10	112.15	30.53	Agap1	11478	Agap1	11100
chr1	92342498	92343212	715	131	27	72.92	8.28	Cxcr7	231016	Cops8	157502
chr1	92343248	92343661	414	49	18	61.06	8.21	Cxcr7	231766	Cops8	156752
chr1	92343847	92344330	484	434	22	75.03	8.21	Cxcr7	232365	Cops8	156153
chr1	92344482	92345097	616	59	23	61.91	6.78	Cxcr7	233000	Cops8	155518
chr1	92427799	92428033	235	149	8	93.27	37.6	Cxcr7	316317	Cops8	72201
chr1	92885778	92885964	187	119	6	58.68	22.68	Rab17	19971	Lrrfip1	9526
chr1	93678563	93678741	179	98	6	74.35	28.01	Asb1	227110	Twist2	19491
chr1	94249778	94249970	193	65	6	53.15	19.24	Hdac4	204926	Ndufa10	86518
chr1	94314732	94314879	148	49	5	54.89	24.42	Hdac4	269880	Ndufa10	21564
chr1	94398484	94398634	151	116	5	65.13	28.2	Olfr1415	10156	Olfr1414	9141
chr1	95082434	95082617	184	140	5	50.51	19.05	2310007B03Rik	24968	Sned1	50040
chr1	95191178	95191338	161	118	5	55.83	27.61	Sned1	4603	Sned1	1119
chr1	95276865	95277044	180	41	5	52.05	26.46	Ano7	3013	Ano7	127
chr1	95279501	95279672	172	53	6	66.72	20.7	Ano7	2509	Ano7	1887
chr1	95533696	95533829	134	85	5	63.88	31.75	Stk25	1572	Bok	48575
chr1	95854235	95854465	231	53	8	51.8	8.82	Gm9994	16421	Gm6086	32851
chr1	96047363	96047604	242	98	7	57.91	24.8	Pdcd1	98298	Fam174a	1162842
chr1	96048038	96048253	216	165	7	59.6	18.67	Pdcd1	98973	Fam174a	1162167
chr1	96132787	96132956	170	119	5	56.74	22.68	Pdcd1	183722	Fam174a	1077418
chr1	96290663	96290835	173	117	6	57.51	31.75	Pdcd1	341598	Fam174a	919542
chr1	96626127	96626371	245	118	8	62.02	16.71	Pdcd1	677062	Fam174a	584078
chr1	96639235	96639325	91	45	7	133.65	65.8	Pdcd1	690170	Fam174a	570970
chr1	97041360	97041468	109	54	5	63.04	36.08	Pdcd1	1092295	Fam174a	168845
chr1	97135325	97135472	148	99	6	67.52	24.42	Pdcd1	1186260	Fam174a	74880
chr1	97348497	97348631	135	53	7	98.31	56.4	Fam174a	117983	St8sia4	135762
chr1	97595952	97596086	135	45	6	58.52	20.35	St8sia4	32116	Slco4c1	1119409
chr1	97680033	97680197	165	108	5	56.33	28.86	St8sia4	116197	Slco4c1	1035328
chr1	97700013	97700198	186	55	5	52.29	20.7	St8sia4	136177	Slco4c1	1015348
chr1	98013419	98013563	145	94	6	59.57	18.14	St8sia4	449583	Slco4c1	701942
chr1	98351253	98351381	129	77	5	69.1	37.6	St8sia4	787417	Slco4c1	364108
chr1	98759666	98759817	152	57	5	60.73	31.75	Slco4c1	18613	Slco4c1	4636
chr1	98863929	98864265	337	205	12	94.87	23.34	Slco6b1	2074	Slco6b1	20465
chr1	99088722	99088919	198	111	8	73.69	18.67	Slco6c1	63973	D1Ertd622e	451757
chr1	99409676	99409814	139	78	5	51.33	19.84	Slco6c1	384927	D1Ertd622e	130803
chr1	99419907	99420156	250	101	12	136.44	52.91	Slco6c1	395158	D1Ertd622e	120572
chr1	100439350	100439536	187	128	7	66.93	45.35	Slco6d1	33554	Cntnap5b	1229992
chr1	100498088	100498359	272	109	8	58.33	16.71	Slco6d1	92292	Cntnap5b	1171254
chr1	100517256	100517433	178	145	5	55.6	22.68	Slco6d1	111460	Cntnap5b	1152086
chr1	100843427	100843568	142	91	5	58.94	27.61	Slco6d1	437631	Cntnap5b	825915
chr1	101248268	101248474	207	115	6	52.05	14.88	Slco6d1	842472	Cntnap5b	421074
chr1	101634210	101634374	165	42	5	62.91	37.6	Slco6d1	1228414	Cntnap5b	35132
chr1	101720720	101720871	152	48	5	64.97	37.6	Cntnap5b	51378	Cntnap5b	116500
chr1	102076701	102076819	119	59	8	116.92	75.2	Cntnap5b	16056	Cntnap5b	33543
chr1	102426781	102427026	246	108	7	58.4	15.36	Cntnap5b	45505	LOC100504525	625564
chr1	102449732	102449885	154	94	5	50.98	28.2	Cntnap5b	68456	LOC100504525	602613
chr1	102635442	102635561	120	60	61	929.17	129.1	Cntnap5b	254166	LOC100504525	416903
chr1	102651179	102651425	247	113	9	72.04	16.71	Cntnap5b	269903	LOC100504525	401166
chr1	102883346	102883508	163	42	5	50.7	17.01	Cntnap5b	502070	LOC100504525	168999
chr1	102985675	102985916	242	128	7	50.9	15.87	Cntnap5b	604399	LOC100504525	66670
chr1	102989818	102990023	206	57	7	55.17	11.61	Cntnap5b	608542	LOC100504525	62527
chr1	103183686	103183918	233	175	9	91.36	31.75	LOC100504525	112472	Cdh20	3481710
chr1	103544890	103545015	126	64	5	69.69	37.6	LOC100504525	473676	Cdh20	3120506
chr1	103885601	103885753	153	93	6	65.47	17.64	LOC100504525	814387	Cdh20	2779795
chr1	104524755	104524935	181	94	27	340.15	77.33	LOC100504525	1453541	Cdh20	2140641
chr1	104714697	104714872	176	128	6	70.1	39.68	LOC100504525	1643483	Cdh20	1950699
chr1	104757484	104757657	174	80	5	61.58	28.2	LOC100504525	1686270	Cdh20	1907912
chr1	104928298	104928472	175	115	7	55.34	16.53	LOC100504525	1857084	Cdh20	1737098
chr1	105014357	105014523	167	46	5	50.11	17.01	LOC100504525	1943143	Cdh20	1651039
chr1	105076707	105077024	318	142	10	77.87	14.43	LOC100504525	2005493	Cdh20	1588689
chr1	105295857	105296018	162	45	5	63.37	28.2	LOC100504525	2224643	Cdh20	1369539
chr1	105306070	105306290	221	98	6	53.96	22.68	LOC100504525	2234856	Cdh20	1359326
chr1	105316194	105316430	237	166	7	62.85	22.68	LOC100504525	2244980	Cdh20	1349202
chr1	105352850	105353008	159	100	5	63.84	37.6	LOC100504525	2281636	Cdh20	1312546
chr1	105492475	105492590	116	58	6	71.09	35.27	LOC100504525	2421261	Cdh20	1172921
chr1	105620394	105620596	203	115	6	70.87	37.6	LOC100504525	2549180	Cdh20	1045002
chr1	106262458	106262670	213	84	6	54.99	22.68	LOC100504525	3191244	Cdh20	402938
chr1	106297776	106297958	183	123	5	60.15	28.01	LOC100504525	3226562	Cdh20	367620
chr1	106636072	106636435	364	47	11	70.78	15.12	LOC100504525	3564858	Cdh20	29324
chr1	106916728	106917024	297	49	10	75.86	17.16	Cdh20	25768	Rnf152	256766
chr1	107770958	107771100	143	90	5	66.33	37.35	Tnfrsf11a	29517	Zcchc2	116025
chr1	107834894	107835060	167	106	6	68.86	36.08	Tnfrsf11a	93453	Zcchc2	52089
chr1	107984823	107985017	195	135	6	72.04	47	Zcchc2	56085	Phlpp1	83623
chr1	108196060	108196236	177	131	7	59.21	18.9	Phlpp1	12492	Phlpp1	19366
chr1	108196428	108196763	336	60	11	76.76	15.87	Phlpp1	12860	Phlpp1	18998
chr1	108299354	108299513	160	107	5	63.68	28.2	Phlpp1	9439	Bcl2	135402
chr1	108986026	108986175	150	61	7	84.36	34.51	Serpinb3d	5971	Serpinb3b	64512
chr1	109770757	109770931	175	79	5	61.44	28.2	Serpinb8	266857	Cdh7	2109557
chr1	109822479	109822607	129	61	5	67.48	35.27	Serpinb8	318579	Cdh7	2057835
chr1	109935378	109935548	171	121	6	68.17	36.08	Serpinb8	431478	Cdh7	1944936
chr1	110223970	110224200	231	89	8	65.06	17.16	Serpinb8	720070	Cdh7	1656344
chr1	110312362	110312605	244	121	10	75.9	17.64	Serpinb8	808462	Cdh7	1567952
chr1	110390804	110390979	176	55	6	75.04	37.6	Serpinb8	886904	Cdh7	1489510
chr1	110708529	110708707	179	135	5	53.23	20.7	Serpinb8	1204629	Cdh7	1171785
chr1	110856717	110856889	173	94	7	63.16	20.89	Serpinb8	1352817	Cdh7	1023597
chr1	111516758	111517046	289	236	10	82.06	19.24	Serpinb8	2012858	Cdh7	363556
chr1	111768543	111768685	143	86	7	72.03	22.68	Serpinb8	2264643	Cdh7	111771
chr1	112509781	112509967	187	53	5	58.2	26.46	Cdh7	474851	Cdh19	275991
chr1	112515740	112515886	147	109	5	58.09	27.61	Cdh7	480810	Cdh19	270032
chr1	112896159	112896334	176	118	6	62.52	30.53	Cdh19	22335	Dsel	859120
chr1	113228292	113228474	183	136	5	60.32	28.2	Cdh19	354468	Dsel	526987
chr1	113388329	113388470	142	97	5	66.68	37.6	Cdh19	514505	Dsel	366950
chr1	113548023	113548156	134	48	5	68.14	37.6	Cdh19	674199	Dsel	207256
chr1	114034176	114034296	121	60	6	84.68	56.02	Dsel	273504	Cntnap5a	3547538
chr1	114161470	114161643	174	64	6	56.06	19.24	Dsel	400798	Cntnap5a	3420244
chr1	114166788	114166972	185	128	6	56.1	20.48	Dsel	406116	Cntnap5a	3414926
chr1	114259089	114259201	113	56	5	69.69	47	Dsel	498417	Cntnap5a	3322625
chr1	114408775	114408949	175	51	5	61.44	28.2	Dsel	648103	Cntnap5a	3172939
chr1	114433481	114433589	109	54	6	84.88	56.4	Dsel	672809	Cntnap5a	3148233
chr1	114836410	114836583	174	119	5	61.41	28.01	Dsel	1075738	Cntnap5a	2745304
chr1	114913953	114914186	234	125	7	51.95	15.87	Dsel	1153281	Cntnap5a	2667761
chr1	114914422	114914616	195	119	8	61.09	16.2	Dsel	1153750	Cntnap5a	2667292
chr1	115578949	115579124	176	111	6	55.74	14.43	Dsel	1818277	Cntnap5a	2002765
chr1	115800537	115800818	282	52	10	110.42	44.09	Dsel	2039865	Cntnap5a	1781177
chr1	115932493	115932673	181	128	5	51.91	26.46	Dsel	2171821	Cntnap5a	1649221
chr1	115979613	115979821	209	70	7	63.63	20.48	Dsel	2218941	Cntnap5a	1602101
chr1	115990969	115991066	98	49	7	133.65	65.8	Dsel	2230297	Cntnap5a	1590745
chr1	116010613	116010832	220	136	9	63.51	11.98	Dsel	2249941	Cntnap5a	1571101
chr1	116031150	116031420	271	137	8	65.68	20.48	Dsel	2270478	Cntnap5a	1550564
chr1	116503472	116503669	198	136	7	62.39	14.01	Dsel	2742800	Cntnap5a	1078242
chr1	116877355	116877465	111	55	5	64.2	37.79	Dsel	3116683	Cntnap5a	704359
chr1	117407291	117407484	194	114	6	72.19	28.2	Dsel	3646619	Cntnap5a	174423
chr1	117505404	117505600	197	50	7	66.6	26.46	Dsel	3744732	Cntnap5a	76310
chr1	117785614	117785798	185	129	7	64.58	18.67	Cntnap5a	203900	Cntnap5a	11893
chr1	119064296	119064466	171	65	5	52.3	19.05	Cntnap5a	587047	Tsn	1130799
chr1	119272524	119272707	184	52	6	59.14	28.34	Cntnap5a	795275	Tsn	922571
chr1	119330525	119330710	186	139	6	63.23	26.46	Cntnap5a	853276	Tsn	864570
chr1	119361792	119361876	85	42	7	150.79	65.8	Cntnap5a	884543	Tsn	833303
chr1	119382848	119383050	203	124	6	51.74	14.43	Cntnap5a	905599	Tsn	812247
chr1	119603982	119604205	224	129	7	51.79	15.12	Cntnap5a	1126733	Tsn	591113
chr1	119643936	119644069	134	86	5	56.41	17.64	Cntnap5a	1166687	Tsn	551159
chr1	119700166	119700342	177	128	5	61.15	37.6	Cntnap5a	1222917	Tsn	494929
chr1	119778219	119778416	198	147	8	66.91	27.1	Cntnap5a	1300970	Tsn	416876
chr1	119855206	119855426	221	96	6	53.96	22.68	Cntnap5a	1377957	Tsn	339889
chr1	119994135	119994302	168	114	6	66.17	19.84	Cntnap5a	1516886	Tsn	200960
chr1	120113036	120113164	129	84	5	50.28	17.64	Cntnap5a	1635787	Tsn	82059
chr1	120455547	120455849	303	123	14	139.91	30.53	Clasp1	6957	Clasp1	1016
chr1	120660400	120660519	120	60	5	66.72	41.77	Tcfcp2l1	86391	Gli2	70238
chr1	121082160	121082317	158	48	5	61.04	33.42	Gli2	132281	Inhbb	229882
chr1	121385636	121385793	158	79	5	63.99	28.2	Ralb	5454	Ralb	15518
chr1	121601654	121601835	182	132	5	56.26	23.81	Ptpn4	12327	Ptpn4	1078
chr1	121654197	121654406	210	119	6	69.89	37.6	Ptpn4	14268	Ptpn4	7411
chr1	122180116	122180284	169	109	5	62.31	37.6	Steap3	12601	C1ql2	57043
chr1	123120208	123120405	198	81	6	71.6	28.2	AI848258	103773	Insig2	80722
chr1	123380400	123380540	141	84	7	66.54	22.68	Ccdc93	536	Ccdc93	2780
chr1	123380766	123380931	166	104	6	51.3	11.61	Ccdc93	902	Ccdc93	2414
chr1	123468057	123468336	280	130	8	68.16	22.68	Ddx18	3607	Dpp10	1760658
chr1	123808629	123808847	219	83	10	97.21	30.72	Ddx18	344179	Dpp10	1420086
chr1	123809396	123809594	199	52	6	55.92	27.37	Ddx18	344946	Dpp10	1419319
chr1	123983571	123983739	169	49	5	53.59	26.46	Ddx18	519121	Dpp10	1245144
chr1	124215073	124215258	186	132	5	52.29	20.7	Ddx18	750623	Dpp10	1013642
chr1	124253714	124253849	136	60	14	203.96	98.26	Ddx18	789264	Dpp10	975001
chr1	124522962	124523132	171	123	8	105.28	56.4	Ddx18	1058512	Dpp10	705753
chr1	125148446	125148624	179	125	6	72.68	44.09	Ddx18	1683996	Dpp10	80269
chr1	125200293	125200508	216	60	13	151.45	46.3	Ddx18	1735843	Dpp10	28422
chr1	125559253	125559438	186	138	5	59.92	28.2	Dpp10	12388	Dpp10	23545
chr1	125716955	125717125	171	115	5	61.85	28.01	Dpp10	134157	Dpp10	33788
chr1	125717186	125717359	174	94	6	75.18	37.35	Dpp10	134388	Dpp10	33557
chr1	126868478	126868626	149	101	7	70.68	27.21	Dpp10	926460	Actr3	421004
chr1	127245162	127245337	176	123	7	53.26	15.56	Dpp10	1303144	Actr3	44320
chr1	127679128	127679445	318	183	11	98.18	23.52	Gpr39	105214	Lypd1	89491
chr1	128154692	128154853	162	81	5	63.37	28.2	Nckap5	35506	Nckap5	276
chr1	128321935	128322161	227	97	7	53.69	16.28	Nckap5	43306	Nckap5	23096
chr1	128326003	128326147	145	40	6	58.76	22.05	Nckap5	47374	Nckap5	19028
chr1	128526327	128526536	210	113	6	53.45	21.16	Nckap5	101068	Nckap5	65936
chr1	128670072	128670251	180	129	5	55.33	22.68	Nckap5	77743	Nckap5	56822
chr1	129178729	129178868	140	83	5	57.23	25.4	Mgat5	32362	Mgat5	24482
chr1	129777420	129777663	244	130	8	51.89	18.67	Rab3gap1	6763	Rab3gap1	8313
chr1	130130654	130130797	144	83	5	66.32	37.6	R3hdm1	2754	R3hdm1	989
chr1	130325892	130326094	203	84	6	61.95	27.61	Dars	12100	Cxcr4	158884
chr1	131114265	131114351	87	43	5	100.65	47	Cxcr4	625481	Thsd7b	55616
chr1	131698188	131698397	210	83	7	83.44	47	Thsd7b	25318	Thsd7b	15032
chr1	132127425	132127592	168	108	6	72.95	41.77	Thsd7b	12670	Daf2	157680
chr1	132432169	132432440	272	221	10	68.45	13.23	Cd55	72925	Zp3r	41114
chr1	133470381	133470608	228	107	11	138.09	37.6	Fam72a	34877	Avpr1b	25310
chr1	133631097	133631255	159	112	5	62.24	35.27	5430435G22Rik	22825	Slc26a9	9502
chr1	133946445	133946596	152	35	5	60.73	23.81	Mfsd4	3562	Mfsd4	2512
chr1	134027776	134027897	122	61	5	52.98	24.05	Cdk18	8766	Cdk18	8211
chr1	134771198	134771315	118	59	5	58.87	30.53	Nfasc	132950	Lrrn2	5734
chr1	134873165	134873386	222	115	8	79.33	30.53	Lrrn2	37199	Mdm4	13257
chr1	135145764	135145926	163	114	5	63.04	28.01	Plekha6	3090	LOC100502933	665
chr1	136382843	136383055	213	150	6	64.58	23.81	Klhl12	548	Klhl12	744
chr1	136580543	136580704	162	51	6	71.09	30.23	Syt2	20176	Syt2	56869
chr1	136845954	136846129	176	118	5	61.3	37.6	Ppp1r12b	46999	Ppp1r12b	6115
chr1	136961547	136961689	143	45	5	66.5	37.6	Lgr6	1349	Lgr6	7915
chr1	137801045	137801216	172	132	5	51.2	18.32	Pkp1	14776	Pkp1	4408
chr1	138084202	138084379	178	142	5	56.81	23.81	Kif21b	13536	5730559C18Rik	25906
chr1	138141754	138141845	92	46	5	79.88	39.68	5730559C18Rik	11116	Gpr25	13737
chr1	138261460	138261632	173	58	19	261.93	112.43	Camsap1l1	19448	9230116N13Rik	47033
chr1	138457591	138457763	173	69	6	61.72	28.2	Kif14	33400	Zfp281	63887
chr1	138537942	138538107	166	39	5	61.16	26.46	Zfp281	13400	LOC100503474	54846
chr1	138705093	138705304	212	139	7	51.35	10.58	LOC100503474	83545	Nr5a2	35068
chr1	138707125	138707280	156	55	7	61.77	21.65	LOC100503474	85577	Nr5a2	33036
chr1	138729993	138730161	169	53	5	56.88	22.68	LOC100503474	108445	Nr5a2	10168
chr1	139507494	139507674	181	55	5	57.66	25.06	Nr5a2	650629	Mir181a-1	355538
chr1	140237628	140237796	169	44	6	69.86	22.68	Atp6v1g3	53093	Nek7	143663
chr1	140685811	140686026	216	74	7	67.03	23.52	Nek7	169682	Lhx9	35952
chr1	140768263	140768435	173	85	6	53.02	26.46	2310009B15Rik	14871	Dennd1b	92023
chr1	140780926	140781069	144	94	5	64.72	35.27	2310009B15Rik	27534	Dennd1b	79360
chr1	141041376	141041751	376	284	12	95.76	26.46	Dennd1b	906	Dennd1b	22872
chr1	141850708	141850902	195	71	6	52.86	19.24	Cfhr2	95506	Cfh	131724
chr1	142208623	142208786	164	113	5	63.06	28.2	Kcnt2	65789	Kcnt2	39162
chr1	142330045	142330203	159	102	6	78.02	28.2	Kcnt2	2098	Kcnt2	16728
chr1	142553004	142553177	174	112	5	61.58	28.2	Kcnt2	46717	Cdc73	2901625
chr1	142693883	142694120	238	111	7	50.65	15.49	Kcnt2	187596	Cdc73	2760746
chr1	142938724	142938953	230	57	8	61.56	19.36	Kcnt2	432437	Cdc73	2515905
chr1	142955114	142955362	249	124	8	77.78	37.6	Kcnt2	448827	Cdc73	2499515
chr1	143158782	143158945	164	55	5	63.06	37.6	Kcnt2	652495	Cdc73	2295847
chr1	143269104	143269292	189	133	6	54.6	24.8	Kcnt2	762817	Cdc73	2185525
chr1	143269330	143269500	171	85	7	69.11	19.84	Kcnt2	763043	Cdc73	2185299
chr1	143464678	143464862	185	123	6	67.24	30.23	Kcnt2	958391	Cdc73	1989951
chr1	143599941	143600131	191	44	6	67.73	23.81	Kcnt2	1093654	Cdc73	1854688
chr1	143648855	143648990	136	59	6	80.74	44.09	Kcnt2	1142568	Cdc73	1805774
chr1	143822392	143822544	153	57	5	64.8	37.6	Kcnt2	1316105	Cdc73	1632237
chr1	144486374	144486618	245	138	9	70.33	19.84	Kcnt2	1980087	Cdc73	968255
chr1	144549281	144549375	95	47	7	133.65	65.8	Kcnt2	2042994	Cdc73	905348
chr1	144620079	144620265	187	102	6	66.93	30.23	Kcnt2	2113792	Cdc73	834550
chr1	145681624	145681787	164	61	7	77.31	36.63	Uchl5	27768	Rgs2	164844
chr1	145912509	145912798	290	163	11	104.54	30.53	Rgs2	61263	Rgs13	73288
chr1	146141528	146141706	179	135	5	60.7	37.35	Rgs1	45363	Rgs18	458443
chr1	146359481	146359595	115	57	5	69.69	47	Rgs1	263316	Rgs18	240490
chr1	146526001	146526247	247	102	10	91.81	35.84	Rgs1	429836	Rgs18	73970
chr1	147968165	147968356	192	93	7	53.09	16.89	Rgs18	1345796	Fam5c	374631
chr1	147974844	147975071	228	98	7	56.96	18.14	Rgs18	1352475	Fam5c	367952
chr1	148456967	148457080	114	57	5	68.08	44.09	Fam5c	95119	Fam5c	72739
chr1	148683516	148683683	168	108	5	62.46	28.2	Fam5c	4825	Fam5c	64615
chr1	149407112	149407253	142	84	5	66.68	37.6	Fam5c	657867	Pla2g4a	2269640
chr1	149549478	149549632	155	108	5	64.48	37.6	Fam5c	800233	Pla2g4a	2127274
chr1	149616911	149617118	208	51	14	173.95	93.8	Fam5c	867666	Pla2g4a	2059841
chr1	149791258	149791460	203	58	7	84.58	28.2	Fam5c	1042013	Pla2g4a	1885494
chr1	150212304	150212501	198	145	8	79.52	27.37	Fam5c	1463059	Pla2g4a	1464448
chr1	150337024	150337189	166	50	7	51.98	15.87	Fam5c	1587779	Pla2g4a	1339728
chr1	150369272	150369447	176	129	7	69.2	20.48	Fam5c	1620027	Pla2g4a	1307480
chr1	150395015	150395225	211	66	6	54.27	16.42	Fam5c	1645770	Pla2g4a	1281737
chr1	150607331	150607559	229	111	7	74.95	31.75	Fam5c	1858086	Pla2g4a	1069421
chr1	150608074	150608231	158	107	5	59.77	31.75	Fam5c	1858829	Pla2g4a	1068678
chr1	150608821	150608976	156	111	5	60.08	23.81	Fam5c	1859576	Pla2g4a	1067931
chr1	150708523	150708649	127	68	5	69.49	37.6	Fam5c	1959278	Pla2g4a	968229
chr1	150731098	150731363	266	174	7	65.48	27.61	Fam5c	1981853	Pla2g4a	945654
chr1	151353411	151353615	205	57	7	54.56	18.9	Fam5c	2604166	Pla2g4a	323341
chr1	151360053	151360427	375	74	12	59.63	10.24	Fam5c	2610808	Pla2g4a	316699
chr1	151860173	151860343	171	120	6	74.01	35.27	Pla2g4a	51852	7530420F21Rik	63618
chr1	152118184	152118481	298	152	10	79.41	23.34	Ptgs2	165274	Pdc	48363
chr1	152301939	152302165	227	103	7	63.11	27.37	Prg4	757	Prg4	1442
chr1	152302302	152302541	240	154	11	108.47	32.84	Prg4	1120	Prg4	1079
chr1	152905332	152905582	251	103	8	90.55	37.35	Hmcn1	65153	C730036E19Rik	79832
chr1	153030525	153030712	188	85	10	87.36	24.69	C730036E19Rik	40680	Ivns1abp	161103
chr1	153040336	153040511	176	85	7	53.88	15.87	C730036E19Rik	50491	Ivns1abp	151292
chr1	153052078	153052353	276	85	13	77.92	16.1	C730036E19Rik	62233	Ivns1abp	139550
chr1	153058085	153058360	276	85	13	91.16	20.58	C730036E19Rik	68240	Ivns1abp	133543
chr1	153590589	153590766	178	48	5	61.01	28.2	Fam129a	25115	Edem3	11915
chr1	154725735	154725889	155	84	5	64.48	28.2	Smg7	514	Smg7	23904
chr1	155252859	155253013	155	103	5	55.72	26.46	E330020D12Rik	1543	E330020D12Rik	1873
chr1	155643166	155643335	170	129	5	51.49	18.32	Rnasel	33748	5830403L16Rik	53506
chr1	155869055	155869324	270	131	10	107.59	55.56	Glul	113745	Zfp648	179262
chr1	158665298	158665464	167	40	6	73.12	33.42	Fam20b	16301	Ralgps2	68999
chr1	158714048	158714177	130	85	6	69.13	28.34	Fam20b	65051	Ralgps2	20249
chr1	159014941	159015074	134	82	7	98.56	56.4	Ralgps2	145321	1700057K13Rik	14338
chr1	159529597	159529688	92	46	17	355.61	103.79	Sec16b	32121	Fam5b	645803
chr1	159637932	159638081	150	54	5	59.84	30.23	Sec16b	140456	Fam5b	537468
chr1	159807409	159807498	90	45	13	267.47	82.54	Sec16b	309933	Fam5b	367991
chr1	159813220	159813378	159	97	6	63.31	28.34	Sec16b	315744	Fam5b	362180
chr1	160045950	160046071	122	61	9	133.65	84.6	Sec16b	548474	Fam5b	129450
chr1	160769208	160769401	194	137	8	68.53	23.81	Pappa2	528	Pappa2	5927
chr1	160769712	160769850	139	49	7	68.59	23.81	Pappa2	1032	Pappa2	5423
chr1	160770737	160770902	166	87	6	51.98	15.87	Pappa2	2057	Pappa2	4398
chr1	161644563	161644727	165	119	6	63.29	23.52	Tnr	190663	Tnr	23079
chr1	162358166	162358283	118	59	5	56.16	27.37	Rabgap1l	35853	Rabgap1l	13788
chr1	163462317	163462501	185	60	5	53.51	21.65	Tnfsf18	28384	Fasl	248506
chr1	164050335	164050521	187	60	5	52.15	27.61	Dnm3	36171	Dnm3	14253
chr1	164200277	164200519	243	149	8	83.88	37.79	Dnm3	38492	Dnm3	4342
chr1	164749978	164750197	220	93	7	51.24	25.6	Fmo4	7318	Fmo1	9714
chr1	164957426	164957602	177	117	8	97.57	47.62	4921528O07Rik	830	4921528O07Rik	10688
chr1	165366863	165366984	122	61	5	69.69	47	Gorab	33151	Mettl11b	266261
chr1	165399075	165399304	230	59	8	67.21	18.14	Gorab	65363	Mettl11b	234049
chr1	165554355	165554592	238	71	8	92.8	37.6	Gorab	220643	Mettl11b	78769
chr1	165873649	165873809	161	102	5	63.52	28.2	Scyl3	2411	Scyl3	306
chr1	166587882	166588041	160	58	6	55.2	17.16	Atp1b1	199896	Dpt	138981
chr1	166596589	166596748	160	60	5	63.68	28.2	Atp1b1	208603	Dpt	130274
chr1	166956410	166956655	246	122	8	72.85	22.68	Xcl1	90791	Tbx19	111574
chr1	167126854	167127028	175	80	6	75.01	37.35	Sft2d2	2423	Tiprl	15563
chr1	167134973	167135107	135	73	6	82.84	37.6	Sft2d2	10542	Tiprl	7444
chr1	167249587	167249725	139	81	5	62.96	31.75	Gpr161	707	Gpr161	1980
chr1	167330159	167330355	197	59	6	65.42	22.68	Dcaf6	374	Dcaf6	11436
chr1	167697973	167698087	115	57	5	61.92	34.51	Creg1	4057	Creg1	1971
chr1	168282393	168282616	224	167	9	57.4	15.61	Ildr2	41469	Tada1	26905
chr1	168697860	168698124	265	140	9	60.96	20.26	Fmo9	85969	LOC100503962	206294
chr1	168699454	168699624	171	115	7	61.09	15.49	Fmo9	87563	LOC100503962	204700
chr1	169127561	169127782	222	140	9	88.69	22.68	Fam78b	109452	Uck2	28656
chr1	169270371	169270706	336	89	65	665.96	59.78	Tmco1	9977	Aldh9a1	9751
chr1	169410914	169411061	148	110	5	59.02	21.65	Lrrc52	14071	Rxrg	117579
chr1	169756942	169757072	131	61	8	97.6	41.15	Lmx1a	35474	Lmx1a	3735
chr1	170510528	170510730	203	148	6	70.87	37.6	Pbx1	148895	Nuf2	917537
chr1	170913804	170914008	205	79	6	64.28	30.23	Pbx1	552171	Nuf2	514261
chr1	171022854	171023100	247	121	6	60.33	31.75	Pbx1	661221	Nuf2	405211
chr1	171071817	171071990	174	57	5	61.58	37.6	Pbx1	710184	Nuf2	356248
chr1	171105476	171105655	180	56	5	50.09	24.42	Pbx1	743843	Nuf2	322589
chr1	171311651	171311807	157	47	5	64.15	28.2	Pbx1	950018	Nuf2	116414
chr1	172048099	172048304	206	72	9	60.61	15.61	Ddr2	29173	Uap1	24035
chr1	172141345	172141548	204	59	6	70.73	28.2	Uhmk1	183	Uhmk1	1022
chr1	172686818	172686952	135	58	5	67.95	37.6	Atf6	9581	Atf6	30659
chr1	173031959	173032066	108	54	5	57.93	29.39	Fcgr3	42477	1700009P17Rik	19833
chr1	173406893	173407106	214	69	6	69.34	28.2	F11r	13670	Refbp2	26716
chr1	173448924	173449063	140	78	6	60.57	22.68	Itln1	549	Itln1	10328
chr1	173556388	173556507	120	60	6	75.78	41.41	Ly9	18936	Slamf7	6146
chr1	173902681	173902787	107	53	8	120.53	55.21	Slamf6	29960	Vangl2	31821
chr1	174197873	174198089	217	58	9	67.92	16.53	Atp1a4	9387	Atp1a2	3967
chr1	174594898	174595187	290	60	20	210.52	51.2	Dusp23	31887	Crp	33289
chr1	174607385	174607711	327	61	13	122.71	36.63	Dusp23	44374	Crp	20802
chr1	174836025	174836292	268	57	11	129.6	37.35	Apcs	11009	Olfr16	50874
chr1	175039903	175040067	165	123	5	58.69	23.81	Olfr16	152048	Olfr1408	20511
chr1	175261128	175261275	148	104	5	62.68	33.42	LOC100504232	53277	Darc	889
chr1	175763080	175763251	172	59	5	56.45	30.23	Ifi204	66138	Mndal	24271
chr1	176185038	176185194	157	106	6	58.98	19.24	Olfr419	3984	1810030J14Rik	75611
chr1	176219083	176219250	168	58	6	67.4	34.51	Olfr419	38029	1810030J14Rik	41566
chr1	176313217	176313400	184	54	5	60.19	28.2	Olfr417	13240	Olfr248	7960
chr1	176476602	176476756	155	60	5	64.48	37.6	Fmn2	9426	Fmn2	35445
chr1	176643662	176643935	274	148	8	76.1	34.51	Fmn2	13975	Fmn2	6314
chr1	177069392	177069577	186	120	5	58.33	26.46	Rgs7	16330	Rgs7	10391
chr1	177162289	177162444	156	110	5	56.61	27.61	Rgs7	42981	Rgs7	38659
chr1	177582823	177582987	165	112	5	62.91	28.2	Kmo	1105	Kmo	835
chr1	177777110	177777385	276	148	10	82.77	18.67	Wdr64	31615	Exo1	33799
chr1	177836491	177836622	132	37	5	66.91	35.27	Exo1	564	Exo1	2070
chr1	178212668	178212901	234	138	7	51.18	15.49	Pld5	7665	Cep170	451116
chr1	178213060	178213314	255	140	8	57.08	15.12	Pld5	8057	Cep170	450724
chr1	178434952	178435117	166	53	5	62.76	37.6	Pld5	229949	Cep170	228832
chr1	178649579	178649748	170	110	5	62.16	28.2	Pld5	444576	Cep170	14205
chr1	178829584	178829754	171	131	5	51.34	18.32	Sdccag8	21463	Sdccag8	20091
chr1	178904488	178904719	232	136	11	113.69	23.52	Sdccag8	18565	Sdccag8	37532
chr1	179030493	179030695	203	146	7	84.58	37.6	Akt3	3395	Akt3	2600
chr1	179233978	179234164	187	132	5	59.78	37.6	Akt3	55128	Zfp238	140814
chr1	179517680	179517845	166	115	5	62.59	28.01	Zfp238	138880	2310043L19Rik	53993
chr1	179583709	179583907	199	139	6	68.02	25.06	2310043L19Rik	10871	1700016C15Rik	76236
chr1	180111066	180111250	185	47	6	51.9	17.64	Gm16432	133789	Pppde1	6482
chr1	180280862	180280959	98	49	5	84.88	47	Hnrnpu	13162	Efcab2	55150
chr1	180334917	180335100	184	56	6	73.54	46.69	Hnrnpu	67217	Efcab2	1095
chr1	180434071	180434152	82	41	5	79.17	24.8	Efcab2	22514	Kif26b	25185
chr1	180469809	180469902	94	47	27	539.7	104.53	Kif26b	9289	Kif26b	139148
chr1	181590577	181590751	175	60	10	95.83	31.75	Cnst	35244	Sccpdh	7785
chr1	181637086	181637263	178	58	6	67.01	36.08	Sccpdh	20280	Ahctf1	37949
chr1	181855136	181855258	123	61	5	69.52	46.69	Ahctf1	121652	Cdc42bpa	36084
chr1	182257514	182257691	178	43	5	50.37	18.32	Gm5069	414	Itpkb	3093
chr1	183424201	183424473	273	93	9	54.53	11.76	Cnih3	34820	Ccdc121	15563
chr1	183673024	183674198	1175	524	76	394.73	21.65	Ccdc121	231510	Lbr	72422
chr1	184559812	184560153	342	201	35	358.17	93.8	Capn8	1082	Capn8	421
chr1	185366636	185366849	214	133	6	50.27	14.43	Tlr5	460753	1700056E22Rik	490275
chr1	186232178	186232323	146	73	5	65.98	28.2	Dusp10	333778	Hlx	318846
chr1	186297071	186297183	113	56	6	61.23	25.06	Dusp10	398671	Hlx	253953
chr1	186297465	186297579	115	57	6	60.48	24.42	Dusp10	399065	Hlx	253559
chr1	186714406	186714566	161	108	5	63.52	28.2	C130074G19Rik	7538	Mark1	5897
chr1	186855028	186855188	161	51	7	82	27.61	Mark1	31679	Rab3gap2	173019
chr1	187004327	187004463	137	53	6	80.52	44.09	Mark1	180978	Rab3gap2	23720
chr1	187214715	187214835	121	60	5	69.52	46.69	Eprs	3777	Eprs	3527
chr1	187389187	187389370	184	102	6	61.25	24.42	5033404E19Rik	68002	Lyplal1	522424
chr1	188483559	188483703	145	99	5	66.15	37.6	Tgfb2	9945	Tgfb2	44749
chr1	188887060	188887218	159	118	5	57.24	21.65	Spata17	14769	Spata17	34596
chr1	188893030	188893168	139	93	13	180.04	82.82	Spata17	20739	Spata17	28626
chr1	189177838	189178033	196	98	6	55.39	10.58	Gpatch2	5384	Esrrg	643900
chr1	189443638	189443885	248	58	10	97.83	29.39	Gpatch2	271184	Esrrg	378100
chr1	189598993	189599319	327	166	12	133.33	46.69	Gpatch2	426539	Esrrg	222745
chr1	190277197	190277565	369	105	19	213.3	47.62	Ush2a	1584	Ush2a	12801
chr1	191018623	191018809	187	127	5	56.86	25.06	Kctd3	187134	Kcnk2	13186
chr1	191214415	191214522	108	54	7	114.48	61.73	Kcnk2	46545	Cenpf	250078
chr1	191570394	191570510	117	58	5	68.08	44.09	Ptpn14	18247	Ptpn14	40121
chr1	191804382	191804686	305	176	8	75.51	22.68	Smyd2	58226	Prox1	141276
chr1	192944816	192945077	262	60	30	324.85	75.76	Batf3	12306	Fam71a	41647
chr1	193694064	193694244	181	122	6	51.75	12.87	Nek2	38830	1700034H15Rik	23887
chr1	193979422	193979646	225	59	6	60.28	36.08	Gm10516	6625	Kcnh1	35332
chr1	193988024	193988186	163	102	6	77.29	47	Gm10516	15227	Kcnh1	26730
chr1	194079076	194079249	174	87	5	59.99	26.46	Kcnh1	13275	Kcnh1	21504
chr1	194277907	194278022	116	58	79	1261.74	139.33	Kcnh1	19302	Kcnh1	51239
chr1	194295161	194295293	133	53	5	54.83	21.89	Kcnh1	36556	Kcnh1	33985
chr1	194455339	194455478	140	85	6	52.24	16.89	Hhat	36570	Hhat	29999
chr1	194455875	194456109	235	175	9	68.21	18.04	Hhat	37106	Hhat	29463
chr1	195053994	195054187	194	68	124	1560.68	124.88	Hsd11b1	4178	Hsd11b1	12431
chr1	195458927	195459135	209	163	11	139.26	79.37	Mir205	125270	Plxna2	987096
chr1	195885955	195886111	157	98	5	64.15	37.6	Mir205	552298	Plxna2	560068
chr1	195891949	195892156	208	100	6	70.17	37.6	Mir205	558292	Plxna2	554074
chr1	196369018	196369190	173	137	5	61.72	37.6	Mir205	1035361	Plxna2	77005
chr1	196480101	196480255	155	60	7	61.25	21.16	Plxna2	4451	Plxna2	58277
chr1	196480889	196481069	181	120	8	67.6	18.04	Plxna2	5239	Plxna2	57489
chr1	196814856	196814952	97	48	5	84.88	47	C030002c11rik	12558	A330023F24Rik	28737
chr1	196882698	196882800	103	51	5	61.23	20.89	Cd46	14509	Cd46	5849
chr1	197066906	197066998	93	46	10	135.57	29.39	Cr2	64104	UNKNOWN	-1
chr1	197067687	197068088	402	253	31	250.9	42.52	Cr2	64885	UNKNOWN	-1
chr1	197105297	197105506	210	159	26	274.62	76.31	Cr2	102495	UNKNOWN	-1
chr1	197147690	197147861	172	54	7	53.98	15.56	Cr2	144888	UNKNOWN	-1
chr1	197179940	197180381	442	304	16	54.92	8.1	Cr2	177138	UNKNOWN	-1
chr10	3096448	3096613	166	58	5	62.76	37.6	UNKNOWN	-1	Cnksr3	37856
chr10	3177984	3178323	340	192	13	120.48	30.53	Cnksr3	43126	Cnksr3	7750
chr10	3258714	3258885	172	59	5	56.45	30.23	Cnksr3	32463	Oprm1	49618
chr10	3326015	3326200	186	132	6	67.08	30.23	Ipcef1	2659	Oprm1	6420
chr10	3515682	3515829	148	49	5	64.03	35.27	Ipcef1	59618	Oprm1	362
chr10	3691730	3691891	162	60	5	50.85	22.68	Oprm1	134066	Rgs17	732411
chr10	3778953	3779073	121	60	5	55.33	26.46	Oprm1	221289	Rgs17	645188
chr10	3796587	3796790	204	83	8	98.6	47	Oprm1	238923	Rgs17	627554
chr10	3945507	3945838	332	124	12	55.19	10.31	Oprm1	387843	Rgs17	478634
chr10	4565952	4566110	159	60	5	63.84	37.6	Fbxo5	18984	Vip	132975
chr10	4686454	4686620	167	60	6	64.03	24.42	Fbxo5	139486	Vip	12473
chr10	4763293	4763486	194	137	7	54.76	25.6	Myct1	10604	Syne1	32556
chr10	4971416	4971561	146	48	5	56.19	25.4	Syne1	28880	Syne1	6821
chr10	5255558	5255731	174	132	5	52.88	19.84	Syne1	6696	Syne1	4190
chr10	5263234	5263479	246	86	8	52.98	12.96	Syne1	672	Syne1	7360
chr10	5265218	5265671	454	58	15	86.7	16.2	Syne1	2656	Syne1	5376
chr10	5280076	5280211	136	75	5	63.51	31.75	Syne1	2433	Syne1	4914
chr10	5409209	5409516	308	247	10	59.5	15.12	Esr1	2018	Esr1	80139
chr10	5616145	5616308	164	107	5	63.06	37.6	Esr1	16411	Esr1	17549
chr10	5732055	5732144	90	45	15	326.04	99.21	Esr1	97900	Esr1	2331
chr10	5785509	5785694	186	48	5	59.92	28.2	Gm221	76	Gm221	2299
chr10	5883992	5884174	183	132	5	53.77	21.65	Gm221	47325	1700052N19Rik	7409
chr10	6296311	6296495	185	55	5	55.85	23.81	Mthfd1l	6631	Mthfd1l	1962
chr10	6935762	6935943	182	120	5	55.05	22.68	Ppp1r14c	12798	Ppp1r14c	43810
chr10	6973400	6973554	155	72	5	64.48	28.2	Ppp1r14c	50436	Ppp1r14c	6172
chr10	7611980	7612119	140	87	5	57.23	25.4	Zc3h12d	24115	Tab2	13466
chr10	7622429	7622697	269	132	12	123.05	38.1	Zc3h12d	34564	Tab2	3017
chr10	7992593	7992765	173	111	6	53.02	19.84	Ust	24706	Ust	25261
chr10	8356825	8356993	169	113	6	74.36	35.27	Ust	118630	Sash1	85192
chr10	8753026	8753164	139	87	5	67.21	37.6	Sash1	147372	Samd5	594031
chr10	9566927	9567075	149	52	5	51.21	21.16	Stxbp5	3902	Stxbp5	17884
chr10	9746963	9747095	133	90	5	56.59	23.52	Stxbp5	126484	Rab32	517874
chr10	10292689	10292946	258	103	8	78.31	27.61	Rab32	14805	Gm5177	33054
chr10	10314074	10314170	97	48	5	51.82	14.97	Rab32	36190	Gm5177	11669
chr10	10743188	10743338	151	89	6	59.24	14.01	Grm1	87061	Grm1	56449
chr10	10939815	10940010	196	147	6	52.72	19.24	Shprh	6475	Fbxo30	61313
chr10	10940898	10941075	178	128	7	63.98	17.64	Shprh	7558	Fbxo30	60230
chr10	11072442	11072639	198	132	19	207.39	47.62	Epm2a	9173	Epm2a	38167
chr10	11701945	11702091	147	49	5	65.64	37.35	Epm2a	524732	Utrn	400041
chr10	11986546	11986737	192	145	7	63.38	18.67	Epm2a	809333	Utrn	115440
chr10	12106155	12106325	171	115	5	54.35	20.7	Utrn	839	Utrn	14954
chr10	12115222	12115382	161	107	5	52.82	24.42	Utrn	9906	Utrn	5887
chr10	12856270	12856376	107	53	5	69.69	47	Plagl1	7362	Fam164b	13180
chr10	13121896	13122039	144	55	28	394.39	110.23	Phactr2	13385	Phactr2	71966
chr10	13388946	13389158	213	53	8	96.97	37.6	Aig1	15554	Aig1	21384
chr10	14009408	14009629	222	163	8	79.33	30.53	Hivep2	139868	Gpr126	112983
chr10	14015529	14015737	209	150	6	54.54	27.37	Hivep2	145989	Gpr126	106862
chr10	14383874	14384135	262	143	12	118.39	45.35	Vta1	3002	Vta1	3864
chr10	14465662	14465821	160	118	5	59.45	23.81	Gje1	27710	Nmbr	14433
chr10	14643511	14643691	181	45	5	51.91	26.46	Nmbr	153151	LOC100504235	2027389
chr10	14729611	14729744	134	84	5	68.14	37.6	Nmbr	239251	LOC100504235	1941289
chr10	14886756	14886939	184	57	5	60.19	28.2	Nmbr	396396	LOC100504235	1784144
chr10	15066195	15066330	136	51	6	59.81	17.16	Nmbr	575835	LOC100504235	1604705
chr10	15320736	15320909	174	45	6	63.98	31.75	Nmbr	830376	LOC100504235	1350164
chr10	15345310	15345445	136	55	5	52.64	20.48	Nmbr	854950	LOC100504235	1325590
chr10	15346444	15346609	166	107	5	50.26	22.68	Nmbr	856084	LOC100504235	1324456
chr10	15563855	15563998	144	101	5	66.32	37.6	Nmbr	1073495	LOC100504235	1107045
chr10	15616089	15616252	164	105	6	62.42	22.68	Nmbr	1125729	LOC100504235	1054811
chr10	16045227	16045418	192	131	6	70.63	44.09	Nmbr	1554867	LOC100504235	625673
chr10	16412063	16412373	311	163	10	92.95	39.68	Nmbr	1921703	LOC100504235	258837
chr10	17029889	17029966	78	39	7	168.31	65.8	LOC100504235	214640	Cited2	413145
chr10	17220315	17220595	281	135	12	118.61	36.63	LOC100504235	405066	Cited2	222719
chr10	17744544	17744684	141	84	5	60.23	21.65	3110003A17Rik	1671	Reps1	31202
chr10	17887203	17887448	246	120	6	65.31	37.6	Ect2l	1914	Ect2l	896
chr10	17948384	17948576	193	136	6	53.15	19.24	Ccdc28a	3681	Ccdc28a	1841
chr10	17955491	17955578	88	44	7	119.59	33.67	Ccdc28a	833	Nhsl1	171990
chr10	17961276	17961493	218	160	8	71.27	19.24	Ccdc28a	6618	Nhsl1	166205
chr10	18664751	18664928	178	119	5	61.01	37.6	Perp	89071	Tnfaip3	55966
chr10	18856525	18856705	181	146	5	60.6	37.6	Tnfaip3	121566	LOC100504265	5030
chr10	18933175	18933359	185	131	5	60.05	28.2	LOC100504265	11235	Olig3	143170
chr10	19010091	19010238	148	107	5	50.58	15.36	LOC100504265	88151	Olig3	66254
chr10	19013814	19013980	167	38	5	51.92	18.32	LOC100504265	91874	Olig3	62531
chr10	19450982	19451166	185	59	6	57.99	16.42	Il20ra	18542	Il20ra	11727
chr10	19466603	19466786	184	98	6	73.74	28.2	Il20ra	3894	Il20ra	2411
chr10	19518836	19518983	148	54	8	64.91	16.42	Il20ra	39379	Slc35d3	48887
chr10	19588770	19588841	72	36	5	116.92	47	Pex7	8035	Pex7	330
chr10	20014280	20014447	168	121	5	60.86	35.27	Mtap7	14470	Bclaf1	17995
chr10	20179582	20179737	156	94	18	253.46	85.98	Pde7b	16558	Pde7b	19899
chr10	20238164	20238349	186	56	5	50.25	19.05	Pde7b	38683	Pde7b	100772
chr10	20595348	20595549	202	54	8	85.79	33.07	Pde7b	150848	Ahi1	77005
chr10	20975323	20975454	132	37	5	66.91	35.27	Myb	94801	Hbs1l	40462
chr10	21123811	21123964	154	58	5	50.98	37.6	Aldh8a1	8167	1700020N01Rik	189140
chr10	21448160	21448326	167	114	8	82.17	24.8	1700020N01Rik	106708	Sgk1	153830
chr10	21755989	21756112	124	71	5	57.93	23.52	Sgk1	37358	4930444G20Rik	30124
chr10	21833896	21834076	181	119	5	60.6	28.2	4930444G20Rik	46013	Raet1a	44519
chr10	21862122	21862637	516	242	52	404.18	36.47	4930444G20Rik	74239	Raet1a	16293
chr10	21923512	21923711	200	66	8	68.35	20.35	Raet1e	20151	H60b	69768
chr10	21944250	21944449	200	77	7	61.14	18.14	Raet1e	40889	H60b	49030
chr10	22065906	22066006	101	50	5	70.03	28.34	C920009B18Rik	37395	Raet1d	15794
chr10	22113746	22113945	200	66	8	64.02	18.04	Raet1b	20163	Gm10825	8873
chr10	22134488	22134687	200	77	7	62.07	18.67	Gm10825	11423	Slc2a12	230329
chr10	22188157	22188338	182	106	5	56.26	23.81	Gm10825	65092	Slc2a12	176660
chr10	22341664	22341824	161	41	5	59.3	23.81	Gm10825	218599	Slc2a12	23153
chr10	22464780	22464961	182	125	7	57.58	14.77	Tbpl1	13858	Tcf21	72299
chr10	23341010	23341151	142	55	6	74.94	37.79	Eya4	271442	Rps12	163979
chr10	23446168	23446314	147	53	5	61.56	31.75	Eya4	376600	Rps12	58821
chr10	23550851	23551048	198	54	6	59.16	18.32	1110021L09Rik	4387	Vnn3	20417
chr10	23588036	23588231	196	114	6	61.73	26.46	Vnn3	1136	Vnn3	1299
chr10	23591634	23591833	200	151	7	58.51	20.89	Vnn3	2173	Vnn1	22860
chr10	23596869	23597109	241	154	7	51.03	15.87	Vnn3	7408	Vnn1	17625
chr10	23692988	23693164	177	115	5	60.99	28.01	Taar5	1465	Taar6	11427
chr10	23708392	23708502	111	55	10	162.27	83.54	Taar6	2942	Taar7a	3819
chr10	23777491	23777676	186	60	5	59.92	37.6	Taar7f	7101	Taar8a	18815
chr10	24574360	24574451	92	46	5	79.88	39.68	Enpp3	18463	Med23	15432
chr10	24821466	24821620	155	94	7	53.21	13.68	Arg1	174294	Akap7	67430
chr10	25162979	25163133	155	107	5	64.31	28.01	Epb4.1l2	1586	Epb4.1l2	569
chr10	25201839	25201988	150	100	5	63.69	35.27	Epb4.1l2	2365	Epb4.1l2	2175
chr10	25377646	25377774	129	72	5	58.28	24.42	2010003K15Rik	121755	Tmem200a	333346
chr10	25526094	25526191	98	49	5	84.88	47	2010003K15Rik	270203	Tmem200a	184898
chr10	26115337	26115496	160	57	5	59.45	23.81	L3mbtl3	20421	Gm8709	277915
chr10	26303442	26303604	163	53	5	56.63	28.86	L3mbtl3	208526	Gm8709	89810
chr10	26306623	26306763	141	41	6	81.36	37.35	L3mbtl3	211707	Gm8709	86629
chr10	26464281	26464452	172	56	6	66.72	34.51	Gm8709	71029	Arhgap18	28037
chr10	27323847	27324087	241	121	7	78.86	37.6	Lama2	136837	Lama2	12656
chr10	27599547	27599668	122	61	5	69.69	47	Lama2	262947	Ptprk	195079
chr10	29516938	29517121	184	108	6	67.4	30.23	Rspo3	261806	Cenpw	398877
chr10	29690753	29690870	118	59	60	936.7	130.46	Rspo3	435621	Cenpw	225062
chr10	30076960	30077055	96	48	7	124.38	52.91	Cenpw	156676	Trmt11	177071
chr10	30533817	30534064	248	97	10	73.31	20.26	Ncoa7	11182	Hey2	18348
chr10	30535544	30535842	299	144	10	51.95	9.77	Ncoa7	12909	Hey2	16621
chr10	31028166	31028317	152	45	5	64.97	37.6	Hey2	465714	Hddc2	5045
chr10	31083339	31083528	190	65	7	67.88	31.75	Tpd52l1	5661	Tpd52l1	15682
chr10	31435546	31435725	180	55	5	57.8	25.06	Nkain2	21408	Nkain2	30762
chr10	31528496	31528675	180	109	5	60.57	28.01	Nkain2	62188	Nkain2	141889
chr10	31579933	31580053	121	60	5	69.69	47	Nkain2	113625	Nkain2	90452
chr10	31586047	31586238	192	89	7	86.44	37.6	Nkain2	119739	Nkain2	84338
chr10	31901701	31901897	197	63	6	66.83	31.75	Nkain2	230776	Nkain2	147870
chr10	32536424	32536507	84	42	6	124.38	45.35	Nkain2	414382	Nkain2	73025
chr10	32691547	32691742	196	57	7	70.2	23.52	Nkain2	82047	Trdn	111742
chr10	33211732	33211894	163	54	6	75.41	44.09	Trdn	17410	Clvs2	20408
chr10	33541371	33541506	136	60	5	57.95	25.4	Gm4794	39452	Sult3a1	36157
chr10	33569946	33570124	179	59	6	74.55	47	Gm4794	68027	Sult3a1	7582
chr10	33587044	33587230	187	53	10	129.37	79.37	Sult3a1	717	Sult3a1	1912
chr10	34074156	34074338	183	95	8	94.48	37.79	Nt5dc1	30062	Col10a1	35631
chr10	34417000	34417119	120	60	5	69.69	47	Frk	88625	Hs3st5	1809613
chr10	34461722	34461865	144	44	7	54.98	10.76	Frk	133347	Hs3st5	1764891
chr10	34468471	34468614	144	56	7	57.2	14.43	Frk	140096	Hs3st5	1758142
chr10	34738990	34739154	165	121	5	62.91	28.2	Frk	410615	Hs3st5	1487623
chr10	34799703	34799823	121	60	5	64.2	37.79	Frk	471328	Hs3st5	1426910
chr10	35009410	35009583	174	126	5	61.58	28.2	Frk	681035	Hs3st5	1217203
chr10	35047253	35047437	185	133	5	55.85	23.81	Frk	718878	Hs3st5	1179360
chr10	35071378	35071645	268	115	8	75.35	26.46	Frk	743003	Hs3st5	1155235
chr10	35442869	35443011	143	83	5	55.73	24.42	Frk	1114494	Hs3st5	783744
chr10	35628638	35628800	163	59	8	107.1	47	Frk	1300263	Hs3st5	597975
chr10	36385859	36386107	249	140	7	73.88	33.42	Hs3st5	37808	Hs3st5	162618
chr10	36584085	36584240	156	95	5	64.31	37.6	Hs3st5	30770	Hdac2	110265
chr10	36637836	36637981	146	98	7	95.66	56.4	Hs3st5	84521	Hdac2	56514
chr10	36784406	36784550	145	43	5	66.15	37.6	Hdac2	63043	Marcks	68643
chr10	36915881	36916009	129	83	5	69.1	37.6	Marcks	57542	Rfpl4b	1624466
chr10	37445225	37445392	168	107	6	67.4	34.51	Marcks	586886	Rfpl4b	1095122
chr10	37540247	37540353	107	53	66	1211.53	156.36	Marcks	681908	Rfpl4b	1000100
chr10	37571712	37571876	165	53	6	61.24	21.89	Marcks	713373	Rfpl4b	968635
chr10	37983816	37983990	175	139	5	56.02	22.68	Marcks	1125477	Rfpl4b	556531
chr10	38620140	38620309	170	48	5	60.57	26.46	Rfpl4b	78642	Lama4	65181
chr10	38676830	38677015	186	128	5	55.72	23.81	Rfpl4b	135332	Lama4	8491
chr10	38758368	38758535	168	111	5	59.51	25.06	Lama4	5551	Lama4	4019
chr10	38844187	38844425	239	107	10	110.94	45.35	1700025K23Rik	2204	1700025K23Rik	7866
chr10	39216607	39216757	151	56	5	54.39	24.42	Fyn	41735	Fyn	14938
chr10	39436461	39436569	109	54	5	69.69	47	E130307A14Rik	35182	E130307A14Rik	15083
chr10	39481094	39481282	189	52	7	71.39	29.39	Rev3l	28813	Rev3l	21855
chr10	39732214	39732329	116	58	5	52.98	24.05	AI317395	5148	AI317395	12485
chr10	40185213	40185540	328	59	11	94.91	17.01	Cdk19	11392	Cdk19	1231
chr10	40230000	40230107	108	54	5	65.43	39.68	Cdk19	30393	Slc22a16	60168
chr10	40366870	40367000	131	89	7	77.88	29.76	Ddo	9719	Ddo	410
chr10	40588240	40588489	250	120	8	74.97	30.53	Cdc40	610	Cdc40	14453
chr10	41423628	41423850	223	114	6	64.74	33.42	Ccdc162	116115	Cep57l1	15024
chr10	42221297	42221416	120	60	6	73.34	38.1	Lace1	23092	Snx3	563
chr10	42801608	42801783	176	79	5	59.7	26.46	Sobp	7209	Sobp	45977
chr10	43035547	43035721	175	52	5	61.44	28.2	Pdss2	16942	Pdss2	29787
chr10	43176134	43176343	210	157	10	110.75	39.68	Pdss2	16373	Pdss2	8297
chr10	43598229	43598415	187	60	7	52.39	18.14	Qrsl1	1951	Qrsl1	3050
chr10	43700970	43701072	103	51	6	90.2	41.41	Aim1	1683	Aim1	5087
chr10	43761705	43761868	164	56	5	54.33	19.84	Aim1	37833	Speer5-ps1	128548
chr10	44344592	44344781	190	122	6	65.13	21.65	Prdm1	166280	Prep	442428
chr10	44625753	44625891	139	80	5	59.48	20.7	Prdm1	447441	Prep	161267
chr10	44933028	44933308	281	160	9	97.19	35.27	Prep	54698	Popdc3	76083
chr10	45307480	45307646	167	45	5	58.39	23.81	Hace1	9599	Hace1	706
chr10	46078289	46078457	169	45	5	62.31	28.2	Hace1	646949	Grik2	2740980
chr10	46100068	46100259	192	105	6	66.17	22.68	Hace1	668728	Grik2	2719201
chr10	46190529	46190691	163	57	6	77.09	46.69	Hace1	759189	Grik2	2628740
chr10	46257571	46257739	169	98	5	62.31	28.2	Hace1	826231	Grik2	2561698
chr10	47158116	47158271	156	35	5	54.56	19.05	Hace1	1726776	Grik2	1661153
chr10	47185632	47185798	167	48	5	62.61	28.2	Hace1	1754292	Grik2	1633637
chr10	47284249	47284436	188	130	6	55.46	31.75	Hace1	1852909	Grik2	1535020
chr10	47356105	47356261	157	55	6	68.12	33.07	Hace1	1924765	Grik2	1463164
chr10	47452904	47453089	186	127	6	73.42	28.2	Hace1	2021564	Grik2	1366365
chr10	47595185	47595356	172	115	6	68	36.08	Hace1	2163845	Grik2	1224084
chr10	47772623	47772829	207	58	6	65.4	23.81	Hace1	2341283	Grik2	1046646
chr10	47925317	47925478	162	50	5	61.77	35.27	Hace1	2493977	Grik2	893952
chr10	47948903	47949031	129	58	5	61.34	27.61	Hace1	2517563	Grik2	870366
chr10	48254304	48254471	168	55	6	64.99	31.75	Hace1	2822964	Grik2	564965
chr10	48745417	48745601	185	138	5	60.05	28.2	Hace1	3314077	Grik2	73852
chr10	49692758	49692944	187	127	5	59.78	37.6	Grik2	184324	Ascc3	619717
chr10	49742488	49742638	151	92	5	65.13	37.6	Grik2	234054	Ascc3	569987
chr10	50214509	50214691	183	84	6	58.29	16.42	Grik2	706075	Ascc3	97966
chr10	50958919	50959080	162	121	5	63.37	28.2	Sim1	254774	Gp49a	241566
chr10	51154928	51155060	133	61	6	81.39	44.09	Sim1	450783	Gp49a	45557
chr10	51604403	51604779	377	147	15	84.7	13.01	Rfx6	154793	Vgll2	138089
chr10	51606941	51607142	202	72	8	54.56	11.14	Rfx6	157331	Vgll2	135551
chr10	51864268	51864355	88	44	26	526.1	82.54	Ros1	1215	Ros1	303
chr10	51929296	51929538	243	145	7	51.56	12.21	Ros1	14536	Dcbld1	24129
chr10	52034352	52034523	172	130	5	61.87	28.2	Dcbld1	191	Dcbld1	2486
chr10	52162619	52162742	124	67	5	56.16	21.89	Nus1	6148	Zfa	99507
chr10	52208356	52208581	226	142	6	67.76	28.2	Nus1	51885	Zfa	53770
chr10	52247940	52249828	1889	288	175	587.02	12.64	Nus1	91469	Zfa	14186
chr10	52481684	52481790	107	53	5	58.87	30.53	Slc35f1	70881	Slc35f1	171214
chr10	52522376	52522555	180	50	6	74.38	47	Slc35f1	111573	Slc35f1	130522
chr10	52886149	52886300	152	56	6	79.34	47	Slc35f1	57973	Gm9766	111738
chr10	54219274	54219449	176	121	5	61.3	37.6	LOC100502920	418503	D630037F22Rik	1514826
chr10	54800060	54800205	146	99	8	67.96	17.64	LOC100502920	999289	D630037F22Rik	934040
chr10	55161518	55161704	187	137	5	59.78	28.2	LOC100502920	1360747	D630037F22Rik	572582
chr10	55346736	55346885	150	92	7	71.41	23.34	LOC100502920	1545965	D630037F22Rik	387364
chr10	55561574	55561834	261	114	7	72.33	33.42	LOC100502920	1760803	D630037F22Rik	172526
chr10	55705772	55706146	375	99	17	179.97	45.35	LOC100502920	1905001	D630037F22Rik	28328
chr10	55751478	55751622	145	89	5	54.46	23.52	D630037F22Rik	3773	D630037F22Rik	8467
chr10	56074623	56074775	153	42	7	79.15	37.6	D630037F22Rik	126187	Gja1	22483
chr10	56343941	56344078	138	56	5	67.4	37.6	Gja1	235442	Hsf2	862250
chr10	57107849	57108039	191	57	6	56.12	15.87	Gja1	999350	Hsf2	98342
chr10	57145818	57145982	165	105	5	62.91	28.2	Gja1	1037319	Hsf2	60373
chr10	57225249	57225390	142	82	7	81.35	47	Hsf2	297	Hsf2	754
chr10	57685547	57686319	773	486	57	87.38	7.26	Smpdl3a	154228	4933403O03Rik	7180
chr10	57686417	57688333	1917	61	118	94.89	4.8	Smpdl3a	155098	4933403O03Rik	6310
chr10	57694096	57696059	1964	171	120	81.05	6.35	Dux	694	4933403O03Rik	99
chr10	57702125	57702504	380	98	20	92.55	11.34	Gm4981	2989	Gcc2	16149
chr10	57702644	57702757	114	57	8	53.96	13.65	Gm4981	3508	Gcc2	15630
chr10	58387824	58387971	148	96	6	76.66	33.42	Sh3rf3	111501	Sh3rf3	58845
chr10	59499218	59499372	155	57	5	59.03	30.23	Ascc1	22874	Ascc1	5651
chr10	59908552	59908646	95	47	7	112.24	39.68	Cdh23	7008	Cdh23	19641
chr10	60986025	60986165	141	94	6	71.25	33.07	Lrrc20	40876	Lrrc20	3783
chr10	61535682	61535873	192	57	8	77.03	24.8	Gm5424	1912	2010107G23Rik	34722
chr10	61582232	61582347	116	58	5	69.69	47	2010107G23Rik	8525	Neurog3	13606
chr10	62036343	62036558	216	59	7	70.88	33.07	2510003E04Rik	3196	2510003E04Rik	1455
chr10	62099941	62100115	175	129	5	61.44	28.2	Ddx50	3216	Ddx50	2668
chr10	62775189	62775288	100	50	5	84.88	47	Herc4	593	Herc4	2046
chr10	62838863	62838996	134	52	5	68.14	37.6	Sirt1	37147	Dnajc12	6328
chr10	63056041	63056204	164	106	5	57.63	30.23	Ctnna3	11349	Ctnna3	226929
chr10	63181324	63181409	86	43	5	90.2	34.51	Ctnna3	136632	Ctnna3	101646
chr10	63953829	63953988	160	111	5	63.68	28.2	Ctnna3	3619	Ctnna3	94879
chr10	64724643	64724802	160	106	5	63.68	37.6	Ctnna3	259064	1700023F02Rik	858714
chr10	64939466	64939744	279	138	8	86.86	47	Ctnna3	473887	1700023F02Rik	643891
chr10	65292456	65292625	170	112	6	63.52	24.42	Ctnna3	826877	1700023F02Rik	290901
chr10	65771821	65772047	227	61	10	81.04	18.46	1700023F02Rik	185036	Reep3	700116
chr10	65798481	65798638	158	60	5	63.99	28.2	1700023F02Rik	211696	Reep3	673456
chr10	66234036	66234285	250	154	8	90.7	46.69	1700023F02Rik	647251	Reep3	237901
chr10	67388861	67389077	217	111	6	60.04	20.7	Zfp365	13742	Rtkn2	53485
chr10	67395321	67395488	168	126	5	62.46	37.6	Zfp365	20202	Rtkn2	47025
chr10	67838442	67838633	192	132	6	70.63	35.27	Arid5b	96986	1700040L02Rik	55262
chr10	68037771	68037929	159	55	5	63.84	37.6	1700040L02Rik	33168	Tmem26	148723
chr10	68605104	68605310	207	55	6	62.66	28.86	Tmem26	363501	Rhobtb1	70301
chr10	69190844	69190992	149	104	5	58.85	28.86	Ank3	193874	Ank3	80320
chr10	69535728	69535865	138	79	6	82.19	47	Ank3	49148	Ccdc6	24141
chr10	69796700	69796844	145	36	5	66.15	37.6	Slc16a9	49899	Fam13c	106716
chr10	70256409	70256552	144	95	6	50.87	13.23	Phyhipl	194556	Bicc1	131439
chr10	70545367	70545573	207	116	6	70.31	28.2	Bicc1	3429	Bicc1	76802
chr10	70915730	70915974	245	125	7	66.77	26.46	Ipmk	71166	1700049L16Rik	526903
chr10	71155428	71155727	300	150	10	62.58	12.7	Ipmk	310864	1700049L16Rik	287205
chr10	71160963	71161094	132	72	6	59.16	20.35	Ipmk	316399	1700049L16Rik	281670
chr10	71171201	71171356	156	120	7	70.13	23.34	Ipmk	326637	1700049L16Rik	271432
chr10	71318012	71318214	203	58	7	74.31	27.61	Ipmk	473448	1700049L16Rik	124621
chr10	71366095	71366220	126	64	5	69.69	37.6	Ipmk	521531	1700049L16Rik	76538
chr10	71756096	71756181	86	43	19	396.25	86.17	1700049L16Rik	313463	Zwint	361547
chr10	73064576	73064703	128	89	5	60.47	26.46	Zwint	933929	Pcdh15	220039
chr10	73621275	73621431	157	60	5	56.46	27.61	Pcdh15	106929	Pcdh15	11922
chr10	74106788	74106955	168	54	5	62.29	37.35	Pcdh15	678	Pcdh15	173
chr10	75153074	75153249	176	58	6	73.17	44.09	Cabin1	6037	Cabin1	4386
chr10	75546960	75547092	133	89	5	64.07	31.75	Slc5a4b	2899	Slc5a4b	5691
chr10	76383183	76383297	115	57	5	50.85	22.05	Pcbp3	27881	Pcbp3	41310
chr10	77221870	77221998	129	58	6	83.98	46.69	LOC100502953	32279	Gm3238	11508
chr10	77250319	77250498	180	109	7	67.44	24.8	Gm3238	16251	LOC100503388	10813
chr10	77273980	77274312	333	127	14	91.32	14.97	LOC100503388	12104	Gm2696	3447
chr10	77280560	77280736	177	135	5	53.5	20.7	Gm2696	2413	Krtap10-4	8354
chr10	77289257	77289385	129	58	7	90.91	43.29	Krtap10-4	132	Krtap10-4	528
chr10	77877728	77877888	161	48	5	58.09	30.23	Rrp1	2033	Cstb	10687
chr10	78283325	78283550	226	175	9	57.7	13.23	Slc1a6	5967	Olfr1356	26371
chr10	78283902	78284353	452	140	14	67.15	10.58	Slc1a6	6544	Olfr1356	25794
chr10	78777046	78777167	122	61	5	53.74	24.8	Vmn2r81	20429	Vmn2r82	42290
chr10	78911401	78911601	201	124	7	63.86	19.84	Vmn2r82	51892	Vmn2r83	20302
chr10	78920318	78920520	203	143	6	52.6	19.84	Vmn2r82	60809	Vmn2r83	11385
chr10	79569849	79570036	188	135	10	117.78	62.11	Sbno2	4494	Stk11	9432
chr10	79756647	79756833	187	39	5	56.86	25.06	Rps15	260	Rps15	65
chr10	79831099	79831200	102	51	6	83.61	34.01	Plk5	3075	Mex3d	12001
chr10	80021554	80021751	198	103	8	86.53	26.46	Rexo1	9476	Rexo1	2455
chr10	80408644	80408741	98	49	5	63.58	22.68	Gadd45b	14255	Gng7	2725
chr10	80566873	80567011	139	80	5	59.48	27.61	Creb3l3	5472	Map2k2	1819
chr10	80640836	80640979	144	60	10	85.69	20.82	Eef2	38	Eef2	590
chr10	80644939	80645193	255	46	12	87.34	18.32	Eef2	114	Dapk3	813
chr10	80858481	80858583	103	51	6	87.4	38.1	2210404O07Rik	842	Nfic	455
chr10	81133426	81133538	113	56	5	54.52	25.6	Gm10778	6452	Zfp781	72140
chr10	81261458	81261630	173	128	6	53.02	26.46	Zfp781	27619	Gm10778	13473
chr10	81874640	81874814	175	138	5	56.02	22.68	Zfp938	170724	1190007I07Rik	207956
chr10	81956992	81957150	159	60	5	60.89	33.42	Zfp938	253076	1190007I07Rik	125604
chr10	81997036	81997195	160	48	5	53.93	19.05	Zfp938	293120	1190007I07Rik	85560
chr10	82029904	82030112	209	151	6	57.62	18.32	Zfp938	325988	1190007I07Rik	52692
chr10	82037692	82037835	144	91	5	55.56	18.32	Zfp938	333776	1190007I07Rik	44904
chr10	82417884	82418224	341	175	37	363.22	77.81	Txnrd1	59096	Chst11	30358
chr10	82709506	82709688	183	94	10	105.35	25.6	Slc41a2	13193	Slc41a2	8022
chr10	82711502	82711725	224	78	7	61.4	15.36	Slc41a2	15189	Slc41a2	6026
chr10	82900607	82900716	110	55	5	56.16	27.37	D10Wsu102e	71942	Aldh1l2	49585
chr10	82928693	82928905	213	54	8	63.43	15.12	D10Wsu102e	100028	Aldh1l2	21499
chr10	84132070	84132303	234	54	9	89.58	30.53	Polr3b	2003	Polr3b	4003
chr10	85235353	85235614	262	122	13	108.04	22.68	Btbd11	114261	Pwp1	99223
chr10	85697196	85697407	212	113	8	73.41	24.8	Syn3	99465	Syn3	57142
chr10	86013550	86013781	232	128	6	62.13	23.81	Syn3	52015	1810014B01Rik	134722
chr10	86643402	86643539	138	46	5	61.92	22.68	1700113H08Rik	15634	1700113H08Rik	45220
chr10	87816931	87817101	171	70	6	75.88	37.6	Dram1	9542	Dram1	2606
chr10	88113659	88113974	316	210	11	62.54	10.95	Mybpc1	45991	Spic	24356
chr10	88120541	88120776	236	130	9	74.92	17.16	Mybpc1	52873	Spic	17474
chr10	88330259	88330363	105	52	5	78.45	37.79	Utp20	40866	Slc5a8	18478
chr10	88331752	88331891	140	52	5	55.33	23.52	Utp20	42359	Slc5a8	16985
chr10	88343104	88343277	174	49	5	61.58	28.2	Utp20	53711	Slc5a8	5633
chr10	88430235	88430464	230	139	8	66.2	17.64	Ano4	6908	Ano4	3778
chr10	88454544	88454698	155	97	5	64.48	28.2	Ano4	8044	Ano4	1076
chr10	88508230	88508350	121	60	5	66.72	41.77	Ano4	10410	Ano4	22615
chr10	88634290	88634466	177	126	5	61.15	37.6	Ano4	22295	Ano4	85887
chr10	89121121	89121300	180	54	5	60.73	37.6	Scyl2	566	Scyl2	863
chr10	89751005	89751164	160	105	6	75.96	35.27	Anks1b	27607	Anks1b	19309
chr10	89795304	89795431	128	69	5	59.45	25.4	Anks1b	24990	Anks1b	26476
chr10	89936148	89936317	170	111	6	60.39	21.89	Anks1b	114368	Anks1b	37193
chr10	90602764	90602967	204	109	9	85.43	28.86	Slc25a3	16103	Tmpo	7552
chr10	90605146	90605300	155	109	6	62.06	21.16	Slc25a3	18485	Tmpo	5170
chr10	92216727	92216896	170	40	5	62.16	28.2	Nedd1	31659	Cdk17	406894
chr10	93128050	93128286	237	132	11	130.19	58.48	Gm8580	61	LOC100504069	8913
chr10	93748383	93748598	216	112	6	62.78	30.23	Ndufa12	64779	Gm4792	8025
chr10	94055170	94055282	113	56	51	834.51	132.71	Tmcc3	5397	4932415G12Rik	81068
chr10	94334768	94334878	111	55	48	830.33	143.76	Plxnc1	1159	Plxnc1	10384
chr10	94772961	94773210	250	119	8	74.97	24.42	Cradd	134647	Cradd	12259
chr10	94801260	94801488	229	120	8	94.25	28.2	Cradd	14641	Socs2	72864
chr10	95540063	95540585	523	216	35	279.39	38.87	Eea1	35227	Btg1	539572
chr10	96171645	96171823	179	56	7	83.12	47.62	Btg1	90370	Mir3966	714467
chr10	96791865	96792315	451	320	16	85.2	16.42	Btg1	710590	Mir3966	94247
chr10	97004429	97004584	156	98	5	64.31	28.2	Dcn	24142	Lum	23706
chr10	97010037	97010210	174	53	6	70.43	31.75	Dcn	29750	Lum	18098
chr10	97065549	97065700	152	95	5	64.97	28.2	Lum	30866	Kera	4290
chr10	97223594	97223765	172	123	5	61.87	28.2	Gm10754	8454	Gm10754	46528
chr10	97604008	97604224	217	156	7	82.35	37.6	Gm10754	174385	Atp2b1	773778
chr10	97642731	97642865	135	53	5	67.95	37.6	Gm10754	213108	Atp2b1	735055
chr10	97935882	97936062	181	49	6	74.22	37.6	Gm10754	506259	Atp2b1	441904
chr10	98679026	98679258	233	136	6	65.03	35.27	Poc1b	19664	Dusp6	46839
chr10	98979801	98979941	141	83	6	81.56	37.6	Dusp6	250870	LOC100504202	92004
chr10	99116739	99116921	183	129	5	60.32	28.2	LOC100504202	4112	LOC100504202	2145
chr10	99675156	99675250	95	47	5	75.78	34.51	Kitl	116504	Gm4301	123154
chr10	99691890	99692038	149	78	5	51.21	15.87	Kitl	133238	Gm4301	106420
chr10	99692311	99692398	88	44	5	81.31	26.46	Kitl	133659	Gm4301	105999
chr10	99760939	99761149	211	153	8	78.47	28.34	Kitl	202287	Gm4301	37371
chr10	99762077	99762211	135	44	5	55.33	22.68	Kitl	203425	Gm4301	36233
chr10	99769462	99769691	230	172	9	101.13	39.68	Kitl	210810	Gm4301	28848
chr10	99793513	99793849	337	169	12	58.28	11.18	Kitl	234861	Gm4301	4797
chr10	99819210	99819572	363	180	14	53.92	8.27	Gm4302	4598	Gm4303	4762
chr10	99823933	99824356	424	134	15	53.3	8.44	Gm4302	9321	Gm4303	39
chr10	99834491	99834805	315	191	14	69.81	9.68	Gm4301	4470	Gm4301	9790
chr10	99844826	99845036	211	153	9	58.46	12.6	Gm4301	519	Gm4301	345
chr10	100036938	100037104	167	51	5	62.44	28.01	4930430F08Rik	735	4930430F08Rik	1413
chr10	100194814	100194965	152	60	5	64.97	37.6	1700017N19Rik	114081	Mgat4c	949307
chr10	100777570	100777861	292	162	9	82.14	25.4	1700017N19Rik	696837	Mgat4c	366551
chr10	100914138	100914322	185	43	5	54.65	30.23	1700017N19Rik	833405	Mgat4c	229983
chr10	101135002	101135179	178	145	5	61.01	28.2	1700017N19Rik	1054269	Mgat4c	9119
chr10	101633835	101633977	143	83	5	66.5	37.6	Mgat4c	12122	Mgat4c	179734
chr10	101897910	101897996	87	43	5	86.09	30.53	Mgat4c	45915	Nts	46480
chr10	101898139	101898238	100	50	6	87.4	38.1	Mgat4c	46144	Nts	46251
chr10	102131255	102131360	106	53	46	825.92	135.21	Rassf9	122557	Alx1	339226
chr10	102348278	102348555	278	158	10	114.01	37.6	Rassf9	339580	Alx1	122203
chr10	102965557	102965707	151	91	5	65.13	37.6	Slc6a15	84531	Gm4340	640012
chr10	103123522	103123673	152	38	5	50.73	15.87	Slc6a15	242496	Gm4340	482047
chr10	103216447	103216677	231	103	9	97	28.86	Slc6a15	335421	Gm4340	389122
chr10	103536783	103536956	174	121	5	55.02	21.65	Slc6a15	655757	Gm4340	68786
chr10	103538502	103538664	163	51	7	83.07	36.08	Slc6a15	657476	Gm4340	67067
chr10	103624395	103624812	418	87	13	61.95	10.24	Gm4340	8169	Gm4340	231
chr10	103632703	103633040	338	57	12	65.36	10.41	Gm4340	7969	Tmtc2	992017
chr10	103671554	103671715	162	102	5	60.42	25.06	Gm4340	46820	Tmtc2	953166
chr10	103986780	103986955	176	115	5	57.09	23.81	Gm4340	362046	Tmtc2	637940
chr10	103999041	103999268	228	139	9	69.4	14.43	Gm4340	374307	Tmtc2	625679
chr10	104012522	104012662	141	41	5	58.06	26.46	Gm4340	387788	Tmtc2	612198
chr10	104279371	104279666	296	158	8	56.3	21.45	Gm4340	654637	Tmtc2	345349
chr10	104615753	104616095	343	51	10	68.35	10.13	Gm4340	991019	Tmtc2	8967
chr10	104675355	104675694	340	179	17	187.33	60.47	Tmtc2	48201	Tmtc2	5290
chr10	105028614	105028816	203	99	7	84.58	47	9330159K06	9569	BC067068	171627
chr10	105071274	105071395	122	61	5	69.69	47	9330159K06	52229	BC067068	128967
chr10	105362071	105362255	185	46	5	52.42	27.61	Ccdc59	77839	Ppfia2	545295
chr10	105644499	105644691	193	119	6	54.01	14.88	Ccdc59	360267	Ppfia2	262867
chr10	105670144	105670268	125	75	6	79.88	39.68	Ccdc59	385912	Ppfia2	237222
chr10	106382114	106382280	167	108	5	62.61	28.2	Acss3	7654	Acss3	3598
chr10	106540065	106540325	261	140	8	50.95	12.96	Acss3	18202	Acss3	20279
chr10	106570083	106570301	219	109	9	75.81	16.28	Acss3	9446	Lin7a	138804
chr10	106769993	106770215	223	161	8	76.44	22.68	Lin7a	9026	Lin7a	47143
chr10	107144763	107144873	111	55	5	69.69	47	Ptprq	2232	Ptprq	919
chr10	107164581	107164699	119	59	5	69.69	47	Ptprq	7655	Otogl	34785
chr10	107468160	107468339	180	121	5	60.73	28.2	Otogl	118978	Ppp1r12a	131296
chr10	108520897	108521007	111	55	5	69.69	47	Syt1	73265	Nav3	599598
chr10	108584891	108585066	176	123	5	61.3	28.2	Syt1	137259	Nav3	535604
chr10	108590998	108591145	148	50	7	95.2	56.4	Syt1	143366	Nav3	529497
chr10	108866752	108866934	183	147	5	60.32	28.2	Syt1	419120	Nav3	253743
chr10	109453321	109453464	144	82	5	51.24	20.48	Nav3	16048	9230102K24Rik	584385
chr10	109545349	109545490	142	87	6	60.99	23.34	Nav3	108076	9230102K24Rik	492357
chr10	109694164	109694347	184	52	5	60.19	28.2	Nav3	256891	9230102K24Rik	343542
chr10	109801546	109801663	118	59	6	75.78	41.41	Nav3	364273	9230102K24Rik	236160
chr10	110104943	110105128	186	49	6	59.86	23.52	9230102K24Rik	52596	E2f7	77578
chr10	110228029	110228220	192	141	6	63.55	34.51	E2f7	6137	Csrp2	129203
chr10	110502730	110502871	142	47	5	66.68	37.6	Zdhhc17	55646	Osbpl8	99128
chr10	110552144	110552388	245	121	7	68.15	20.7	Zdhhc17	105060	Osbpl8	49714
chr10	110573406	110573539	134	86	6	82.86	46.69	Zdhhc17	126322	Osbpl8	28452
chr10	110838323	110838504	182	133	5	60.46	28.2	Bbs10	100100	Nap1l1	71925
chr10	111399334	111399519	186	78	11	148.42	56.4	Phlda1	454218	Krr1	10417
chr10	111494694	111494889	196	42	6	51.08	13.61	Glipr1	60609	Glipr1l1	2551
chr10	111604322	111604471	150	108	7	92.59	44.09	Caps2	1560	Caps2	8285
chr10	111681064	111681207	144	90	5	63.36	33.42	Caps2	28406	Kcnc2	27115
chr10	112024515	112024691	177	117	5	50.5	18.32	Kcnc2	125369	Atxn7l3b	337969
chr10	112213681	112213845	165	48	5	62.91	28.2	Kcnc2	314535	Atxn7l3b	148803
chr10	112253396	112253562	167	59	5	61.01	35.27	Kcnc2	354250	Atxn7l3b	109088
chr10	113012338	113012537	200	57	8	65.68	18.9	Atxn7l3b	646562	Trhde	823539
chr10	113551010	113551099	90	45	5	100.65	47	Atxn7l3b	1185234	Trhde	284867
chr10	113783166	113783274	109	54	5	69.69	47	Atxn7l3b	1417390	Trhde	52711
chr10	114163573	114163723	151	103	5	65.13	37.6	Trhde	30506	Trhde	61425
chr10	114174423	114174515	93	46	35	755.92	138.89	Trhde	41356	Trhde	50575
chr10	114297900	114298011	112	56	5	64.2	37.79	Trhde	59546	Tph2	217797
chr10	114321194	114321369	176	120	6	75.04	37.6	Trhde	82840	Tph2	194503
chr10	114971004	114971171	168	39	5	50.85	17.64	Lgr5	13342	Lgr5	53334
chr10	115474529	115474681	153	94	5	64.8	37.6	Ptprr	18718	Ptprr	10625
chr10	115773921	115774116	196	139	10	105.26	32.84	Ptprb	5656	Ptprb	1751
chr10	116008200	116008298	99	49	11	211.98	87.3	Cnot2	22066	Cnot2	10309
chr10	116049148	116049348	201	61	8	60.75	13.23	Cnot2	30637	Gm239	164453
chr10	116081594	116081773	180	143	5	60.73	28.2	Cnot2	63083	Gm239	132007
chr10	116190579	116190768	190	60	6	65.13	36.08	Cnot2	172068	Gm239	23022
chr10	116682372	116682641	270	148	9	94.49	47.62	9530003J23Rik	6738	Lyz2	32225
chr10	116682714	116682834	121	60	5	65.43	39.68	9530003J23Rik	7080	Lyz2	31883
chr10	116917987	116918165	179	109	6	59.92	22.68	Cpsf6	104035	Cpm	148569
chr10	117183102	117183247	146	87	7	77.55	21.89	Slc35e3	261	Slc35e3	138
chr10	117469298	117469523	226	120	9	62.47	11.98	Rap1b	186411	Mdm1	109545
chr10	117495697	117495880	184	128	5	53.64	21.65	Rap1b	212810	Mdm1	83146
chr10	118347570	118347783	214	69	7	60.44	27.61	Dyrk2	41747	Cand1	288298
chr10	118724226	118724380	155	113	5	62.87	26.46	Cand1	47464	Grip1	167144
chr10	119137647	119137861	215	138	7	53.82	11.61	Grip1	246226	Grip1	118921
chr10	119297049	119297208	160	43	5	63.51	28.01	Grip1	40413	Grip1	37722
chr10	119411305	119411478	174	113	5	61.41	28.01	Grip1	29223	Grip1	1621
chr10	119411488	119411616	129	61	5	68.93	37.35	Grip1	29406	Grip1	1438
chr10	119493275	119493448	174	117	5	61.58	37.6	Grip1	1386	Grip1	16412
chr10	119631852	119632034	183	132	6	73.9	47	Irak3	12270	Irak3	6531
chr10	119659389	119659579	191	44	7	72.65	37.6	Tmbim4	327	Tmbim4	1504
chr10	119690675	119690768	94	47	5	84.88	47	Llph	22249	Hmga2	107656
chr10	120381551	120381796	246	79	10	114.2	50.13	Lemd3	10865	Lemd3	2709
chr10	120412175	120412466	292	153	10	68.17	17.64	Lemd3	22901	Lemd3	2665
chr10	120413109	120413321	213	155	11	91.78	24.15	Lemd3	23835	Lemd3	1731
chr10	120888885	120889045	161	42	5	63.52	37.6	Rassf3	34744	Rassf3	24174
chr10	121144101	121144288	188	130	7	74.1	25.4	D930020B18Rik	14562	BC048403	32892
chr10	121672728	121672877	150	45	5	53.63	17.64	Gm4489	105273	Avpr1a	212827
chr10	121741135	121741362	228	111	9	71.25	15.12	Gm4489	173680	Avpr1a	144420
chr10	121829253	121829427	175	53	6	56.77	19.84	Gm4489	261798	Avpr1a	56302
chr10	122295877	122296055	179	118	5	52.18	26.46	Ppm1h	1759	Ppm1h	19688
chr10	122303706	122303820	115	57	5	68.08	44.09	Ppm1h	9588	Ppm1h	11859
chr10	122396621	122396740	120	60	5	60.86	33.07	Ppm1h	18195	Mirlet7i	26075
chr10	122515232	122515421	190	134	6	70.94	35.27	Mon2	2216	Usp15	35068
chr10	123134211	123134357	147	87	5	65.81	37.6	Fam19a2	103661	Fam19a2	7204
chr10	123506587	123506761	175	59	6	75.21	47	Fam19a2	330618	4930503E24Rik	399543
chr10	123644983	123645117	135	47	6	82.84	47	Fam19a2	469014	4930503E24Rik	261147
chr10	124015092	124015309	218	161	8	53.8	11.76	4930503E24Rik	54598	Slc16a7	649449
chr10	124044093	124044317	225	127	8	66.99	13.23	4930503E24Rik	83599	Slc16a7	620448
chr10	124120783	124120892	110	55	6	52.9	18.67	4930503E24Rik	160289	Slc16a7	543758
chr10	125025671	125025835	165	116	5	62.91	28.2	Slc16a7	260280	Lrig3	377604
chr10	125073213	125073379	167	45	7	91.12	37.6	Slc16a7	307822	Lrig3	330062
chr10	125152154	125152329	176	114	7	73.73	23.52	Slc16a7	386763	Lrig3	251121
chr10	125256362	125256464	103	51	6	83.61	34.01	Slc16a7	490971	Lrig3	146913
chr10	125665581	125665719	139	51	6	80.09	44.09	Lrig3	213607	Xrcc6bp1	639903
chr10	125897118	125897398	281	195	10	93.91	24.42	Lrig3	445144	Xrcc6bp1	408366
chr10	125902659	125902760	102	51	6	96.65	50.13	Lrig3	450685	Xrcc6bp1	402825
chr10	126118108	126118335	228	147	11	106.15	19.84	Lrig3	666134	Xrcc6bp1	187376
chr10	126151172	126151355	184	74	6	73.54	28.01	Lrig3	699198	Xrcc6bp1	154312
chr10	126426338	126426416	79	39	5	72.63	20.35	Ctdsp2	10044	Ctdsp2	2249
chr10	126442449	126442729	281	141	9	85.36	33.07	Avil	696	Avil	1102
chr10	127219150	127219310	161	101	5	63.52	28.2	Rdh9	5609	Rdh9	6514
chr10	127266735	127266952	218	69	8	87.92	45.35	Rdh18-ps	5463	Rdh18-ps	12031
chr10	128248630	128248862	233	113	7	61.18	21.16	Dnajc14	5363	Dnajc14	2464
chr10	128371602	128371764	163	40	5	55.53	20.7	Itga7	557	Itga7	4494
chr10	128585221	128585424	204	161	6	56.21	22.68	Olfr770	14401	Olfr771	11864
chr10	128773124	128773301	178	119	5	50.37	24.42	Olfr781	2252	Olfr782	14497
chr10	128800155	128800351	197	150	7	73.9	33.07	Olfr782	11592	Olfr784	24536
chr10	128826019	128826237	219	119	7	54.02	11.9	Olfr784	371	Olfr786	47851
chr10	129019816	129019944	129	74	5	59.26	25.4	Olfr794	11143	Olfr796	24787
chr10	129030825	129031067	243	102	7	62.05	22.68	Olfr794	22152	Olfr796	13778
chr10	129172509	129172630	122	61	47	716.61	140.76	Olfr805	11913	Olfr806	2521
chr10	129758759	129758927	169	54	5	62.31	28.2	Neurod4	41546	5830405N20Rik	1149
chr10	129839753	129839929	177	53	5	54.59	21.65	Vmn2r84	8458	Vmn2r85	15564
chr10	129917908	129918034	127	52	5	64	30.23	Vmn2r87	1145	Vmn2r87	16322
chr11	3000410	3000574	165	60	25	211.24	25.7	UNKNOWN	-1	Pisd-ps1	23614
chr11	3000865	3001007	143	63	9	53.48	10.48	UNKNOWN	-1	Pisd-ps1	23159
chr11	3002741	3002883	143	54	14	100.22	17.97	UNKNOWN	-1	Pisd-ps1	21283
chr11	3003943	3004035	93	46	10	96.69	14.83	UNKNOWN	-1	Pisd-ps1	20081
chr11	3018449	3018643	195	87	9	71.33	16.2	UNKNOWN	-1	Pisd-ps1	5575
chr11	3026922	3030140	3219	193	205	116.58	4.62	Pisd-ps1	1131	Pisd-ps1	560
chr11	3042381	3042831	451	233	35	51.85	4.14	Sfi1	70	Sfi1	882
chr11	3049403	3050434	1032	715	75	111.99	5.29	Sfi1	3238	Sfi1	4032
chr11	3055048	3055635	588	423	38	63.94	5.41	Sfi1	1613	Sfi1	354
chr11	3062722	3063184	463	335	31	61.58	7.56	Sfi1	2734	Sfi1	1838
chr11	3068548	3069274	727	284	104	364.87	17.29	Sfi1	2969	Sfi1	2042
chr11	3073400	3073824	425	240	34	66.72	4.76	Sfi1	2810	Sfi1	4030
chr11	3080022	3080320	299	205	39	179.69	23.09	Sfi1	622	Sfi1	6046
chr11	3092668	3093380	713	512	50	118.07	6.46	Sfi1	3704	Sfi1	695
chr11	3158508	3158609	102	51	6	100.42	56.02	Drg1	1962	Drg1	801
chr11	3182278	3182469	192	141	7	68.54	21.89	Drg1	15967	Patz1	8182
chr11	3477143	3477304	162	81	5	59.14	23.81	Smtn	38028	Tug1	62654
chr11	4231638	4231768	131	48	5	68.71	37.6	Lif	62303	Hormad2	14748
chr11	4238816	4238999	184	127	5	60.19	37.6	Lif	69481	Hormad2	7570
chr11	4313704	4313867	164	106	5	63.06	28.2	Hormad2	1488	Hormad2	7003
chr11	4767480	4767614	135	96	5	64.98	33.42	Nf2	18494	Nipsnap1	6526
chr11	4840598	4840734	137	77	5	67.58	37.6	Nefh	1247	Nefh	3256
chr11	4921602	4921786	185	123	6	53.5	18.67	Ap1b1	2318	Ap1b1	1498
chr11	5070128	5070400	273	101	8	52.33	14.11	Emid1	17905	Kremen1	21428
chr11	5264227	5264391	165	107	7	51.8	13.92	Znrf3	25586	Znrf3	80164
chr11	5506111	5506289	179	54	5	60.87	28.2	Ankrd36	9394	Ankrd36	1002
chr11	5601305	5601447	143	40	8	98.74	46.3	Ankrd36	11967	Mrps24	2681
chr11	5788595	5788684	90	45	5	100.65	47	Pold2	10400	Myl7	8045
chr11	6041985	6042209	225	80	7	52.4	11.61	Nudcd3	16564	Nudcd3	8513
chr11	6250943	6251176	234	117	8	81.91	20.7	Ogdh	334	Ogdh	1186
chr11	6347273	6347522	250	165	11	95.89	22.05	H2afv	2933	Purb	27512
chr11	6645006	6645130	125	55	5	66.72	33.42	Ramp3	68267	Adcy1	318486
chr11	6765334	6765471	138	82	5	61.92	30.23	Ramp3	188595	Adcy1	198158
chr11	7485683	7485895	213	60	8	52.14	13.68	Igfbp3	371892	Tns3	845972
chr11	7620868	7620995	128	74	6	68.56	27.37	Igfbp3	507077	Tns3	710787
chr11	7656243	7656384	142	57	5	66.68	37.6	Igfbp3	542452	Tns3	675412
chr11	7692806	7692979	174	53	5	56.16	22.68	Igfbp3	579015	Tns3	638849
chr11	7750948	7751127	180	51	5	55.33	22.68	Igfbp3	637157	Tns3	580707
chr11	7758796	7758999	204	98	6	70.73	37.6	Igfbp3	645005	Tns3	572859
chr11	7826892	7827053	162	117	5	54.63	19.84	Igfbp3	713101	Tns3	504763
chr11	8519390	8519512	123	61	5	65.43	39.68	Tns3	3647	Tns3	45092
chr11	8600797	8600954	158	96	6	78.01	46.69	Tns3	36315	Hus1	292348
chr11	8838437	8838618	182	47	5	55.05	22.68	Tns3	273955	Hus1	54708
chr11	8985994	8986206	213	156	8	73.24	24.8	Gm11992	17609	Upp1	32017
chr11	9264584	9264797	214	100	6	55.89	23.52	Abca13	9755	Abca13	8692
chr11	9282858	9282980	123	61	5	69.52	46.69	Abca13	4641	Abca13	14886
chr11	9608219	9608327	109	54	5	51.54	22.68	Abca13	24841	Vwc2	1405800
chr11	9613669	9613841	173	114	7	58.46	18.04	Abca13	30291	Vwc2	1400350
chr11	9613872	9614025	154	47	7	62.18	18.04	Abca13	30494	Vwc2	1400147
chr11	9819067	9819221	155	112	5	64.48	37.6	Abca13	235689	Vwc2	1194952
chr11	10289962	10290135	174	52	6	66.38	34.51	Abca13	706584	Vwc2	724057
chr11	10343024	10343367	344	284	13	60.85	8.25	Abca13	759646	Vwc2	670995
chr11	10574152	10574326	175	131	6	71.76	41.77	Abca13	990774	Vwc2	439867
chr11	10661788	10662077	290	215	11	68.84	14.43	Abca13	1078410	Vwc2	352231
chr11	10662423	10662705	283	127	10	57.44	10.58	Abca13	1079045	Vwc2	351596
chr11	10669826	10669937	112	56	7	88.77	46.3	Abca13	1086448	Vwc2	344193
chr11	10833973	10834152	180	127	6	65.4	27.61	Abca13	1250595	Vwc2	180046
chr11	11024672	11024960	289	168	13	105.26	19.84	Vwc2	8755	Vwc2	29494
chr11	11289474	11289663	190	59	6	56.27	21.16	Zpbp	36949	Zpbp	14510
chr11	11818405	11818602	198	92	7	83.27	35.27	Ddc	20390	Grb10	12097
chr11	12045948	12046124	177	61	6	57.35	15.36	Grb10	108753	Cobl	90731
chr11	12275019	12275312	294	153	36	414.25	61.05	Cobl	5422	Cobl	794
chr11	12463604	12464044	441	134	12	58.5	8.82	Cobl	98881	Pom121l12	2035639
chr11	12562605	12562738	134	92	5	55.51	22.68	Cobl	197882	Pom121l12	1936638
chr11	12656419	12656604	186	124	6	68.5	23.81	Cobl	291696	Pom121l12	1842824
chr11	13040964	13041199	236	127	6	66.51	37.6	Cobl	676241	Pom121l12	1458279
chr11	13215651	13215844	194	42	7	58.67	23.52	Cobl	850928	Pom121l12	1283592
chr11	13254929	13255092	164	106	5	50.56	22.68	Cobl	890206	Pom121l12	1244314
chr11	13394367	13394510	144	53	6	80.94	47	Cobl	1029644	Pom121l12	1104876
chr11	13413914	13414078	165	112	5	62.91	37.6	Cobl	1049191	Pom121l12	1085329
chr11	13446343	13446511	169	120	6	59.59	21.16	Cobl	1081620	Pom121l12	1052900
chr11	13516258	13516417	160	99	5	50.3	21.89	Cobl	1151535	Pom121l12	982985
chr11	13662111	13662263	153	115	5	60.57	23.81	Cobl	1297388	Pom121l12	837132
chr11	13847454	13847608	155	98	5	57.87	21.65	Cobl	1482731	Pom121l12	651789
chr11	14166716	14166935	220	129	6	58.44	26.46	Cobl	1801993	Pom121l12	332527
chr11	15134268	15134494	227	120	6	54.23	23.52	Pom121l12	634135	Vstm2a	1023459
chr11	15199195	15199405	211	155	7	64.38	21.16	Pom121l12	699062	Vstm2a	958532
chr11	15234193	15234434	242	99	7	78.72	37.6	Pom121l12	734060	Vstm2a	923534
chr11	15787484	15787683	200	52	6	55.78	21.89	Pom121l12	1287351	Vstm2a	370243
chr11	15827655	15827820	166	112	5	62.76	37.6	Pom121l12	1327522	Vstm2a	330072
chr11	15850690	15850862	173	114	8	104.84	47	Pom121l12	1350557	Vstm2a	307037
chr11	15925719	15925914	196	137	7	67.87	27.37	Pom121l12	1425586	Vstm2a	232008
chr11	16226571	16226786	216	102	7	75.27	37.79	Vstm2a	44653	Sec61g	175070
chr11	16437657	16437752	96	48	5	84.88	47	Sec61g	29463	Egfr	214549
chr11	16824287	16824435	149	49	5	65.47	37.6	Egfr	12431	2810442I21Rik	12439
chr11	17052693	17052862	170	59	5	60.57	35.27	Cnrip1	74128	Ppp3r1	6608
chr11	17121256	17121534	279	226	15	153.55	39.68	Wdr92	2239	Wdr92	944
chr11	17386393	17386581	189	130	8	101.23	46.69	C1d	219697	Etaa1	452359
chr11	17567755	17567984	230	88	7	73.2	30.23	C1d	401059	Etaa1	270997
chr11	17952287	17952469	183	56	5	54.92	22.68	Etaa1	98492	Meis1	828144
chr11	18357511	18357681	171	46	5	62.02	28.2	Etaa1	503716	Meis1	422920
chr11	18411790	18411979	190	60	6	61.45	31.75	Etaa1	557995	Meis1	368641
chr11	18523892	18524048	157	61	6	65.81	30.53	Etaa1	670097	Meis1	256539
chr11	18536384	18536545	162	109	5	60.42	25.06	Etaa1	682589	Meis1	244047
chr11	19384804	19385009	206	60	7	76.83	37.79	Meis1	466571	Spred2	439641
chr11	19400888	19401038	151	61	5	65.13	37.6	Meis1	482655	Spred2	423557
chr11	19524692	19524876	185	58	5	60.05	37.6	Meis1	606459	Spred2	299753
chr11	19688685	19689050	366	233	18	99.77	15.02	Meis1	770452	Spred2	135760
chr11	19693290	19693656	367	231	17	95.81	16.1	Meis1	775057	Spred2	131155
chr11	19774739	19774882	144	103	5	66.15	28.01	Meis1	856506	Spred2	49706
chr11	19796707	19796906	200	147	6	67.88	25.06	Meis1	878474	Spred2	27738
chr11	20039287	20039518	232	110	8	83.88	36.08	Actr2	26434	Rab1	62318
chr11	20104875	20104984	110	55	6	79.88	47.62	Rab1	3242	Rab1	10758
chr11	20235122	20235383	262	146	9	77.83	25.6	Slc1a4	2649	Gm12034	111278
chr11	20417575	20417949	375	110	14	70.51	11.67	Gm12034	70764	Sertad2	25681
chr11	20668380	20668529	150	60	5	50.25	15.36	Aftph	27071	1110067D22Rik	54978
chr11	20836553	20836698	146	91	5	65.81	37.35	1110067D22Rik	105543	Peli1	154774
chr11	20836720	20836798	79	39	9	222.41	84.03	1110067D22Rik	105710	Peli1	154607
chr11	20848139	20848294	156	97	5	60.08	31.75	1110067D22Rik	117129	Peli1	143188
chr11	21497039	21497200	162	124	5	63.37	28.2	Wdpcp	24755	Wdpcp	55190
chr11	21743309	21743534	226	81	8	84.85	36.08	Wdpcp	29946	Wdpcp	14141
chr11	21758462	21758669	208	134	6	70.17	28.2	Wdpcp	1012	Wdpcp	26525
chr11	22119383	22119485	103	51	5	84.88	47	Ehbp1	46555	Ehbp1	12622
chr11	22240063	22240266	204	101	6	55.22	16.42	Ehbp1	54471	Tmem17	172223
chr11	22385468	22385713	246	128	9	92.56	41.41	Ehbp1	199876	Tmem17	26818
chr11	22758821	22758982	162	115	5	54.63	19.84	B3gnt2	21637	B3gnt2	673
chr11	22873175	22873329	155	34	5	64.48	28.2	Zrsr1	1170	Zrsr1	53
chr11	23118582	23118950	369	192	14	97.53	18.46	Fam161a	195037	Xpo1	37459
chr11	23449163	23449328	166	59	5	55.08	27.61	1700093K21Rik	29665	LOC100134990	8897
chr11	24496658	24496832	175	46	5	50.78	18.32	Bcl11a	423860	Gm10466	124348
chr11	24568305	24568492	188	54	7	87.15	56.4	Bcl11a	495507	Gm10466	52701
chr11	25510608	25510691	84	42	5	72.63	20.35	Gm10466	879944	5730522E02Rik	6238
chr11	25876028	25876176	149	51	5	65.47	37.6	5730522E02Rik	324092	5730522E02Rik	10723
chr11	25931888	25932051	164	129	5	58.84	23.81	5730522E02Rik	45137	5730522E02Rik	178603
chr11	26163323	26163475	153	99	5	64.8	37.6	5730522E02Rik	52832	Fancl	123761
chr11	26687462	26687619	158	61	5	58.55	30.23	Gm12070	877	Ccdc85a	1598230
chr11	26741340	26741508	169	86	5	55.73	21.65	Gm12070	54755	Ccdc85a	1544352
chr11	27035738	27036070	333	60	12	73.9	15.26	Gm12070	349153	Ccdc85a	1249954
chr11	27213058	27213223	166	50	6	65.33	25.4	Gm12070	526473	Ccdc85a	1072634
chr11	27688381	27688554	174	50	5	61.58	28.2	Gm12070	1001796	Ccdc85a	597311
chr11	27723652	27723815	164	116	6	77.11	47	Gm12070	1037067	Ccdc85a	562040
chr11	27952426	27952715	290	167	9	98.54	37.6	Gm12070	1265841	Ccdc85a	333266
chr11	27998687	27998964	278	129	10	54.27	12.03	Gm12070	1312102	Ccdc85a	287005
chr11	28140089	28140246	158	113	5	54.24	19.05	Gm12070	1453504	Ccdc85a	145603
chr11	28198694	28198814	121	60	5	60.86	33.07	Gm12070	1512109	Ccdc85a	86998
chr11	28209732	28209984	253	127	6	64.5	37.6	Gm12070	1523147	Ccdc85a	75960
chr11	28253089	28253328	240	130	7	58.18	14.88	Gm12070	1566504	Ccdc85a	32603
chr11	28857347	28857481	135	84	5	67.95	28.2	Efemp1	31031	Pnpt1	173404
chr11	29466451	29466607	157	77	7	78.39	47	1700034F02Rik	2601	1700034F02Rik	2750
chr11	29489858	29490054	197	84	7	54.35	14.43	1700034F02Rik	11629	Rtn4	103040
chr11	29657571	29657728	158	48	6	78.2	47	Eml6	2723	Eml6	1363
chr11	29971549	29971740	192	114	6	55.97	21.16	Eml6	45659	Spnb2	27846
chr11	30975374	30975501	128	53	5	69.29	37.6	Asb3	13985	Asb3	5988
chr11	31067325	31067412	88	44	5	100.65	47	Asb3	66085	Stc2	192116
chr11	31114662	31114863	202	60	6	63.36	21.65	Asb3	113422	Stc2	144779
chr11	31217075	31217255	181	54	5	56.39	23.81	Asb3	215835	Stc2	42366
chr11	31244319	31244608	290	181	10	92.49	24.42	Asb3	243079	Stc2	15122
chr11	32080483	32080658	176	87	6	60.4	22.68	Nsg2	122851	Il9r	8514
chr11	32159948	32160134	187	93	6	73.07	37.35	Nprl3	4509	Nprl3	3077
chr11	32173613	32173779	167	80	5	62.61	28.2	Nprl3	6075	Hba-x	2987
chr11	33362355	33362574	220	92	7	68.54	37.6	Ranbp17	9911	Ranbp17	12532
chr11	33612506	33612659	154	120	5	50.98	28.2	Kcnip1	60966	Kcnip1	130624
chr11	33654781	33655117	337	206	54	546.13	68.7	Kcnip1	103241	Kcnip1	88349
chr11	33681048	33681225	178	56	5	61.01	28.2	Kcnip1	129508	Kcnip1	62082
chr11	33930165	33930351	187	132	5	55.59	23.81	Kcnip1	37331	Lcp2	17036
chr11	33930361	33930547	187	132	5	55.59	23.81	Kcnip1	37527	Lcp2	16840
chr11	35163448	35163603	156	98	5	55.56	26.46	Slit3	115109	Slit3	158277
chr11	35545606	35545760	155	107	6	64.04	22.68	Slit3	23964	Pank3	37391
chr11	36692786	36692910	125	45	6	84.88	47	Odz2	14616	Odz2	64657
chr11	37175902	37176087	186	55	5	59.92	37.6	Odz2	418236	Mat2b	3316914
chr11	38296054	38296194	141	80	6	52.64	17.25	Odz2	1538388	Mat2b	2196762
chr11	38901122	38901290	169	129	5	62.31	28.2	Odz2	2143456	Mat2b	1591694
chr11	39054246	39054429	184	49	6	73.74	37.6	Odz2	2296580	Mat2b	1438570
chr11	39130191	39130297	107	53	5	69.69	47	Odz2	2372525	Mat2b	1362625
chr11	40162243	40162369	127	61	5	50.66	17.64	Odz2	3404577	Mat2b	330573
chr11	40162396	40162629	234	109	7	56.14	18.14	Odz2	3404730	Mat2b	330420
chr11	40447886	40448066	181	55	6	60.64	23.52	Odz2	3690220	Mat2b	44930
chr11	40464240	40464448	209	126	7	68.11	23.52	Odz2	3706574	Mat2b	28576
chr11	40508896	40509067	172	123	5	61.87	28.2	Mat2b	564	Hmmr	5994
chr11	40638800	40638884	85	42	12	249.66	76.19	Ccng1	70297	Gabrg2	1084897
chr11	43051537	43051740	204	96	6	52.46	14.88	Atp10b	2385	Atp10b	7369
chr11	43117463	43117744	282	160	8	67.91	22.68	Atp10b	44062	Mir146	70436
chr11	43152832	43153018	187	88	5	59.78	28.2	Atp10b	79431	Mir146	35067
chr11	43562714	43562800	87	43	6	114.48	52.91	Ttc1	1290	Adra1b	25394
chr11	45464818	45465010	193	65	7	54.01	24.8	Ebf1	646570	Clint1	200648
chr11	46678705	46678880	176	123	5	61.3	28.2	Timd4	22002	Sgcd	113580
chr11	47195056	47195216	161	115	5	63.52	28.2	Sgcd	2300	Gnb2l1	1418806
chr11	47306594	47306756	163	39	5	63.04	28.01	Sgcd	113838	Gnb2l1	1307268
chr11	47454772	47455014	243	132	8	80.52	20.7	Sgcd	262016	Gnb2l1	1159090
chr11	47701573	47701754	182	123	5	53.91	21.65	Sgcd	508817	Gnb2l1	912289
chr11	48558227	48558425	199	125	6	65.13	30.23	Sgcd	1365471	Gnb2l1	55635
chr11	48608177	48608368	192	132	6	62.32	26.46	Sgcd	1415421	Gnb2l1	5685
chr11	48759949	48760118	170	55	5	57.95	31.75	9930111J21Rik1	297	9930111J21Rik1	777
chr11	49156901	49157080	180	60	5	59.14	26.46	Olfr1390	1932	Olfr1389	87028
chr11	49763507	49763672	166	57	5	62.59	28.01	Rasgef1c	48170	Rasgef1c	7029
chr11	50259102	50259364	263	125	8	56	15.12	Rufy1	14497	Adamts2	156485
chr11	50548848	50549027	180	120	5	51.05	19.05	Adamts2	67355	Adamts2	1820
chr11	51092331	51092501	171	48	6	75.88	37.6	Clk4	976	Clk4	1529
chr11	51141397	51141515	119	59	7	100.65	65.8	Col23a1	10999	Col23a1	189311
chr11	51269161	51269418	258	123	10	101.37	52.91	Col23a1	138763	Col23a1	61547
chr11	51333312	51333478	167	92	5	54.93	20.7	Col23a1	241	Col23a1	8058
chr11	51471436	51471598	163	120	5	58.99	31.75	D930048N14Rik	3161	0610009B22Rik	27451
chr11	51745780	51745928	149	51	6	76.46	33.42	Phf15	74967	Cdkn2aipnl	35353
chr11	52028625	52028817	193	53	6	64.67	28.86	Olfr1371	1138	Skp1a	16872
chr11	52207160	52207315	156	60	5	62.71	35.27	Vdac1	5137	9530068E07Rik	2770
chr11	52495360	52495533	174	59	6	54.41	22.68	9530068E07Rik	274784	Fstl4	82848
chr11	53953522	53953762	241	126	10	92.91	35.84	P4ha2	8762	Csf2	107250
chr11	54390546	54390872	327	167	11	61.57	16.89	Rapgef6	8691	Rapgef6	33744
chr11	55344971	55345117	147	109	5	65.64	37.35	Glra1	4214	Glra1	815
chr11	55483900	55484202	303	125	11	86.63	17.64	Glra1	62667	Nmur2	354592
chr11	56116564	56116708	145	96	6	80.73	37.6	Nmur2	262181	Gria1	708629
chr11	56406986	56407176	191	149	13	140.02	57.72	Nmur2	552603	Gria1	418207
chr11	56785497	56785648	152	104	6	79.34	47	Nmur2	931114	Gria1	39696
chr11	56845577	56845784	208	110	10	124.43	44.09	Gria1	16921	Gria1	153718
chr11	57116117	57116236	120	60	38	583.94	137.09	Gria1	13367	Gria1	7154
chr11	57199879	57200001	123	61	5	58.87	30.53	Gria1	58733	Fam114a2	96613
chr11	57201315	57201527	213	118	6	57.09	18.32	Gria1	60169	Fam114a2	95177
chr11	57994067	57994204	138	84	5	67.4	28.2	Mrpl22	1078	Gm12250	3278
chr11	59004096	59004239	144	58	5	58.6	27.61	Guk1	2869	Guk1	1157
chr11	59510647	59510825	179	45	5	56.67	23.81	Mprip	187	Mprip	30407
chr11	60572207	60572392	186	59	5	58.33	26.46	Top3a	2100	Top3a	592
chr11	60628708	60628992	285	224	11	88.25	17.16	Shmt1	4302	Dhrs7b	15425
chr11	60773228	60773373	146	73	5	60.52	22.68	Map2k3	7881	Kcnj12	106078
chr11	61409393	61409570	178	121	6	53.77	13.61	Epn2	16324	Grap	57430
chr11	61834255	61834466	212	102	9	111.62	37.6	Akap10	90679	Specc1	56344
chr11	62328730	62328907	178	89	5	61.01	28.2	Pigl	2228	Cenpv	9716
chr11	62431528	62431671	144	84	6	67.22	29.39	BC046404	8823	BC046404	2408
chr11	62714829	62715010	182	139	5	60.46	28.2	Fam18b	7181	Cdrt4	49866
chr11	62896870	62897052	183	41	5	60.32	37.6	Tekt3	2114	Tekt3	367
chr11	63147661	63147940	280	168	8	73.75	26.46	Pmp22	175746	Hs3st3b1	550534
chr11	63282913	63283238	326	162	12	60.51	11.34	Pmp22	310998	Hs3st3b1	415282
chr11	63820006	63820178	173	111	6	61.72	47	Cox10	12618	Cox10	38723
chr11	64266250	64266420	171	114	5	54.35	27.61	Hs3st3a1	16681	Hs3st3a1	67450
chr11	64387368	64387507	140	56	5	53.57	21.89	Hs3st3a1	53049	Elac2	405169
chr11	64496067	64496166	100	50	6	100.65	56.4	Hs3st3a1	161748	Elac2	296470
chr11	64610587	64610783	197	58	7	53.65	17.64	Hs3st3a1	276268	Elac2	181950
chr11	65710408	65710550	143	57	5	62.25	31.75	Dnahc9	1065	Dnahc9	8291
chr11	66234533	66234785	253	125	7	77.25	37.6	Shisa6	196095	Shisa6	81621
chr11	66765429	66765619	191	132	9	62.91	12.8	Gm12298	5119	Tmem220	73227
chr11	68901712	68901884	173	115	5	53.02	26.46	Tmem107	15397	Vamp2	318
chr11	69156480	69156632	153	49	5	64.8	28.2	A030009H04Rik	1819	Chd3	295
chr11	69303620	69303785	166	61	6	74.88	26.46	Dnahc2	2946	Dnahc2	1385
chr11	69609043	69609187	145	51	5	65.98	37.35	Chrnb1	572	Chrnb1	54
chr11	69657209	69657354	146	92	5	58.25	20.7	1810027O10Rik	4200	Plscr3	2665
chr11	69674240	69674419	180	58	5	50.09	18.32	Tnk1	2031	Tmem95	15946
chr11	70162860	70162985	126	64	5	68.08	35.27	Alox15	1269	Alox15	186
chr11	70262358	70262540	183	133	5	54.92	22.68	Arrb2	8601	Med11	3075
chr11	70370063	70370194	132	49	5	53.37	20.48	Pld2	653	Pld2	447
chr11	70745400	70745483	84	42	5	100.65	47	Rabep1	6126	Rabep1	2507
chr11	70888363	70888531	169	54	7	70.53	25.6	6330403K07Rik	41461	Nlrp1a	16336
chr11	70893258	70893488	231	56	8	60.55	22.68	6330403K07Rik	46356	Nlrp1a	11441
chr11	71022037	71022245	209	67	7	61.61	19.24	Nlrp1b	7239	Nlrp1b	8322
chr11	71119307	71119474	168	125	5	51.78	24.42	Nlrp1c-ps	20607	Wscd1	444898
chr11	72144543	72144751	209	151	7	64.69	26.46	Fbxo39	11832	Tekt1	13679
chr11	72375406	72375543	138	93	5	60.76	28.86	Spns3	11698	Ube2g1	45357
chr11	72630925	72631137	213	156	7	82.97	37.6	Zzef1	21126	Zzef1	508
chr11	73100382	73100473	92	46	5	69.02	27.37	Trpv3	1018	Trpv3	471
chr11	73376730	73376942	213	89	8	61.78	18.04	Olfr382	46033	Olfr385	25570
chr11	73553703	73553963	261	138	8	61.69	17.64	Zfp735	27767	Olfr389	36186
chr11	73942657	73942873	217	156	8	54.6	17.97	Olfr401	6919	Olfr402	26001
chr11	73943713	73944018	306	186	11	64.77	11.14	Olfr401	7975	Olfr402	24945
chr11	74033355	74033532	178	93	6	54.58	18.67	Olfr43	12641	Olfr406-ps	49538
chr11	74116057	74116308	252	152	8	56.67	14.77	Olfr59	12938	Olfr410	31727
chr11	74901524	74902137	614	310	34	251.22	20.26	Mir684-1	22115	Smg6	51171
chr11	75283818	75283951	134	58	5	68.14	37.6	Tlcd2	844	Tlcd2	84
chr11	75788078	75788241	164	70	5	62.89	28.01	Rph3al	63552	1700016K19Rik	25336
chr11	76096159	76096308	150	48	5	58.69	28.86	Nxn	4183	Nxn	116044
chr11	76475862	76476051	190	139	7	65.13	28.86	Abr	84853	Bhlha9	10110
chr11	76678380	76678583	204	99	8	70.52	22.05	Cpd	17914	Tmigd1	39667
chr11	77069457	77069750	294	157	12	103.86	36.63	Ssh2	39502	Ssh2	71498
chr11	77233307	77233473	167	42	5	62.61	28.2	Ssh2	2339	Ssh2	1411
chr11	77239857	77240003	147	90	8	111.03	65.8	Ssh2	832	Ssh2	3431
chr11	77463582	77463796	215	121	9	93.06	30.53	Taok1	42872	Nufip2	36059
chr11	77545775	77545931	157	102	6	72.01	37.79	Cryba1	6994	Myo18a	44992
chr11	77820616	77820752	137	33	5	58.78	19.84	Phf12	387	Phf12	2287
chr11	78289347	78289503	157	51	5	53.43	24.42	Sarm1	638	Sarm1	7312
chr11	78294299	78294448	150	44	5	50.25	15.36	Sarm1	5590	Sarm1	2360
chr11	78470571	78470724	154	39	7	84.97	43.29	Nlk	30492	Nlk	38740
chr11	78700530	78700629	100	50	6	98.48	52.91	1810012P15Rik	47890	Nos2	33831
chr11	78945284	78945456	173	41	7	79.61	27.61	Ksr1	57436	Ksr1	14273
chr11	79049872	79050079	208	160	6	52.8	20.48	Ksr1	90093	Wsb1	3012
chr11	79174247	79174343	97	48	6	100.65	56.4	Nf1	20745	Nf1	23430
chr11	80073050	80073224	175	49	5	59.84	26.46	Rhot1	2034	Rhot1	6194
chr11	80459207	80459289	83	41	6	115.36	36.63	Myo1d	5486	Myo1d	11688
chr11	80647550	80647718	169	92	6	76.23	28.2	Tmem98	12631	Spaca3	24341
chr11	81361021	81361292	272	131	10	57.72	10.24	Accn1	395056	1700071K01Rik	24983
chr11	82282260	82282422	163	123	6	58.79	19.84	Tmem132e	23442	Gm11426	164595
chr11	82501981	82502128	148	34	5	53.06	17.01	Gm11426	54130	Cct6b	30769
chr11	82867267	82867393	127	73	5	58.67	24.42	Slfn10-ps	13313	Slfn2	11347
chr11	82940964	82941146	183	51	5	51.64	19.84	Slfn1	5391	Slfn4	47724
chr11	83190150	83190278	129	48	5	69.1	37.6	Ap2b1	6995	Ap2b1	13055
chr11	83964727	83964904	178	135	5	51.32	19.05	Gm11437	2597	Gm11437	1444
chr11	83965487	83965593	107	53	5	57.93	29.39	Gm11437	3357	Gm11437	684
chr11	85099186	85099406	221	89	8	69.7	23.34	D630032N06Rik	47640	Ppm1d	25570
chr11	85105944	85106079	136	82	6	51.32	12.7	D630032N06Rik	54398	Ppm1d	18812
chr11	85487716	85487946	231	90	12	143.4	47.62	Bcas3	90317	Bcas3	127571
chr11	85991383	85991631	249	110	8	55.09	18.67	Brip1	20293	Brip1	9084
chr11	86342100	86342193	94	47	5	84.68	46.69	Rps6kb1	8706	Rps6kb1	4174
chr11	86628960	86629183	224	150	7	52.54	15.49	Dhx40	7911	Ypel2	120967
chr11	87202834	87202924	91	45	6	116.66	56.02	Rad51c	713	Rad51c	502
chr11	87236387	87236547	161	49	6	68.63	27.61	Tex14	17820	Tex14	4706
chr11	87240236	87240428	193	56	8	87.49	33.07	Tex14	21669	Tex14	857
chr11	87256668	87256837	170	42	5	51.49	24.42	Tex14	9356	Tex14	31238
chr11	87275717	87275886	170	42	5	50.57	23.52	Tex14	28405	Tex14	12189
chr11	87392791	87392940	150	46	5	63.69	35.27	Tex14	23771	2013-09-04	1842
chr11	87702646	87702825	180	79	5	52.05	19.84	Olfr462	182	Olfr462	748
chr11	87706674	87706853	180	79	5	54.18	21.65	Olfr463	182	Olfr463	748
chr11	87993224	87993362	139	47	5	52.91	15.87	Cuedc1	2452	Cuedc1	2759
chr11	88600930	88601100	171	39	5	62.02	28.2	C030037D09Rik	11457	Akap1	91176
chr11	88662221	88662367	147	51	7	89.72	39.68	C030037D09Rik	72748	Akap1	29885
chr11	88772703	88773015	313	148	11	68.8	12.45	Akap1	46992	Scpep1	12631
chr11	88778224	88778339	116	58	6	52.9	18.67	Akap1	52513	Scpep1	7110
chr11	88942900	88943375	476	291	160	1418.73	49.6	Gm525	6597	Gm525	6970
chr11	89415745	89415995	251	104	7	55.78	19.24	Ankfn1	15878	Pctp	428986
chr11	89607643	89607795	153	111	5	63.2	26.46	Ankfn1	207776	Pctp	237088
chr11	89813461	89813599	139	74	6	74.2	28.86	Ankfn1	413594	Pctp	31270
chr11	89954213	89954380	168	129	5	62.46	28.2	Tmem100	57148	Mmd	156577
chr11	90173395	90173545	151	48	5	53.46	17.64	Mmd	35220	Hlf	24454
chr11	90240752	90240869	118	59	5	65.43	39.68	Hlf	33680	Hlf	8348
chr11	90763108	90763220	113	56	5	50.19	21.45	Tom1l1	214281	Kif2b	673492
chr11	90834213	90834524	312	126	13	69.98	13.41	Tom1l1	285386	Kif2b	602387
chr11	90908729	90908908	180	98	7	56.49	14.11	Tom1l1	359902	Kif2b	527871
chr11	90910180	90910387	208	125	8	62.62	14.43	Tom1l1	361353	Kif2b	526420
chr11	91356050	91356249	200	74	6	71.31	37.6	Tom1l1	807223	Kif2b	80550
chr11	91784004	91784264	261	104	10	56.23	11.85	Kif2b	345237	Car10	1176600
chr11	91990872	91991204	333	60	10	62.62	14.11	Kif2b	552105	Car10	969732
chr11	92556136	92556320	185	59	6	61.1	24.42	Kif2b	1117369	Car10	404468
chr11	93578012	93578200	189	46	6	69.52	33.42	Car10	116362	Utp18	142545
chr11	94568226	94568407	182	135	6	74.06	28.2	Gm11541	2674	Gm11545	48224
chr11	94597548	94597647	100	50	6	90.2	41.41	Gm11541	31996	Gm11545	18902
chr11	95182570	95182762	193	49	7	59.89	24.42	Myst2	11209	Fam117a	15762
chr11	95660680	95660852	173	88	5	54.06	20.7	Zfp652	35309	Phospho1	25134
chr11	95942432	95942548	117	58	8	108.6	60.47	Atp5g1	5491	Calcoco2	18208
chr11	95948821	95948959	139	59	5	62.96	31.75	Atp5g1	11880	Calcoco2	11819
chr11	96000444	96000615	172	53	5	55.3	28.86	Ttll6	403	Ttll6	500
chr11	96245839	96245992	154	102	5	50.98	28.2	Hoxb1	17388	Gm11529	62374
chr11	96470816	96470992	177	59	5	56.95	23.81	Skap1	68117	Skap1	93107
chr11	97365474	97365615	142	46	5	58.94	20.7	Arhgap23	3037	Srcin1	5180
chr11	97482738	97482846	109	54	8	90.68	27.02	Srcin1	46437	E130012A19Rik	5963
chr11	97482968	97483076	109	54	8	91.57	27.61	Srcin1	46667	E130012A19Rik	5733
chr11	97878025	97878189	165	36	5	51.29	17.64	Cacnb1	3899	Cacnb1	12
chr11	97891619	97891756	138	91	5	58.6	26.46	Rpl19	34	Rpl19	87
chr11	98514409	98514505	97	48	8	132.45	50.79	Gsdma2	554	Gsdma2	1774
chr11	98998628	98998777	150	111	5	59.84	22.68	Tns4	48075	Ccr7	6885
chr11	99035911	99036082	172	117	5	57.66	23.81	Ccr7	19601	Smarce1	34451
chr11	99578274	99578527	254	160	9	55.88	17.01	Krtap4-6	51063	Gm11595	54754
chr11	99641810	99641970	161	105	5	63.52	28.2	Krtap4-8	479	Krtap4-8	145
chr11	100417543	100417688	146	105	5	58.25	20.7	Ttc25	2365	Ttc25	5589
chr11	100667354	100667564	211	114	6	66.33	33.42	Stat5b	1170	Stat5b	2356
chr11	101329995	101330175	181	124	5	54.04	21.65	Rnd2	343	Rnd2	252
chr11	101601603	101601854	252	133	7	55.66	14.43	Dhx8	585	Dhx8	374
chr11	101932486	101932653	168	117	5	62.46	28.2	Mpp2	6603	Mpp2	9481
chr11	102142478	102142549	72	36	5	101.98	31.75	Asb16	3105	Tmub2	3797
chr11	102864255	102864365	111	55	5	59.84	31.75	Dcakd	2682	Dcakd	14109
chr11	102959358	102959539	182	126	5	51.78	26.46	Plcd3	17540	Plcd3	3336
chr11	102982683	102982827	145	91	7	91.91	50.13	Hexim1	3379	Hexim2	11970
chr11	103616609	103616782	174	51	5	52.88	19.84	Wnt9b	5528	Wnt3	18880
chr11	103934223	103934507	285	162	18	172.96	44.09	Arf2	89162	Crhr1	59973
chr11	104119552	104119644	93	46	5	69.02	27.37	Mapt	26802	Mapt	24130
chr11	104533800	104533954	155	52	5	52.82	23.52	Itgb3	5343	Efcab3	419733
chr11	104710820	104710926	107	53	5	69.69	47	Itgb3	182363	Efcab3	242713
chr11	105160868	105161018	151	57	6	69.25	33.07	Mrc2	6767	Mrc2	25948
chr11	105572766	105572919	154	92	6	71.21	28.86	Tanc2	38032	Tanc2	1930
chr11	105647896	105648052	157	109	5	61.2	25.06	Tanc2	6643	Tanc2	11979
chr11	105711509	105711635	127	72	5	50.66	17.64	Tanc2	9576	Tanc2	7202
chr11	105893458	105893641	184	89	6	50.55	16.71	Kcnh6	4587	Kcnh6	1639
chr11	106555389	106555566	178	56	6	71.26	41.77	Pecam1	3139	Pecam1	1679
chr11	106661633	106661793	161	115	7	85.03	37.79	Ccdc45	275	Ccdc45	1144
chr11	106807451	106807727	277	162	10	53.21	9.34	Smurf2	25907	Kpna2	42492
chr11	106911095	106911312	218	104	8	57.17	12.96	Bptf	2781	Bptf	3008
chr11	107143426	107143585	160	106	8	97.78	50.51	Pitpnc1	30090	Pitpnc1	14087
chr11	107209158	107209380	223	125	6	58.05	26.46	Pitpnc1	10432	Pitpnc1	122047
chr11	107815890	107816318	429	134	19	148.14	25.06	Prkca	934	Prkca	6997
chr11	108079235	108079397	163	126	5	58.99	31.75	Prkca	25791	Prkca	122725
chr11	108318893	108319049	157	107	9	121.59	61.73	Ccdc46	17155	Ccdc46	12713
chr11	108480710	108480886	177	117	5	61.15	37.6	Ccdc46	13183	Ccdc46	45100
chr11	108493595	108493795	201	95	6	71.16	37.6	Ccdc46	26068	Ccdc46	32215
chr11	108516053	108516253	201	105	10	88.53	23.23	Ccdc46	48526	Ccdc46	9757
chr11	108872947	108873438	492	277	116	992.49	42.33	Axin2	62240	E030025P04Rik	127658
chr11	108996103	108996305	203	75	8	92.41	31.75	Axin2	185396	E030025P04Rik	4502
chr11	109044435	109044664	230	115	7	80.41	37.6	E030025P04Rik	39302	Rgs9	42234
chr11	109081909	109082351	443	64	23	176.48	21.65	E030025P04Rik	76776	Rgs9	4760
chr11	109165559	109165731	173	53	5	61.56	37.35	Rgs9	6253	1700096J18Rik	42622
chr11	109444930	109445134	205	104	6	55.08	21.89	Wipi1	489	Wipi1	459
chr11	110283563	110283680	118	59	52	819.77	137.57	Map2k6	22839	Map2k6	60290
chr11	110445610	110445755	146	112	5	58.25	20.7	Map2k6	71432	Kcnj16	383737
chr11	110745936	110746204	269	147	12	135.11	47.62	Map2k6	371758	Kcnj16	83411
chr11	111050650	111050879	230	57	9	69.06	14.43	Kcnj2	116268	BC006965	1474591
chr11	111096087	111096228	142	55	5	66.68	37.6	Kcnj2	161705	BC006965	1429154
chr11	111619969	111620141	173	42	6	61.72	47	Kcnj2	685587	BC006965	905272
chr11	111782257	111782410	154	77	5	50.98	28.2	Kcnj2	847875	BC006965	742984
chr11	111872312	111872404	93	46	11	200.31	72.75	Kcnj2	937930	BC006965	652929
chr11	111878151	111878328	178	49	5	54.46	21.65	Kcnj2	943769	BC006965	647090
chr11	112292004	112292372	369	254	13	87.25	17.64	Kcnj2	1357622	BC006965	233237
chr11	112509816	112509952	137	44	5	67.58	37.6	Kcnj2	1575434	BC006965	15425
chr11	112657271	112657339	69	34	5	133.65	47	Sox9	10449	2610035D17Rik	247949
chr11	113035086	113035237	152	105	5	53.3	17.64	2610035D17Rik	106430	2610035D17Rik	27519
chr11	113780333	113780533	201	99	7	54.44	18.46	Sdk2	15985	Sdk2	24100
chr11	114293807	114293977	171	126	5	59.07	25.06	4932435O22Rik	8962	4932435O22Rik	16179
chr11	114322034	114322324	291	156	12	98.1	21.45	4932435O22Rik	12048	Rpl38	207823
chr11	114434481	114434638	158	48	5	54.24	25.4	4932435O22Rik	124495	Rpl38	95376
chr11	114520760	114521174	415	127	13	54.88	8.82	4932435O22Rik	210774	Rpl38	9097
chr11	114522475	114522794	320	260	12	58.13	8.47	4932435O22Rik	212489	Rpl38	7382
chr11	114924034	114924235	202	57	7	84.74	56.4	Cd300e	698	Rab37	28711
chr11	115096307	115096496	190	137	6	59.26	29.39	Tmem104	6572	Tmem104	8377
chr11	115347633	115347970	338	160	16	137.95	27.21	Armc7	10197	Armc7	2394
chr11	115502044	115502116	73	36	5	106.83	36.08	Slc25a19	12665	Grb2	3414
chr11	115585689	115585815	127	39	5	59.65	25.4	Grb2	15981	2310067B10Rik	41058
chr11	115620898	115621261	364	150	11	56.27	8.21	Grb2	51190	2310067B10Rik	5849
chr11	115898425	115898605	181	120	6	65.24	34.51	Unk	6723	Unk	10566
chr11	116607257	116607526	270	132	8	54.28	14.77	St6galnac2	51387	BC018473	6224
chr11	116649043	116649214	172	113	7	51.62	11.54	St6galnac1	12329	Mxra7	15671
chr11	116832717	116832883	167	108	5	51	17.64	Mgat5b	3018	Mgat5b	1898
chr11	116907694	116907780	87	43	5	76.2	22.68	Mgat5b	60700	2810008D09Rik	30403
chr11	116929160	116929474	315	163	10	66.88	14.77	Mgat5b	82166	2810008D09Rik	8937
chr11	117058381	117058564	184	50	5	52.55	20.7	Sec14l1	38300	2013-09-09	2594
chr11	117365436	117365697	262	152	9	55.39	17.32	2013-09-09	143569	2900041M22Rik	107125
chr11	117651713	117651850	138	50	5	64.43	33.42	Tmc8	183	Tmc8	284
chr11	118228937	118229117	181	135	5	56.39	23.81	Timp2	12535	Lgals3bp	25129
chr11	119180986	119181130	145	87	5	52.71	21.89	Card14	2566	Card14	2151
chr11	119181576	119181805	230	122	7	63.82	22.68	Card14	3156	Card14	1561
chr11	119394721	119394887	167	106	7	78.01	38.1	A730011L01Rik	25982	Nptx1	5312
chr11	119677283	119677412	130	68	5	60.08	26.46	Rptor	4024	Rptor	1109
chr11	120182086	120182245	160	98	8	61.52	13.45	Bahcc1	30891	Actg1	24918
chr11	120389449	120389594	146	103	8	93.52	41.15	Slc25a10	29962	Gcgr	2592
chr11	120932635	120933058	424	107	12	56.63	9.34	Sectm1a	1733	Sectm1a	4245
chr11	120968429	120968551	123	61	5	57.93	29.39	Sectm1a	26032	Tex19.2	9100
chr11	121067715	121067986	272	153	8	69.21	22.68	1110031I02Rik	1841	Hexdc	1238
chr11	121163741	121163856	116	58	5	65.43	39.68	Foxk2	2843	Foxk2	4341
chr11	121760138	121760321	184	54	5	54.78	22.68	Ptchd3	55820	UNKNOWN	-1
chr12	3036085	3036233	149	50	7	59.15	15.87	UNKNOWN	-1	1700012B15Rik	199706
chr12	3062936	3063070	135	91	6	64.18	24.8	UNKNOWN	-1	1700012B15Rik	172855
chr12	3109838	3110219	382	128	395	3100	48.01	UNKNOWN	-1	1700012B15Rik	125953
chr12	3225385	3225529	145	51	5	58.43	27.61	UNKNOWN	-1	1700012B15Rik	10406
chr12	3320022	3320153	132	55	6	83.5	47	Rab10	10606	Kif3c	45110
chr12	3553596	3553819	224	115	6	56.77	25.4	Asxl2	51226	Dtnb	18795
chr12	4802031	4802243	213	68	6	50.4	19.24	Gm6682	13055	0610009D07Rik	22383
chr12	4802363	4802506	144	91	8	86.53	33.67	Gm6682	13387	0610009D07Rik	22051
chr12	4811043	4811387	345	51	13	59.42	8.04	Gm6682	22067	0610009D07Rik	13371
chr12	6524814	6524978	165	61	7	51.26	16.42	2810032G03Rik	1103106	Apob	1459669
chr12	6555504	6555743	240	151	11	135.5	47	2810032G03Rik	1133796	Apob	1428979
chr12	6574771	6574904	134	98	5	53.81	21.16	2810032G03Rik	1153063	Apob	1409712
chr12	6619128	6619278	151	54	7	94.52	47	2810032G03Rik	1197420	Apob	1365355
chr12	7153062	7153382	321	167	14	59.77	9.82	2810032G03Rik	1731354	Apob	831421
chr12	7517417	7517581	165	112	5	62.91	37.6	2810032G03Rik	2095709	Apob	467066
chr12	7598192	7598295	104	52	5	64.42	23.34	2810032G03Rik	2176484	Apob	386291
chr12	7634326	7634518	193	60	7	53.15	19.24	2810032G03Rik	2212618	Apob	350157
chr12	7900810	7900947	138	53	5	67.4	37.6	2810032G03Rik	2479102	Apob	83673
chr12	7933002	7933081	80	40	5	100.65	47	2810032G03Rik	2511294	Apob	51481
chr12	8376925	8377062	138	47	5	67.4	37.6	Hs1bp3	28034	Rhob	127640
chr12	8415002	8415121	120	60	5	51.54	22.68	Hs1bp3	66111	Rhob	89563
chr12	8621574	8621717	144	60	5	62.08	31.75	Slc7a15	15923	Pum2	59366
chr12	8971715	8972141	427	92	12	61.81	9.16	Matn3	1436	Matn3	2720
chr12	8975287	8975462	176	92	7	52.65	12.21	Matn3	852	Matn3	2039
chr12	9393130	9393256	127	66	5	69.49	37.6	Ttc32	350425	Osr1	188118
chr12	9432197	9432357	161	80	6	65.08	24.42	Ttc32	389492	Osr1	149051
chr12	9458892	9459071	180	127	5	60.73	28.2	Ttc32	416187	Osr1	122356
chr12	9690220	9690391	172	58	5	56.45	30.23	Osr1	102791	Nt5c1b	686557
chr12	10249841	10249995	155	102	5	64.48	37.6	Osr1	662412	Nt5c1b	126936
chr12	10700680	10700774	95	47	24	462.22	102.96	Rdh14	298721	Kcns3	396328
chr12	10781779	10781935	157	54	6	78.39	47	Rdh14	379820	Kcns3	315229
chr12	10968239	10968384	146	90	6	51.07	13.51	Rdh14	566280	Kcns3	128769
chr12	10969229	10969718	490	207	23	169.02	22.15	Rdh14	567270	Kcns3	127779
chr12	11038637	11038824	188	44	9	84.1	21.45	Rdh14	636678	Kcns3	58371
chr12	11110596	11110769	174	129	7	58.28	14.43	Kcns3	11096	Kcns3	15969
chr12	11554887	11555117	231	97	7	61.46	21.16	Rad51ap2	85399	Tubb2a-ps2	334115
chr12	11663833	11664019	187	57	5	50.12	25.4	Rad51ap2	194345	Tubb2a-ps2	225169
chr12	11757063	11757148	86	43	7	150.79	65.8	Rad51ap2	287575	Tubb2a-ps2	131939
chr12	11966511	11966637	127	53	5	69.32	37.35	Tubb2a-ps2	77509	Fam49a	302434
chr12	12665599	12665829	231	79	8	61.41	19.36	Fam49a	285985	Mycn	277300
chr12	13070207	13070375	169	108	7	70.53	25.6	Mycn	121765	Ddx1	155906
chr12	13770384	13770555	172	131	7	84.46	31.75	Nbas	179914	Fam84a	384020
chr12	13924148	13924358	211	107	6	69.75	37.6	Nbas	333678	Fam84a	230256
chr12	14004626	14004833	208	58	6	54.67	21.89	Nbas	414156	Fam84a	149778
chr12	14448926	14449051	126	64	5	52.25	18.67	Fam84a	290298	Trib2	1349607
chr12	14682236	14682430	195	58	6	63.1	27.61	Fam84a	523608	Trib2	1116297
chr12	15198887	15199068	182	58	6	55.66	14.88	Fam84a	1040259	Trib2	599646
chr12	15260359	15260535	177	50	20	248.54	91.39	Fam84a	1101731	Trib2	538174
chr12	15374336	15374497	162	102	5	63.37	37.6	Fam84a	1215708	Trib2	424197
chr12	15384824	15384947	124	63	5	50.19	17.16	Fam84a	1226196	Trib2	413709
chr12	15511394	15511469	76	38	5	116.92	47	Fam84a	1352766	Trib2	287139
chr12	15634906	15635050	145	100	5	55.39	24.42	Fam84a	1476278	Trib2	163627
chr12	16081574	16081750	177	36	5	61.15	28.2	Trib2	259270	Lpin1	460901
chr12	16754611	16754732	122	61	92	1396.86	141.78	Greb1	7762	Greb1	52842
chr12	16837318	16837479	162	47	5	59.14	31.75	E2f6	5130	Rock2	64466
chr12	17090882	17091036	155	96	6	61.13	20.48	2410004P03Rik	72624	Kcnf1	88024
chr12	17131221	17131473	253	166	10	70.66	12.96	2410004P03Rik	112963	Kcnf1	47685
chr12	17921336	17921599	264	140	7	50.62	17.16	Hpcal1	123328	5730507C01Rik	599980
chr12	17973311	17973516	206	144	7	58.42	21.45	Hpcal1	175303	5730507C01Rik	548005
chr12	18025503	18025600	98	49	5	69.02	27.37	Hpcal1	227495	5730507C01Rik	495813
chr12	18207508	18207683	176	54	6	57.51	20.48	Hpcal1	409500	5730507C01Rik	313808
chr12	18282421	18282609	189	59	6	52.9	14.01	Hpcal1	484413	5730507C01Rik	238895
chr12	18360488	18360740	253	133	7	63.14	24.42	Hpcal1	562480	5730507C01Rik	160828
chr12	18464607	18464734	128	80	5	58.48	24.42	Hpcal1	666599	5730507C01Rik	56709
chr12	18511896	18512033	138	41	5	63.14	23.81	Hpcal1	713888	5730507C01Rik	9420
chr12	18567903	18568150	248	136	8	63.5	17.64	5730507C01Rik	26908	1700030C10Rik	2242350
chr12	18767262	18767414	153	56	7	53.57	19.36	5730507C01Rik	226267	1700030C10Rik	2042991
chr12	19035122	19035315	194	95	6	52.17	18.67	5730507C01Rik	494127	1700030C10Rik	1775131
chr12	19168214	19168400	187	57	6	52.39	18.14	5730507C01Rik	627219	1700030C10Rik	1642039
chr12	19278909	19279074	166	46	5	53.03	19.05	5730507C01Rik	737914	1700030C10Rik	1531344
chr12	19446294	19446453	160	93	5	52.05	17.64	5730507C01Rik	905299	1700030C10Rik	1363959
chr12	19507340	19507495	156	55	5	57.71	28.86	5730507C01Rik	966345	1700030C10Rik	1302913
chr12	19632964	19633064	101	50	5	75.78	34.51	5730507C01Rik	1091969	1700030C10Rik	1177289
chr12	19786838	19787008	171	51	7	60.32	18.9	5730507C01Rik	1245843	1700030C10Rik	1023415
chr12	19804760	19804886	127	61	6	62.55	22.05	5730507C01Rik	1263765	1700030C10Rik	1005493
chr12	19953385	19953609	225	132	9	59.83	13.92	5730507C01Rik	1412390	1700030C10Rik	856868
chr12	19996153	19996446	294	237	10	65.15	13.23	5730507C01Rik	1455158	1700030C10Rik	814100
chr12	20092303	20092458	156	55	5	64.31	37.6	5730507C01Rik	1551308	1700030C10Rik	717950
chr12	20232125	20232472	348	50	17	85.4	9.34	5730507C01Rik	1691130	1700030C10Rik	578128
chr12	20240319	20240666	348	57	17	82.38	8.92	5730507C01Rik	1699324	1700030C10Rik	569934
chr12	20502041	20502137	97	48	5	66.17	24.8	5730507C01Rik	1961046	1700030C10Rik	308212
chr12	20526432	20526613	182	95	6	74.06	28.2	5730507C01Rik	1985437	1700030C10Rik	283821
chr12	20538645	20538938	294	237	10	65.15	13.23	5730507C01Rik	1997650	1700030C10Rik	271608
chr12	20552546	20552793	248	136	8	52.01	12.7	5730507C01Rik	2011551	1700030C10Rik	257707
chr12	20635140	20635289	150	61	10	107.59	39.68	5730507C01Rik	2094145	1700030C10Rik	175113
chr12	20722282	20722366	85	42	5	50.43	10.18	5730507C01Rik	2181287	1700030C10Rik	87971
chr12	21072901	21073118	218	132	7	61.25	19.84	1700030C10Rik	251694	Asap2	44716
chr12	21279900	21280082	183	57	5	60.32	37.6	Itgb1bp1	1983	Itgb1bp1	727
chr12	21465204	21465342	139	57	5	67.21	28.2	Ywhaq	42254	2410018L13Rik	1525493
chr12	21547284	21547384	101	50	5	71.09	29.39	Ywhaq	124334	2410018L13Rik	1443413
chr12	21677880	21678051	172	94	6	75.71	28.2	Ywhaq	254930	2410018L13Rik	1312817
chr12	21838730	21838933	204	143	6	53.35	15.36	Ywhaq	415780	2410018L13Rik	1151967
chr12	21970694	21970941	248	156	8	54.88	17.25	Ywhaq	547744	2410018L13Rik	1020003
chr12	22312471	22312577	107	53	5	52.98	24.05	Ywhaq	889521	2410018L13Rik	678226
chr12	22585571	22585841	271	135	8	62.38	18.67	Ywhaq	1162621	2410018L13Rik	405126
chr12	22722421	22722587	167	109	5	50.11	22.68	Ywhaq	1299471	2410018L13Rik	268276
chr12	23003361	23003515	155	48	5	64.31	37.35	2410018L13Rik	12664	2410018L13Rik	4731
chr12	23025068	23025209	142	100	5	50.81	19.84	2410018L13Rik	16976	2410018L13Rik	17415
chr12	23042254	23042385	132	77	6	57.74	19.36	2410018L13Rik	34162	2410018L13Rik	229
chr12	23070658	23070869	212	110	6	51.39	19.84	2410018L13Rik	24555	Taf1b	2112788
chr12	23402763	23402970	208	126	7	54.86	15.49	2410018L13Rik	356660	Taf1b	1780683
chr12	23437709	23437900	192	94	7	65.34	24.8	2410018L13Rik	391606	Taf1b	1745737
chr12	23597585	23597771	187	60	5	52.15	27.61	2410018L13Rik	551482	Taf1b	1585861
chr12	23775510	23775606	97	48	5	62.78	22.05	2410018L13Rik	729407	Taf1b	1407936
chr12	23796020	23796170	151	96	6	60.97	19.84	2410018L13Rik	749917	Taf1b	1387426
chr12	23915719	23915905	187	127	5	52.15	27.61	2410018L13Rik	869616	Taf1b	1267727
chr12	24100294	24100400	107	53	5	54.52	25.6	2410018L13Rik	1054191	Taf1b	1083152
chr12	24383631	24383892	262	108	11	72.68	17.01	2410018L13Rik	1337528	Taf1b	799815
chr12	24498331	24498504	174	51	5	53.92	20.7	2410018L13Rik	1452228	Taf1b	685115
chr12	24552307	24552568	262	108	9	63.08	14.11	2410018L13Rik	1506204	Taf1b	631139
chr12	24869993	24870164	172	106	7	51.62	11.54	2410018L13Rik	1823890	Taf1b	313453
chr12	25005040	25005199	160	102	6	50.36	14.43	2410018L13Rik	1958937	Taf1b	178406
chr12	25048402	25048671	270	149	9	66.5	19.84	2410018L13Rik	2002299	Taf1b	135044
chr12	25082006	25082283	278	135	9	53.84	8.82	2410018L13Rik	2035903	Taf1b	101440
chr12	25125964	25126144	181	37	5	54.04	28.86	2410018L13Rik	2079861	Taf1b	57482
chr12	25453498	25453643	146	95	7	91.68	50.13	Rrm2	55403	Mboat2	62966
chr12	25582745	25582997	253	191	11	115.23	39.68	Mboat2	15163	Mboat2	26319
chr12	26279155	26279411	257	126	6	64.05	37.6	Id2	498282	Rnf144a	712508
chr12	26321631	26321766	136	78	6	80.74	44.09	Id2	540758	Rnf144a	670032
chr12	28143158	28143342	185	123	5	60.05	28.2	Sox11	115887	Dcdc2c	979502
chr12	28376961	28377115	155	39	5	64.48	28.2	Sox11	349690	Dcdc2c	745699
chr12	28882271	28882446	176	58	5	55.88	30.23	Sox11	855000	Dcdc2c	240389
chr12	29176376	29176557	182	48	7	61.53	20.89	Dcdc2c	53060	Dcdc2c	25136
chr12	30831969	30832129	161	55	5	60.57	25.06	Tpo	14560	Sntg2	27453
chr12	31263426	31263991	566	144	55	469.51	45.74	Sntg2	205334	Tmem18	5882
chr12	31731035	31731219	185	51	5	60.05	37.6	Sh3yl1	86178	Fam110c	27798
chr12	31796144	31796313	170	55	5	50.57	17.64	Fam110c	32653	Lamb1	154015
chr12	31819798	31819991	194	132	6	72	46.69	Fam110c	56307	Lamb1	130361
chr12	31847614	31847789	176	54	6	64.82	26.46	Fam110c	84123	Lamb1	102545
chr12	31849052	31849226	175	56	6	62.69	24.42	Fam110c	85561	Lamb1	101107
chr12	31896408	31896593	186	145	5	59.92	28.2	Fam110c	132917	Lamb1	53751
chr12	32584931	32585124	194	136	6	72.19	37.6	Cog5	6095	Cog5	831
chr12	32902670	32902838	169	48	5	51.63	18.32	Pik3cg	9287	2010109K11Rik	160984
chr12	34092924	34093116	193	137	6	55.83	15.87	Efcab10	6832	Twistnb	21565
chr12	34105997	34106156	160	83	5	63.68	28.2	Efcab10	19905	Twistnb	8492
chr12	35309355	35309601	247	103	9	80.21	30.72	Hdac9	95890	Prps1l1	360078
chr12	35703112	35703290	179	48	6	74.55	47	Prps1l1	32598	Snx13	28749
chr12	35713893	35714048	156	97	6	70.84	28.86	Prps1l1	43379	Snx13	17968
chr12	36126049	36126147	99	49	5	82.99	44.09	Mir680-3	246566	Ahr	56602
chr12	36486274	36486428	155	99	5	53.75	18.32	Ahr	266981	Agr3	165934
chr12	36635128	36635258	131	60	5	58.88	25.4	Ahr	415835	Agr3	17080
chr12	37069128	37069289	162	110	5	52.67	24.42	Sostdc1	25096	Ispd	38978
chr12	37191149	37191305	157	107	5	64.15	28.2	Ispd	38273	Ispd	8540
chr12	37326074	37326235	162	110	5	56.78	21.65	Ispd	51658	Ispd	88762
chr12	37326279	37326430	152	53	5	58.36	28.86	Ispd	51863	Ispd	88557
chr12	37326459	37326610	152	53	5	58.36	28.86	Ispd	52043	Ispd	88377
chr12	37405741	37405931	191	89	6	61.3	19.05	Ispd	131325	Ispd	9095
chr12	37762261	37762458	198	100	6	71.6	28.2	Ispd	347323	Meox2	72872
chr12	39217890	39218107	218	131	9	97.55	34.51	Dgkb	52764	Dgkb	111413
chr12	39254238	39254465	228	106	6	50.25	20.48	Dgkb	89112	Dgkb	75065
chr12	39474649	39474788	140	60	8	80.44	27.78	Dgkb	117374	Etv1	32196
chr12	40158393	40158666	274	123	9	63.11	14.77	Etv1	566039	Arl4a	601485
chr12	40162092	40162244	153	97	6	50.36	13.8	Etv1	569738	Arl4a	597786
chr12	40711943	40712080	138	51	5	63.14	31.75	Etv1	1119589	Arl4a	47935
chr12	41103253	41103382	130	78	5	55.39	16.42	Zfp277	12584	Zfp277	2007
chr12	41103574	41103699	126	59	6	69.02	27.37	Zfp277	12905	Zfp277	1686
chr12	41869239	41869427	189	133	6	65.28	21.65	Immp2l	31812	Lrrn3	309016
chr12	42091324	42091433	110	55	6	54.02	19.44	Immp2l	253897	Lrrn3	86931
chr12	42241689	42241796	108	54	58	1040.21	148.49	Lrrn3	29531	Immp2l	488062
chr12	42878897	42878986	90	45	18	397.81	114.29	Immp2l	74255	Immp2l	177071
chr12	43685724	43685862	139	96	6	81.98	37.6	Immp2l	629639	Dnajb9	1621160
chr12	43846475	43846636	162	101	6	59.86	25.6	Immp2l	790390	Dnajb9	1460409
chr12	43973316	43973586	271	141	10	66.03	12.45	Immp2l	917231	Dnajb9	1333568
chr12	44669828	44670058	231	130	7	58.41	14.43	Immp2l	1613743	Dnajb9	637056
chr12	44831303	44831452	150	96	5	55.52	25.4	Immp2l	1775218	Dnajb9	475581
chr12	45061863	45062040	178	60	8	56.04	12.8	Immp2l	2005778	Dnajb9	245021
chr12	45078820	45079001	182	142	5	56.26	31.75	Immp2l	2022735	Dnajb9	228064
chr12	45253110	45253360	251	123	9	64.75	14.11	Immp2l	2197025	Dnajb9	53774
chr12	45516143	45516308	166	55	5	62.76	37.6	Nrcam	27256	Nrcam	41469
chr12	45585073	45585221	149	89	5	51.21	21.16	Nrcam	27461	Nrcam	48372
chr12	45714486	45714661	176	59	5	61.3	37.6	Nrcam	14914	Stxbp6	238987
chr12	45778928	45779122	195	59	6	56.49	16.42	Nrcam	79356	Stxbp6	174545
chr12	45829914	45830097	184	63	5	50.51	19.05	Nrcam	130342	Stxbp6	123559
chr12	45838660	45838848	189	42	7	62.05	17.64	Nrcam	139088	Stxbp6	114813
chr12	45967614	45967775	162	48	5	63.37	28.2	Stxbp6	5402	Stxbp6	35247
chr12	46702377	46702561	185	125	6	64.61	27.61	Stxbp6	527195	Nova1	1093127
chr12	46756235	46756383	149	88	5	65.47	37.6	Stxbp6	581053	Nova1	1039269
chr12	47263995	47264133	139	84	5	60.58	28.86	Stxbp6	1088813	Nova1	531509
chr12	47363314	47363503	190	112	6	72.8	28.2	Stxbp6	1188132	Nova1	432190
chr12	47724479	47724672	194	56	6	64.53	21.65	Stxbp6	1549297	Nova1	71025
chr12	47809097	47809275	179	110	6	71.1	25.06	Nova1	8138	Nova1	5388
chr12	48098528	48098664	137	89	6	75.99	37.79	Nova1	178792	Foxg1	2385342
chr12	48381468	48381694	227	141	7	72.1	21.65	Nova1	461732	Foxg1	2102402
chr12	48766560	48766715	156	44	5	64.31	37.6	Nova1	846824	Foxg1	1717310
chr12	49248584	49248768	185	147	6	73.58	47	Nova1	1328848	Foxg1	1235286
chr12	49352737	49352982	246	118	7	76.06	35.27	Nova1	1433001	Foxg1	1131133
chr12	49509159	49509317	159	60	6	74.56	33.42	Nova1	1589423	Foxg1	974711
chr12	49546564	49546729	166	58	5	62.76	37.6	Nova1	1626828	Foxg1	937306
chr12	49949695	49949825	131	57	7	80.02	31.75	Nova1	2029959	Foxg1	534175
chr12	50095884	50096053	170	111	8	65.98	16.2	Nova1	2176148	Foxg1	387986
chr12	50096591	50096858	268	118	9	56.66	12.21	Nova1	2176855	Foxg1	387279
chr12	50096863	50097103	241	131	8	51.64	12.21	Nova1	2177127	Foxg1	387007
chr12	50102540	50102767	228	120	9	80.91	19.24	Nova1	2182804	Foxg1	381330
chr12	50367439	50367625	187	125	5	58.2	35.27	Nova1	2447703	Foxg1	116431
chr12	50707278	50707464	187	137	5	53.24	21.65	3110039M20Rik	199442	Prkd1	734941
chr12	50734908	50735098	191	79	6	72.65	37.6	3110039M20Rik	227072	Prkd1	707311
chr12	51204913	51205060	148	58	7	95.2	56.4	3110039M20Rik	697077	Prkd1	237306
chr12	51563543	51563658	116	58	5	51.54	22.68	Prkd1	34453	Prkd1	27347
chr12	52302331	52302486	156	43	5	62.71	26.46	Prkd1	552373	G2e3	146886
chr12	52588392	52588724	333	137	12	56.9	8.58	Scfd1	37477	Coch	105936
chr12	52643257	52643406	150	39	5	61.06	23.81	Scfd1	92342	Coch	51071
chr12	53180307	53180459	153	73	5	56.04	19.84	Gpr33	51386	Nubpl	18426
chr12	53274296	53274397	102	51	5	57.06	18.04	Nubpl	29340	Nubpl	7783
chr12	53281150	53281267	118	59	5	58.87	30.53	Nubpl	36194	Nubpl	929
chr12	53302110	53302296	187	58	6	63.08	33.07	Nubpl	19906	Nubpl	69916
chr12	53434787	53434976	190	141	6	72.8	37.6	Nubpl	23038	Arhgap5	182277
chr12	54007733	54007945	213	85	7	57.36	21.45	Akap6	20437	Akap6	5055
chr12	54008309	54008565	257	110	10	82.19	30.03	Akap6	21013	Akap6	4479
chr12	55227782	55227949	168	131	5	62.46	28.2	Npas3	57723	Egln3	52186
chr12	55261933	55262079	147	95	6	65.81	47	Npas3	91874	Egln3	18035
chr12	55390743	55390940	198	108	6	69.74	35.27	Egln3	86197	Gm7550	97977
chr12	55811197	55811495	299	192	11	58.58	9.48	Eapp	14428	Snx6	36147
chr12	56440109	56440245	137	76	5	67.41	37.35	1110008L16Rik	962	1110008L16Rik	37992
chr12	56734459	56734713	255	101	9	70.78	16.71	Ralgapa1	20838	Ralgapa1	7112
chr12	57405860	57406027	168	123	5	57.03	22.68	Brms1l	436596	Mbip	23434
chr12	57447847	57447997	151	55	5	65.13	37.6	Mbip	1062	Nkx2-1	185077
chr12	58012186	58012365	180	57	5	60.73	37.6	Slc25a21	53172	Slc25a21	17066
chr12	58319968	58320152	185	44	5	60.05	37.6	Slc25a21	22044	Prps1l3	11431
chr12	58769610	58769791	182	40	5	60.46	28.2	4921506M07Rik	46526	Sstr1	543181
chr12	58922632	58922815	184	56	5	54.78	22.68	4921506M07Rik	199548	Sstr1	390159
chr12	59163046	59163219	174	121	5	61.58	37.6	4921506M07Rik	439962	Sstr1	149745
chr12	59696824	59696922	99	49	5	84.88	47	Clec14a	327005	Sec23a	362547
chr12	59760884	59761040	157	51	5	56.46	20.7	Clec14a	391065	Sec23a	298487
chr12	59767363	59767468	106	53	5	63.04	36.08	Clec14a	397544	Sec23a	292008
chr12	59781197	59781463	267	106	9	87.45	26.46	Clec14a	411378	Sec23a	278174
chr12	59934428	59934606	179	54	5	59.28	26.46	Clec14a	564609	Sec23a	124943
chr12	60221983	60222159	177	48	5	55.74	30.23	Mia2	11942	Ctage5	8750
chr12	60419409	60419498	90	45	5	83.61	28.34	Fbxo33	98945	Lrfn5	2206210
chr12	60542514	60542780	267	155	9	57.54	12.45	Fbxo33	222050	Lrfn5	2083105
chr12	60838280	60838506	227	100	7	80.85	28.2	Fbxo33	517816	Lrfn5	1787339
chr12	61303209	61303371	163	123	5	55.53	20.7	Fbxo33	982745	Lrfn5	1322410
chr12	61669734	61669867	134	60	7	98.56	56.4	Fbxo33	1349270	Lrfn5	955885
chr12	61858616	61858776	161	113	5	59.3	23.81	Fbxo33	1538152	Lrfn5	767003
chr12	62146060	62146242	183	135	9	117.82	65.8	Fbxo33	1825596	Lrfn5	479559
chr12	62392906	62393146	241	156	8	52.99	12.7	Fbxo33	2072442	Lrfn5	232713
chr12	62602701	62602886	186	125	5	59.92	37.6	Fbxo33	2282237	Lrfn5	22918
chr12	62729538	62729675	138	61	6	82.19	47	Lrfn5	103919	Lrfn5	40929
chr12	62734436	62734656	221	98	7	70.13	19.84	Lrfn5	108817	Lrfn5	36031
chr12	63245940	63246182	243	119	7	73	39.68	Lrfn5	300788	Fscb	2326380
chr12	63278543	63278767	225	124	7	56.49	17.64	Lrfn5	333391	Fscb	2293777
chr12	63639816	63640060	245	110	8	50.43	11.98	Lrfn5	694664	Fscb	1932504
chr12	64148549	64148663	115	57	5	61.92	34.51	Lrfn5	1203397	Fscb	1423771
chr12	64393023	64393118	96	48	6	87.4	38.1	Lrfn5	1447871	Fscb	1179297
chr12	64398702	64398946	245	187	10	83.12	20.89	Lrfn5	1453550	Fscb	1173618
chr12	64401924	64402107	184	125	6	50.55	20.89	Lrfn5	1456772	Fscb	1170396
chr12	64568621	64568761	141	85	5	66.85	37.6	Lrfn5	1623469	Fscb	1003699
chr12	64935111	64935265	155	95	5	64.48	37.6	Lrfn5	1989959	Fscb	637209
chr12	65378338	65378596	259	124	8	87.24	35.27	Lrfn5	2433186	Fscb	193982
chr12	65536170	65536357	188	127	6	59.65	37.6	Lrfn5	2591018	Fscb	36150
chr12	65640348	65640470	123	61	5	69.69	47	Fscb	64673	Gm527	378550
chr12	65709567	65709770	204	47	6	60.59	19.84	Fscb	133892	Gm527	309331
chr12	65780467	65780595	129	68	6	76.39	36.08	Fscb	204792	Gm527	238431
chr12	66361342	66361505	164	109	5	60.11	25.06	Wdr20b	32147	Rpl10l	1023024
chr12	66367001	66367143	143	54	5	53.91	22.68	Wdr20b	37806	Rpl10l	1017365
chr12	66367170	66367330	161	48	5	51.01	22.68	Wdr20b	37975	Rpl10l	1017196
chr12	66387626	66387790	165	49	5	62.91	37.6	Wdr20b	58431	Rpl10l	996740
chr12	66586784	66586997	214	97	7	69.14	37.35	Wdr20b	257589	Rpl10l	797582
chr12	66740588	66740880	293	168	10	63.57	15.87	Wdr20b	411393	Rpl10l	643778
chr12	66885959	66886140	182	52	5	52.82	27.61	Wdr20b	556764	Rpl10l	498407
chr12	66906898	66907168	271	167	9	58.5	16.2	Wdr20b	577703	Rpl10l	477468
chr12	67016502	67016681	180	41	6	52.67	17.64	Wdr20b	687307	Rpl10l	367864
chr12	67283307	67283481	175	113	6	75.21	37.6	Wdr20b	954112	Rpl10l	101059
chr12	68138734	68138933	200	146	11	144.73	94.01	Mdga2	169080	Mdga2	183223
chr12	68148432	68148567	136	79	5	67.76	37.6	Mdga2	178778	Mdga2	173525
chr12	68160143	68160775	633	323	37	276.62	56.22	Mdga2	190489	Mdga2	161814
chr12	68362770	68362912	143	57	5	57.71	19.84	Mdga2	40536	LOC100316870	394959
chr12	68662267	68662431	165	46	5	55.23	20.7	Mdga2	340033	LOC100316870	95462
chr12	68761681	68761842	162	61	6	75.6	35.27	LOC100316870	3952	Rps29	1497028
chr12	69051437	69051660	224	144	6	59.14	27.61	LOC100316870	293708	Rps29	1207272
chr12	69508743	69508939	197	60	7	63.52	19.24	LOC100316870	751014	Rps29	749966
chr12	69729574	69729785	212	142	8	64.46	19.36	LOC100316870	971845	Rps29	529135
chr12	69825923	69826075	153	93	7	77.27	52.91	LOC100316870	1068194	Rps29	432786
chr12	69850574	69850764	191	114	6	50.25	17.16	LOC100316870	1092845	Rps29	408135
chr12	69938052	69938266	215	110	7	82.66	28.2	LOC100316870	1180323	Rps29	320657
chr12	70035988	70036270	283	154	11	88.59	25.74	LOC100316870	1278259	Rps29	222721
chr12	70260255	70260591	337	188	25	241.91	46.69	Rps29	212	Lrr1	9546
chr12	70462159	70462495	337	149	25	251.52	51.2	Nemf	4065	Arf6	10978
chr12	70610488	70610575	88	44	5	78.15	24.05	5830428M24Rik	34008	Mettl21d	68127
chr12	70699202	70699281	80	40	5	100.65	47	Sos2	1571	Sos2	561
chr12	70709341	70709445	105	52	5	82.99	44.09	Sos2	1164	Sos2	2369
chr12	70755051	70755339	289	58	21	224.73	46.08	Sos2	3464	Sos2	3889
chr12	70855617	70855815	199	137	6	57.94	23.52	Cdkl1	505	Cdkl1	1816
chr12	71004034	71004216	183	40	5	60.15	28.01	Atl1	9942	Atl1	4758
chr12	71762305	71762513	209	152	7	57.11	20.89	Tmx1	195164	Frmd6	164196
chr12	71849451	71849682	232	57	10	122.03	46.69	Tmx1	282310	Frmd6	77050
chr12	72546631	72546924	294	152	10	88.57	28.34	Dact1	126752	Daam1	385434
chr12	73014298	73014468	171	40	5	62.02	28.2	Daam1	17547	Daam1	2388
chr12	73110809	73110891	83	41	7	138.41	50.51	Daam1	19936	Gpr135	59796
chr12	73130881	73131038	158	58	5	63.99	37.6	Daam1	40008	Gpr135	39724
chr12	73661140	73661364	225	99	7	64.53	22.68	1810048J11Rik	3352	1810048J11Rik	6744
chr12	73824077	73824252	176	52	6	73.17	26.46	Dhrs7	58331	Ppm1a	38121
chr12	73838201	73838362	162	75	7	84.83	37.79	Dhrs7	72455	Ppm1a	23997
chr12	74231897	74232025	129	78	5	68.93	37.35	Mnat1	7072	Mnat1	37090
chr12	74247568	74247720	153	94	5	64.8	28.2	Mnat1	22743	Mnat1	21419
chr12	74412017	74412120	104	52	5	59.76	19.84	Slc38a6	885	Slc38a6	7947
chr12	74416292	74416471	180	61	7	59.45	19.36	Slc38a6	5160	Slc38a6	3672
chr12	74524989	74525093	105	52	6	90.2	41.41	Slc38a6	71467	Tmem30b	119112
chr12	74873261	74873353	93	46	6	116.66	56.02	Prkch	12721	Prkch	3116
chr12	75904823	75904974	152	105	28	233.8	33.48	Dbpht2	504649	Kcnh5	93381
chr12	75905113	75905505	393	332	85	722.05	40.92	Dbpht2	504939	Kcnh5	93091
chr12	75915544	75915720	177	131	6	74.87	47	Dbpht2	515370	Kcnh5	82660
chr12	76343551	76343759	209	51	22	261.21	93.37	Kcnh5	66038	Rhoj	65749
chr12	76481072	76481227	156	59	6	62.85	27.37	Rhoj	4737	Rhoj	11594
chr12	76486815	76486984	170	102	5	55.59	21.65	Rhoj	10480	Rhoj	5851
chr12	76789255	76789435	181	47	6	69.29	39.68	Wdr89	18796	Sgpp1	25980
chr12	77188129	77188237	109	54	6	84.88	56.4	Syne2	11400	Syne2	609
chr12	77330152	77330235	84	42	5	88.77	33.07	Tex21	7682	Tex21	10292
chr12	77430325	77430483	159	115	5	60.89	25.06	Akap5	1521	Akap5	714
chr12	77928666	77928829	164	119	5	63.06	37.6	Rab15	5364	Fntb	9788
chr12	78489971	78490288	318	52	11	84.33	13.23	Fut8	23787	Fut8	4739
chr12	78845410	78845543	134	60	5	67.97	37.35	Fut8	269109	Gphn	482232
chr12	78904097	78904260	164	61	6	65.68	31.75	Fut8	327796	Gphn	423545
chr12	78973166	78973263	98	49	5	84.88	47	Fut8	396865	Gphn	354476
chr12	79110399	79110608	210	83	6	66.47	25.06	Fut8	534098	Gphn	217243
chr12	79423456	79423622	167	56	6	67.57	27.61	Gphn	95691	Gphn	20883
chr12	79451841	79452176	336	112	97	1011.7	60.1	Gphn	7502	Gphn	25506
chr12	80225832	80226067	236	147	7	52.47	16.28	Pigh	35228	Arg2	5943
chr12	80360291	80360420	130	53	10	134.88	62.11	Zfyve26	1889	Zfyve26	1497
[truncated: 8,968 more rows]
