# Supplementary material for: Genome-wide Twist1 occupancy in endocardial cushion cells, embryonic limb buds, and peripheral nerve sheath tumor cells
Source: BMC Genomics. 2014 Sep 28;15(1):821. doi: 10.1186/1471-2164-15-821 (PMC4190347; doi:10.1186/1471-2164-15-821)
Supplement: Supplementary file 2 — Additional file 2: Table of E10.5 limb bud Twist1 ChIP-seq peak determination by MACS analysis. Twist1 ChIP-seq was performed in E10.5 forelimb buds and sequencing results were analyzed by MACS version 1.4.2 with default settings. The table contains the peak chromosomal location (chromosome (chr), start, and end), length of peak, summit of peak, number of tags at peak location, p value, fold enrichment, distance from nearest downstream gene and gene name, distance from nearest upstream gene and gene name. (XLS 1 MB) [file 12864_2014_6501_MOESM2_ESM.xls]

## Sheet: Supplemental Table 3 E10.5Limbb
Additional File 2. E10.5 limb bud Twist1 ChIP-seq peak determination by MACS analysis.
chromosome	start	end	length of region	summit (offset from start of region)	tags in region	-10LOG(pvalue)	fold_enrichment	Upstream_Gene	Distance	Downstream_Gene	Distance
chr1	3021523	3021628	106	53	5	65.37	39.6	UNKNOWN	-1	Xkr4	183040
chr1	3733536	3733736	201	126	7	74.64	30.51	Xkr4	72109	Rp1	547391
chr1	4012334	4012526	193	68	6	64.48	23.76	Xkr4	350907	Rp1	268593
chr1	4036623	4036744	122	81	5	63.67	31.68	Xkr4	375196	Rp1	244304
chr1	4248349	4248485	137	53	10	97.72	32.22	Xkr4	586922	Rp1	32578
chr1	4771675	4771832	158	45	5	57.23	23.76	Mrpl15	4069	Mrpl15	974
chr1	4802223	4802365	143	92	5	59.71	31.68	Lypla1	3687	Lypla1	16442
chr1	4921887	4922110	224	112	7	62.45	23.39	Rgs20	7959	Rgs20	87505
chr1	5062261	5062559	299	133	14	106.23	23.08	Rgs20	2005	Atp6v1h	10993
chr1	5062643	5062847	205	83	12	112.45	21.93	Rgs20	2387	Atp6v1h	10611
chr1	5630171	5630349	179	133	6	62.04	33.74	Oprk1	37308	Npbwr1	273617
chr1	5810957	5811116	160	124	5	50.3	18.15	Oprk1	218094	Npbwr1	92831
chr1	6521070	6521194	125	82	5	63.06	31.68	Fam150a	136719	St18	199062
chr1	6654358	6654512	155	74	6	62.06	23.39	Fam150a	270007	St18	65774
chr1	6662898	6663066	169	117	5	51.63	20.24	Fam150a	278547	St18	57234
chr1	7466842	7466980	139	46	6	71.66	29.24	Pcmtd1	306881	Sntg1	885900
chr1	8251499	8251656	158	51	5	57.23	23.76	Pcmtd1	1091538	Sntg1	101243
chr1	8807359	8807519	161	41	6	69.72	39.6	Sntg1	13337	Sntg1	64883
chr1	9018903	9019045	143	38	5	59.71	23.76	Sntg1	29636	Sntg1	174357
chr1	9386337	9386460	124	76	5	63.27	31.68	Sntg1	98123	Rrs1	149152
chr1	9864339	9864616	278	145	13	121.93	45.27	Sgk3	2000	Sgk3	2908
chr1	10108290	10108453	164	118	5	56.31	23.76	Cspp1	1595	Cspp1	8131
chr1	10782778	10783007	230	106	6	59.46	31.68	Cpa6	72972	Prex2	200768
chr1	11534934	11535107	174	37	10	123.09	63.36	A830018L16Rik	26275	A830018L16Rik	301
chr1	11669326	11669480	155	113	5	51.93	18.8	A830018L16Rik	82263	A830018L16Rik	68720
chr1	11719576	11719772	197	126	8	70.04	25.99	A830018L16Rik	132513	A830018L16Rik	18470
chr1	11795592	11795716	125	46	6	73.57	35.09	A830018L16Rik	7030	A830018L16Rik	24304
chr1	11877684	11877894	211	118	7	67.8	25.99	A830018L16Rik	57788	A830018L16Rik	45941
chr1	12029326	12029422	97	48	5	57.8	29.24	A830018L16Rik	64281	Sulf1	653185
chr1	12601147	12601261	115	53	5	65.16	31.68	A830018L16Rik	636102	Sulf1	81364
chr1	12647667	12647776	110	55	5	65.37	39.6	A830018L16Rik	682622	Sulf1	34844
chr1	12942324	12942491	168	82	6	66.17	21.93	Slco5a1	8263	Slco5a1	37337
chr1	13038957	13039134	178	123	6	58.12	29.24	Slco5a1	58383	Prdm14	64552
chr1	13107173	13107354	182	134	7	75.17	21.05	Prdm14	1312	Prdm14	1671
chr1	13248180	13248296	117	51	5	64.72	31.68	Ncoa2	33407	Ncoa2	27870
chr1	13443480	13443639	160	48	5	56.92	23.76	Ncoa2	79461	Tram1	111303
chr1	13712224	13712349	126	79	5	56.16	18.15	Xkr9	20762	Gm5523	63542
chr1	14255991	14256133	143	62	7	72.03	20.05	Eya1	12890	Eya1	4795
chr1	14256165	14256550	386	272	15	116.01	19.49	Eya1	13064	Eya1	4621
chr1	14356180	14356355	176	123	8	89.4	49.12	Eya1	56453	Msc	387249
chr1	14472272	14472434	163	53	5	56.46	23.76	Eya1	172545	Msc	271157
chr1	14950142	14950296	155	90	6	61.13	22.64	Trpa1	41228	Kcnb2	352391
chr1	14978942	14979093	152	98	5	53.3	19.49	Trpa1	70028	Kcnb2	323591
chr1	14984790	14984908	119	71	5	63.35	30.51	Trpa1	75876	Kcnb2	317743
chr1	15065171	15065417	247	137	7	57.26	27.41	Trpa1	156257	Kcnb2	237362
chr1	15223995	15224149	155	119	5	57.71	23.76	Trpa1	315081	Kcnb2	78538
chr1	15248359	15248513	155	51	5	50.25	23.39	Trpa1	339445	Kcnb2	54174
chr1	15253850	15254008	159	53	6	60.4	22.64	Trpa1	344936	Kcnb2	48683
chr1	15507688	15507772	85	42	5	71.93	30.25	Kcnb2	205155	Kcnb2	191878
chr1	15727696	15727851	156	109	5	52.67	19.49	Kcnb2	25988	Terf1	68043
chr1	15732691	15732940	250	139	7	66.11	29.24	Kcnb2	30983	Terf1	63048
chr1	16077053	16077203	151	100	5	50.09	22.64	Gm106	194322	Rpl7	14323
chr1	16077219	16077375	157	55	6	60.76	22.64	Gm106	194488	Rpl7	14157
chr1	16580640	16580769	130	43	5	60.08	21.93	Ube2w	5283	Ube2w	7392
chr1	16818834	16819032	199	53	10	87.9	29.24	Ly96	119218	Jph1	166187
chr1	17176811	17176956	146	50	5	59.19	31.68	Gdap1	25223	Pi15	415171
chr1	17257702	17257860	159	107	5	57.07	31.68	Gdap1	106114	Pi15	334280
chr1	17379150	17379335	186	118	7	59.19	17.54	Gdap1	227562	Pi15	212832
chr1	17930343	17930436	94	47	5	63.35	22.49	Crispld1	176150	Crisp4	174929
chr1	18090103	18090238	136	55	5	54.28	24.2	Crispld1	335910	Crisp4	15169
chr1	18243178	18243296	119	65	8	90.4	29.24	Defb41	1894	Gm15386	7427
chr1	19005392	19005488	97	48	5	61.36	33.74	Defb41	750233	Tcfap2d	87711
chr1	19166352	19166429	78	39	30	673.97	116.96	Tcfap2d	10095	Tcfap2b	32643
chr1	19203679	19203814	136	98	5	60.96	23.76	Tcfap2b	1201	Tcfap2b	353
chr1	19532286	19532435	150	101	5	58.52	23.76	Tcfap2b	307860	Pkhd1	515574
chr1	19737426	19737575	150	96	5	58.52	31.68	Tcfap2b	513000	Pkhd1	310434
chr1	19874267	19874435	169	48	5	55.57	23.76	Tcfap2b	649841	Pkhd1	173593
chr1	20224960	20225107	148	33	5	58.85	23.76	Pkhd1	12020	Pkhd1	4422
chr1	20383704	20383870	167	111	5	52.88	21.05	Pkhd1	1611	Pkhd1	20598
chr1	20413385	20413489	105	52	5	62.34	35.09	Pkhd1	9083	Pkhd1	26917
chr1	21014022	21014180	159	82	5	57.07	23.76	Tram2	10539	Tram2	13456
chr1	21292524	21292654	131	46	5	61.89	31.68	Gm4956	4402	Khdc1a	47234
chr1	21488836	21488952	117	52	5	64.72	31.68	Kcnq5	11532	Kcnq5	6545
chr1	21854189	21854339	151	49	5	58.35	31.68	Kcnq5	270584	Kcnq5	97073
chr1	22144856	22145149	294	186	12	65.79	12.1	Kcnq5	193196	Rims1	133647
chr1	22237696	22237851	156	49	6	70.64	23.76	Kcnq5	286036	Rims1	40807
chr1	22505373	22505551	179	66	6	65.56	22.88	Rims1	11946	Rims1	34865
chr1	22562735	22562817	83	41	31	663.03	126.48	Rims1	17610	Rims1	38197
chr1	23045688	23045824	137	83	5	60.77	31.68	Rims1	233127	4933415F23Rik	61625
chr1	23403509	23403661	153	31	5	55.03	28.07	Ogfrl1	13621	B3gat2	365256
chr1	24621774	24622103	330	214	15	79.52	11.54	Col19a1	27585	Lmbrd1	63609
chr1	25584861	25585024	164	48	5	56.31	23.76	Bai3	23103	Bai3	3854
chr1	25975730	25975867	138	91	6	57.18	17.54	Bai3	89423	4931408C20Rik	762916
chr1	26175345	26175512	168	121	5	55.71	23.76	Bai3	289038	4931408C20Rik	563301
chr1	26490956	26491099	144	90	5	57.54	29.24	Bai3	604649	4931408C20Rik	247690
chr1	26536977	26537198	222	116	7	60.47	31.68	Bai3	650670	4931408C20Rik	201669
chr1	26744391	26744566	176	108	6	54.9	20.64	4931408C20Rik	122	Gm597	2088576
chr1	26744887	26745084	198	52	9	85.43	36.12	4931408C20Rik	618	Gm597	2088080
chr1	26904041	26904221	181	55	7	79.36	39.6	4931408C20Rik	159772	Gm597	1928926
chr1	27195153	27195367	215	83	7	57.93	19.49	4931408C20Rik	450884	Gm597	1637814
chr1	28515582	28515708	127	83	5	56.84	18.8	4931408C20Rik	1771313	Gm597	317385
chr1	28912207	28912356	150	50	5	58.52	31.68	Gm597	75166	Phf3	1946980
chr1	28947253	28947396	144	35	5	59.53	23.76	Gm597	110212	Phf3	1911934
chr1	29303795	29303945	151	109	5	58.35	23.76	Gm597	466754	Phf3	1555392
chr1	29425519	29425652	134	88	5	56.41	19.49	Gm597	588478	Phf3	1433668
chr1	29797003	29797230	228	113	9	97.26	39.6	Gm597	959962	Phf3	1062184
chr1	30005979	30006155	177	54	6	52.37	18.97	Gm597	1168938	Phf3	853208
chr1	30093223	30093416	194	82	7	56.64	24.2	Gm597	1256182	Phf3	765964
chr1	30322499	30322706	208	107	6	61.25	30.51	Gm597	1485458	Phf3	536688
chr1	30428310	30428423	114	58	5	61.36	26.99	Gm597	1591269	Phf3	430877
chr1	30744791	30744947	157	47	5	53.43	20.24	Gm597	1907750	Phf3	114396
chr1	30799773	30799937	165	47	5	54.18	21.93	Gm597	1962732	Phf3	59414
chr1	31356511	31356642	132	78	5	60.76	30.51	Gm4850	32375	Khdrbs2	873140
chr1	31599341	31599453	113	59	5	59.51	25.06	Gm4850	275205	Khdrbs2	630310
chr1	31599479	31599655	177	50	6	60.24	25.06	Gm4850	275343	Khdrbs2	630172
chr1	31757752	31757904	153	53	5	56.04	29.24	Gm4850	433616	Khdrbs2	471899
chr1	32155084	32155229	146	38	5	59.19	23.76	Gm4850	830948	Khdrbs2	74567
chr1	32502800	32502960	161	114	5	56.76	31.68	Khdrbs2	31084	Khdrbs2	21805
chr1	32543171	32543285	115	64	5	65.16	31.68	Khdrbs2	13759	Gm9839	33237
chr1	33033147	33033225	79	39	5	92.14	36.55	Khdrbs2	318763	Prim2	477509
chr1	33112282	33112433	152	80	5	58.19	23.76	Khdrbs2	397898	Prim2	398374
chr1	34405560	34405864	305	250	11	55.78	12.53	Dst	41125	Mir5103	84406
chr1	34441419	34441562	144	72	5	59.53	23.76	Dst	76984	Mir5103	48547
chr1	35001697	35001915	219	85	7	63.18	23.39	Plekhb2	67807	Hs6st1	1123548
chr1	35161042	35161194	153	119	5	57.09	30.51	Plekhb2	227152	Hs6st1	964203
chr1	35236525	35236649	125	78	5	63.06	31.68	Plekhb2	302635	Hs6st1	888720
chr1	35373619	35373738	120	55	5	52.05	19.49	Plekhb2	439729	Hs6st1	751626
chr1	35491420	35491578	159	110	5	55.09	29.24	Plekhb2	557530	Hs6st1	633825
chr1	35566071	35566234	164	34	5	56.31	23.76	Plekhb2	632181	Hs6st1	559174
chr1	35897428	35897511	84	42	5	79.82	39.6	Plekhb2	963538	Hs6st1	227817
chr1	35955639	35955835	197	55	6	51.74	20.64	Plekhb2	1021749	Hs6st1	169606
chr1	36080412	36080491	80	40	5	90.77	35.09	Plekhb2	1146522	Hs6st1	44833
chr1	36276002	36276130	129	88	5	55.58	24.2	Uggt1	3025	Uggt1	2055
chr1	36344219	36344375	157	81	6	58.13	20.64	Neurl3	14011	Arid5a	20359
chr1	36344527	36344828	302	191	14	121.85	25.06	Neurl3	14319	Arid5a	20051
chr1	36385200	36385339	140	91	5	56.26	20.24	Arid5a	8154	4632411B12Rik	7375
chr1	37128824	37128965	142	86	5	59.88	31.68	Tmem131	132636	Cnga3	147282
chr1	37340177	37340314	138	100	6	52.05	14.62	Cnga3	21238	Inpp4a	16561
chr1	39244281	39244455	175	50	6	67.3	31.68	Pdcl3	191155	Npas2	6836
chr1	40103804	40103971	168	63	6	64.99	28.07	Map4k4	22249	LOC100047133	29253
chr1	40252164	40252358	195	139	7	57.49	18.8	Il1r2	70114	Il1r1	29761
chr1	40252404	40252528	125	70	5	57.23	25.06	Il1r2	70354	Il1r1	29521
chr1	40602115	40602225	111	55	5	65.37	39.6	Il18rap	2280	Il18rap	2497
chr1	40781696	40781967	272	153	9	89.98	31.68	Slc9a2	6256	Slc9a2	1357
chr1	40984305	40984460	156	48	5	57.55	23.76	Tmem182	72446	2610017I09Rik	1720740
chr1	41021954	41022122	169	114	5	55.57	31.68	Tmem182	110095	2610017I09Rik	1683091
chr1	41971563	41971728	166	54	5	51.15	25.99	Tmem182	1059704	2610017I09Rik	733482
chr1	41974785	41974876	92	46	9	151.37	60.73	Tmem182	1062926	2610017I09Rik	730260
chr1	42703640	42703788	149	43	5	57.75	22.88	Tmem182	1791781	2610017I09Rik	1405
chr1	43001029	43001184	156	105	5	54.56	21.05	Mrps9	38690	Gpr45	8688
chr1	43574680	43574772	93	46	5	74.01	32.49	Nck2	8214	Nck2	15717
chr1	43675431	43675561	131	54	6	75.74	39.6	Nck2	49246	1500015O10Rik	112016
chr1	43834654	43834804	151	106	6	60.97	21.93	Uxs1	2992	Uxs1	2256
chr1	43835402	43835597	196	122	7	63.68	26.58	Uxs1	3740	Uxs1	1508
chr1	43961368	43961501	134	53	5	59.33	29.24	Uxs1	76817	Tpp2	29484
chr1	44258101	44258197	97	48	18	285.12	77.02	Ercc5	20176	4832428D23Rik	2814
chr1	44405887	44406047	161	64	5	53.78	21.05	4832428D23Rik	130202	Gulp1	202629
chr1	44423932	44424071	140	89	6	63.13	27.41	4832428D23Rik	148247	Gulp1	184584
chr1	44465577	44465735	159	113	5	57.07	23.76	4832428D23Rik	189892	Gulp1	142939
chr1	44755124	44755251	128	51	5	54.94	23.39	Gulp1	9091	Gulp1	10338
chr1	44813452	44813604	153	46	6	63.41	18.15	Gulp1	2264	Gulp1	9407
chr1	44975465	44975606	142	49	6	73.38	31.68	Gulp1	123601	Col3a1	392918
chr1	45066652	45066814	163	47	5	56.46	31.68	Gulp1	214788	Col3a1	301731
chr1	45231245	45231339	95	47	5	79.82	39.6	Gulp1	379381	Col3a1	137138
chr1	45261702	45261826	125	42	5	52.45	20.64	Gulp1	409838	Col3a1	106681
chr1	45293348	45293570	223	104	7	63.69	18.15	Gulp1	441484	Col3a1	75035
chr1	45501127	45501281	155	116	5	54.71	21.05	Col5a2	1635	Col5a2	58539
chr1	45572026	45572150	125	93	5	63.06	23.76	Col5a2	12269	Wdr75	280320
chr1	45615276	45615417	142	50	7	58.58	18.97	Col5a2	55519	Wdr75	237070
chr1	45662905	45663060	156	83	5	57.55	23.76	Col5a2	103148	Wdr75	189441
chr1	45688637	45688789	153	107	5	51.39	18.15	Col5a2	128880	Wdr75	163709
chr1	45695620	45695778	159	37	5	52.2	19.49	Col5a2	135863	Wdr75	156726
chr1	46114516	46114592	77	38	6	110.38	47.52	Gm4776	28873	Dnahc7b	9067
chr1	46132895	46133024	130	74	11	142.77	51.98	Dnahc7b	9105	Dnahc7b	2473
chr1	46506100	46506321	222	135	7	57.02	21.05	Dnahc7b	75818	Slc39a10	358289
chr1	46691756	46691918	163	51	5	53.48	28.07	Dnahc7b	261474	Slc39a10	172633
chr1	46789312	46789484	173	136	13	145.8	63.8	Dnahc7b	359030	Slc39a10	75077
chr1	47013639	47013775	137	55	5	60.77	31.68	Slc39a10	103323	Tmeff2	3970728
chr1	47483435	47483640	206	153	7	75.07	39.6	Slc39a10	573119	Tmeff2	3500932
chr1	48150449	48150563	115	66	6	64.61	23.71	Slc39a10	1240133	Tmeff2	2833918
chr1	48181846	48181994	149	52	5	58.68	23.76	Slc39a10	1271530	Tmeff2	2802521
chr1	48411303	48411475	173	68	7	54.42	17.54	Slc39a10	1500987	Tmeff2	2573064
chr1	48419874	48420100	227	122	8	51.77	12.76	Slc39a10	1509558	Tmeff2	2564493
chr1	48425021	48425126	106	53	7	94.85	55.44	Slc39a10	1514705	Tmeff2	2559346
chr1	48926834	48927009	176	49	6	67.14	23.76	Slc39a10	2016518	Tmeff2	2057533
chr1	49150161	49150313	153	42	5	58.03	23.76	Slc39a10	2239845	Tmeff2	1834206
chr1	49354342	49354454	113	59	6	76.27	35.09	Slc39a10	2444026	Tmeff2	1630025
chr1	49890547	49890737	191	113	6	61.3	28.07	Slc39a10	2980231	Tmeff2	1093820
chr1	50164122	50164291	170	119	7	81.44	31.68	Slc39a10	3253806	Tmeff2	820245
chr1	50218542	50218634	93	46	5	79.82	39.6	Slc39a10	3308226	Tmeff2	765825
chr1	50369234	50369407	174	70	7	80.67	39.6	Slc39a10	3458918	Tmeff2	615133
chr1	50479000	50479125	126	72	5	62.87	31.68	Slc39a10	3568684	Tmeff2	505367
chr1	52120505	52120630	126	40	5	62.87	31.68	Stat4	49871	Stat4	1654
chr1	52422107	52422204	98	49	5	65.37	39.6	Gls	132273	Nab1	90586
chr1	53278242	53278398	157	119	5	57.39	23.76	Pms1	5167	Pms1	35231
chr1	53480863	53481025	163	95	5	52.52	20.24	Asnsd1	71489	Stk17b	331493
chr1	53564629	53564834	206	135	7	50.24	10.96	Asnsd1	155255	Stk17b	247727
chr1	54088849	54089008	160	108	6	65.26	20.24	Hecw2	81191	Hecw2	8196
chr1	54301945	54302114	170	134	6	68.14	31.68	Hecw2	50125	Ccdc150	5582
chr1	54340748	54340850	103	51	5	65.37	39.6	Ccdc150	2174	Ccdc150	1631
chr1	54464060	54464212	153	61	7	54.27	21.93	Gtf3c3	1379	Gtf3c3	8668
chr1	54494170	54494248	79	39	5	94.85	39.6	Gtf3c3	3272	Gtf3c3	506
chr1	54877567	54877678	112	44	5	65.37	31.68	Ankrd44	28270	Ankrd44	7889
chr1	54878381	54878492	112	68	5	65.37	31.68	Ankrd44	29084	Ankrd44	7075
chr1	54925886	54925978	93	46	5	79.82	39.6	Ankrd44	40430	Ankrd44	57098
chr1	55221519	55221675	157	38	5	54.4	28.07	Mobkl3	11871	Rftn2	5485
chr1	55229070	55229211	142	105	5	59.88	23.76	Rftn2	413	Rftn2	12724
chr1	55829575	55829700	126	71	6	73.34	35.09	Plcl1	21270	Hsfy2	863318
chr1	56155086	56155270	185	40	6	61.1	26.99	Plcl1	346781	Hsfy2	537807
chr1	56513993	56514147	155	30	5	54.71	21.05	Plcl1	705688	Hsfy2	178900
chr1	56771267	56771383	117	73	5	63.78	30.51	Hsfy2	77049	Satb2	79558
chr1	56839078	56839239	162	110	14	144.72	35.09	Hsfy2	144860	Satb2	11747
chr1	57056796	57056959	164	132	5	52.37	20.24	9130024F11Rik	25694	BC055402	200693
chr1	57468214	57468339	126	51	6	76.88	39.6	9430016H08Rik	1458	9430016H08Rik	353
chr1	58670753	58670862	110	55	14	209.44	106.79	Ndufb3	18106	Als2cr12	44211
chr1	58873595	58873749	155	107	7	53.75	15.39	Casp8	14249	Casp8	7164
chr1	58923825	58923958	134	87	6	58.01	21.93	Casp8	20229	Trak2	33469
chr1	58941008	58941157	150	113	5	53.63	19.49	Casp8	37412	Trak2	16286
chr1	58989506	58989712	207	101	9	64.44	15.95	Trak2	6011	Trak2	3084
chr1	59073155	59073339	185	130	7	78.63	39.6	Stradb	21877	Als2cr11	34195
chr1	59168411	59168688	278	195	10	99.92	30.51	Als2cr4	1579	Als2cr4	2514
chr1	59406633	59406740	108	54	7	63.53	21.55	Cdk15	5434	Cdk15	2481
chr1	59406792	59407001	210	58	8	53.83	15.66	Cdk15	5593	Cdk15	2322
chr1	59617350	59617507	158	51	5	50.61	18.15	Gm973	2420	Gm973	2137
chr1	59672261	59672387	127	74	6	76.65	39.6	Gm973	7684	Gm973	9670
chr1	60693385	60693590	206	151	8	69.81	40.49	Raph1	69976	Cd28	109847
chr1	61555101	61555256	156	105	5	50.09	17.54	Icos	500545	Pard3b	130297
chr1	61717684	61717795	112	80	5	65.37	31.68	Pard3b	31867	Pard3b	96838
chr1	61772812	61773013	202	54	8	88.78	31.68	Pard3b	86995	Pard3b	41710
chr1	62160977	62161153	177	37	6	66.98	23.76	Pard3b	38018	Pard3b	30444
chr1	63081268	63081447	180	127	6	66.49	23.76	Nrp2	219059	Ino80d	13107
chr1	63775522	63775684	163	43	5	56.46	23.76	Mdh1b	3340	Mdh1b	1323
chr1	64793933	64794081	149	51	5	52.9	25.06	Fzd5	10119	Plekhm3	41762
chr1	64846951	64847129	179	99	8	81.99	29.24	Plekhm3	5337	Plekhm3	19559
chr1	64865974	64866069	96	48	5	65.37	39.6	Plekhm3	24360	Plekhm3	536
chr1	64948901	64949064	164	47	5	56.31	23.76	Plekhm3	9575	Plekhm3	19223
chr1	65587403	65587538	136	86	5	56.04	25.99	Pth2r	152021	Crygf	385693
chr1	65853860	65853933	74	37	5	94.85	39.6	Pth2r	418478	Crygf	119236
chr1	66070034	66070160	127	74	6	56.2	19.49	Crygf	95219	Mtap2	151869
chr1	66151588	66151715	128	54	5	62.47	31.68	Crygf	176773	Mtap2	70315
chr1	66543334	66543581	248	192	11	120.22	39.6	Unc80	5768	Unc80	6770
chr1	67152737	67152927	191	95	7	62.47	29.24	Lancl1	67387	Cps1	16903
chr1	67293462	67293639	178	128	8	93.51	39.6	Cps1	16544	Erbb4	793078
chr1	67395395	67395549	155	48	7	84.52	47.52	Cps1	118477	Erbb4	691145
chr1	68290948	68291107	160	108	5	56.92	23.76	Erbb4	45532	Erbb4	6206
chr1	69278014	69278132	119	52	5	52.94	20.05	Erbb4	123686	Ikzf2	299770
chr1	69503310	69503451	142	97	42	594.78	126.32	Erbb4	348982	Ikzf2	74474
chr1	69633986	69634162	177	130	6	66.98	31.68	Ikzf2	9631	Ikzf2	95798
chr1	69878071	69878239	169	101	6	68.32	31.68	Spag16	4493	Spag16	11472
chr1	70089209	70089307	99	49	5	65.37	39.6	Spag16	45833	Spag16	222271
chr1	70143873	70144005	133	86	7	84.28	40.49	Spag16	100497	Spag16	167607
chr1	70166636	70166793	158	116	5	57.23	31.68	Spag16	123260	Spag16	144844
chr1	70176788	70176938	151	117	5	58.35	23.76	Spag16	133412	Spag16	134692
chr1	70177767	70177893	127	74	5	62.67	31.68	Spag16	134391	Spag16	133713
chr1	70681598	70681756	159	48	5	55.09	29.24	Spag16	141243	Spag16	89743
chr1	70919638	70919790	153	110	5	58.03	31.68	Vwc2l	122127	Vwc2l	9003
chr1	70971474	70971637	164	121	5	56.31	23.76	Vwc2l	42687	Bard1	102635
chr1	71032902	71033044	143	91	5	54.8	19.49	Vwc2l	104115	Bard1	41207
chr1	71125913	71125995	83	41	38	802.33	119.05	Bard1	4796	Bard1	8770
chr1	72051082	72051248	167	121	5	50.11	18.8	Gm8883	113816	Mreg	154725
chr1	72553667	72553829	163	46	5	54.48	29.24	2013-03-05	54651	2013-03-05	27532
chr1	72888509	72888619	111	55	5	60.42	32.49	Igfbp2	17355	Igfbp2	7151
chr1	73712619	73712828	210	70	8	87.33	31.68	Pinc	258704	Tns1	244186
chr1	73877812	73877990	179	51	13	167.26	47.52	Pinc	423897	Tns1	78993
chr1	73900094	73900272	179	54	18	185.29	60.87	Pinc	446179	Tns1	56711
chr1	74935641	74935778	138	107	5	60.59	23.76	Fev	3859	Cryba2	877
chr1	75868904	75869061	158	114	5	57.23	23.76	Slc4a3	313441	LOC620079	616804
chr1	77092615	77092775	161	105	5	56.76	31.68	LOC620079	595708	Epha4	271145
chr1	77667856	77668140	285	234	10	62.29	13.24	Epha4	156252	Pax3	429986
chr1	77758626	77758768	143	95	5	59.71	31.68	Epha4	247022	Pax3	339216
chr1	77858505	77858662	158	46	6	70.27	23.76	Epha4	346901	Pax3	239337
chr1	77972533	77972689	157	117	5	50.76	18.15	Epha4	460929	Pax3	125309
chr1	78827393	78827558	166	47	8	69.91	15.59	Kcne4	12671	Scg2	603851
chr1	78864681	78864818	138	98	5	60.59	23.76	Kcne4	49959	Scg2	566563
chr1	79369951	79370046	96	48	6	94.85	47.52	Kcne4	555229	Scg2	61293
chr1	79491669	79491777	109	54	5	59.51	31.33	Scg2	55138	Ap1s3	111782
chr1	79514341	79514504	164	41	5	56.31	23.76	Scg2	77810	Ap1s3	89110
chr1	79543020	79543134	115	52	5	56.77	22.64	Scg2	106489	Ap1s3	60431
chr1	79788856	79789095	240	120	6	58.25	31.68	Mrpl44	11145	Serpine2	2040
chr1	79934893	79935017	125	70	7	60.02	15.12	Serpine2	79807	Fam124b	260381
chr1	79971580	79971698	119	50	5	64.3	31.68	Serpine2	116494	Fam124b	223694
chr1	80054739	80054923	185	85	7	73.34	20.24	Serpine2	199653	Fam124b	140535
chr1	80142654	80142839	186	83	6	60.94	26.99	Serpine2	287568	Fam124b	52620
chr1	81408713	81408851	139	86	5	60.41	31.68	9430031J16Rik	142588	Irs1	820967
chr1	81416625	81416923	299	48	10	87.82	25.06	9430031J16Rik	150500	Irs1	813055
chr1	81495077	81495245	169	54	5	50.71	19.49	9430031J16Rik	228952	Irs1	734603
chr1	81793867	81793986	120	66	5	64.09	31.68	9430031J16Rik	527742	Irs1	435813
chr1	82474102	82474266	165	110	6	56.72	15.48	Col4a4	5049	Col4a4	2331
chr1	82498477	82498693	217	131	8	51.5	12.1	Col4a4	2967	Col4a4	5044
chr1	83228078	83228304	227	134	8	55.06	14.04	Wdr69	21316	Sphkap	24278
chr1	83459767	83459966	200	103	8	65.68	16.71	Sphkap	55183	Pid1	573101
chr1	83807622	83807773	152	90	5	58.19	23.76	Sphkap	403038	Pid1	225246
chr1	84161847	84161944	98	49	6	56.27	21.05	Pid1	6040	Pid1	119069
chr1	84355780	84355942	163	76	5	56.46	23.76	Pid1	74837	Dner	10634
chr1	84697347	84697495	149	52	6	70.88	30.51	Mir5126	4933	Trip12	20417
chr1	84711630	84711784	155	52	5	57.71	23.76	Mir5126	19216	Trip12	6134
chr1	84960308	84960768	461	110	22	62	4.84	Slc16a14	28873	A530032D15Rik	124406
chr1	84962366	84962606	241	49	13	51.48	7.91	Slc16a14	30931	A530032D15Rik	122348
chr1	85086849	85087196	348	199	19	63.11	7.16	A530032D15Rik	747	A530032D15Rik	803
chr1	85209289	85209736	448	361	18	55.62	7.5	Gm7609	64	Gm7609	824
chr1	87449955	87450145	191	55	11	52.7	11.7	C130026I21Rik	2183318	Sp110	23520
chr1	87500925	87501178	254	124	13	50.42	10.88	Sp110	515	Sp140	5344
chr1	87683386	87683541	156	105	6	70.64	23.76	A630001G21Rik	50339	Cab39	6636
chr1	87778304	87778458	155	108	6	51.88	16.32	Cab39	32510	Itm2c	12781
chr1	87814625	87814760	136	80	7	84.85	42.11	Itm2c	10414	4933407L21Rik	10433
chr1	87901019	87901102	84	42	6	108.94	45.77	Gpr55	43609	Spata3	17498
chr1	88357614	88357697	84	42	5	70.94	29.24	1700019O17Rik	33078	Ptma	65697
chr1	89422158	89422281	124	35	5	63.27	31.68	Ngef	15386	Ngef	15076
chr1	89628624	89628780	157	99	6	70.45	31.68	Inpp5d	12728	Atg16l1	23962
chr1	89843619	89843809	191	95	8	78.39	28.3	Usp40	445	Usp40	1458
chr1	90072185	90072340	156	110	5	54.56	21.05	Ugt1a5	9558	Ugt1a2	25001
chr1	90261035	90261190	156	118	5	55.56	21.93	Trpm8	2549	Trpm8	580
chr1	91193101	91193228	128	53	5	62.47	31.68	Sh3bp4	143177	Agap1	158285
chr1	92652985	92653130	146	91	5	59.19	31.68	Cops8	144159	Mlph	158692
chr1	92851201	92851384	184	104	6	65.86	23.76	Prlh	614	Rab17	3509
chr1	93226276	93226435	160	112	5	55.99	22.88	Espnl	2223	Espnl	4991
chr1	93372566	93372829	264	92	12	64.81	11.1	Per2	16816	Traf3ip1	18679
chr1	93579452	93579613	162	44	5	51.74	25.99	Asb1	127999	Twist2	118602
chr1	94249634	94249770	137	54	5	58.78	29.24	Hdac4	204782	Ndufa10	86662
chr1	94397929	94398094	166	53	6	68.83	31.68	Olfr1415	9601	Olfr1414	9696
chr1	94481204	94481351	148	112	5	53.06	18.8	Olfr1413	10485	Olfr1412	3705
chr1	95162627	95162788	162	44	5	56.61	23.76	Sned1	771	Sned1	5092
chr1	95186359	95186479	121	68	15	202.87	67.91	Sned1	474	Sned1	216
chr1	95678740	95679002	263	119	8	69.16	30.25	Atg4b	1445	Atg4b	2249
chr1	95841849	95841984	136	53	5	54.28	24.2	Gm9994	4035	Gm6086	45237
chr1	95886995	95887133	139	92	5	50.58	21.27	Gm9994	49181	Gm6086	91
chr1	96331069	96331232	164	119	5	56.31	23.76	Pdcd1	382004	Fam174a	879136
chr1	96668929	96669247	319	113	11	71.68	11.2	Pdcd1	719864	Fam174a	541276
chr1	97011009	97011252	244	51	9	94.45	31.68	Pdcd1	1061944	Fam174a	199196
chr1	97080034	97080183	150	109	5	58.52	23.76	Pdcd1	1130969	Fam174a	130171
chr1	97134448	97134609	162	51	5	54.63	21.93	Pdcd1	1185383	Fam174a	75757
chr1	97348502	97348632	131	47	6	75.74	39.6	Fam174a	117988	St8sia4	135757
chr1	97399127	97399285	159	55	5	57.07	23.76	Fam174a	168613	St8sia4	85132
chr1	97796470	97796704	235	130	7	70.74	31.68	St8sia4	232634	Slco4c1	918891
chr1	98101583	98101739	157	54	6	70.45	31.68	St8sia4	537747	Slco4c1	613778
chr1	98137965	98138067	103	51	5	60.42	32.49	St8sia4	574129	Slco4c1	577396
chr1	98376789	98376946	158	46	6	70.27	39.6	St8sia4	812953	Slco4c1	338572
chr1	98655003	98655161	159	121	5	57.07	31.68	St8sia4	1091167	Slco4c1	60358
chr1	98853487	98853616	130	80	5	62.08	23.76	Slco6b1	3893	Slco6b1	4165
chr1	99269825	99269943	119	63	5	64.3	31.68	Slco6c1	245076	D1Ertd622e	270654
chr1	99409912	99410022	111	55	5	63.36	36.55	Slco6c1	385163	D1Ertd622e	130567
chr1	99810226	99810383	158	49	5	57.23	23.76	Pam	15308	Pam	9445
chr1	100131794	100131927	134	86	7	89.4	31.68	Pam	139732	Slco6d1	185907
chr1	100441415	100441526	112	51	5	65.37	31.68	Slco6d1	35619	Cntnap5b	1227927
chr1	100539662	100539772	111	55	5	60.42	32.49	Slco6d1	133866	Cntnap5b	1129680
chr1	100849121	100849262	142	90	6	73.38	39.6	Slco6d1	443325	Cntnap5b	820221
chr1	100997221	100997383	163	40	5	56.46	23.76	Slco6d1	591425	Cntnap5b	672121
chr1	101872525	101872674	150	102	5	55.52	28.07	Cntnap5b	8756	Cntnap5b	74694
chr1	101991221	101991351	131	52	5	61.89	31.68	Cntnap5b	18614	Cntnap5b	3090
chr1	102426381	102426544	164	127	5	56.31	23.76	Cntnap5b	45105	LOC100504525	625964
chr1	102635455	102635544	90	45	47	938.87	147.24	Cntnap5b	254179	LOC100504525	416890
chr1	103778442	103778616	175	130	6	67.3	31.68	LOC100504525	707228	Cdh20	2886954
chr1	103885529	103885700	172	119	6	65.49	36.55	LOC100504525	814315	Cdh20	2779867
chr1	103898905	103899070	166	112	6	68.83	31.68	LOC100504525	827691	Cdh20	2766491
chr1	104048168	104048298	131	91	5	61.89	23.76	LOC100504525	976954	Cdh20	2617228
chr1	104281369	104281494	126	80	5	62.87	23.76	LOC100504525	1210155	Cdh20	2384027
chr1	104524792	104524909	118	55	13	163.18	58.48	LOC100504525	1453578	Cdh20	2140604
chr1	104896536	104896706	171	118	6	64.48	35.09	LOC100504525	1825322	Cdh20	1768860
chr1	105272362	105272499	138	36	6	74.22	39.6	LOC100504525	2201148	Cdh20	1393034
chr1	105609839	105610003	165	52	5	56.16	23.76	LOC100504525	2538625	Cdh20	1055557
chr1	105620474	105620547	74	37	5	94.85	39.6	LOC100504525	2549260	Cdh20	1044922
chr1	105676958	105677120	163	115	5	56.46	31.68	LOC100504525	2605744	Cdh20	988438
chr1	105822268	105822407	140	95	6	73.8	31.68	LOC100504525	2751054	Cdh20	843128
chr1	106023795	106023907	113	54	5	65.37	31.68	LOC100504525	2952581	Cdh20	641601
chr1	106055876	106056025	150	95	5	58.52	31.68	LOC100504525	2984662	Cdh20	609520
chr1	106084761	106084952	192	88	7	74.75	29.24	LOC100504525	3013547	Cdh20	580635
chr1	106089699	106089867	169	124	5	53.59	29.24	LOC100504525	3018485	Cdh20	575697
chr1	106279793	106279957	165	54	6	69.01	39.6	LOC100504525	3208579	Cdh20	385603
chr1	106408896	106409024	129	77	5	62.28	31.68	LOC100504525	3337682	Cdh20	256500
chr1	106658287	106658454	168	47	5	55.71	23.76	LOC100504525	3587073	Cdh20	7109
chr1	106846558	106846641	84	42	5	79.82	39.6	Cdh20	2657	Cdh20	3848
chr1	106916376	106916594	219	97	7	53.25	21.39	Cdh20	25416	Rnf152	257118
chr1	107041670	107041836	167	49	5	50.11	18.8	Cdh20	150710	Rnf152	131824
chr1	107435866	107436027	162	52	5	56.61	31.68	Pign	17282	Pign	7375
chr1	107659258	107659384	127	54	5	62.67	31.68	2310035C23Rik	9060	Tnfrsf11a	18042
chr1	107984848	107984997	150	44	5	51.05	23.39	Zcchc2	56110	Phlpp1	83598
chr1	108893767	108893947	181	46	7	79.36	39.6	Serpinb13	910	Serpinb13	1376
chr1	109583399	109583581	183	73	8	92.48	31.68	Serpinb8	79499	Cdh7	2296915
chr1	109641169	109641410	242	122	7	69.78	31.68	Serpinb8	137269	Cdh7	2239145
chr1	109770852	109770950	99	49	5	65.37	39.6	Serpinb8	266952	Cdh7	2109462
chr1	109937198	109937358	161	53	5	55.83	30.51	Serpinb8	433298	Cdh7	1943116
chr1	110189601	110189766	166	75	6	68.83	31.68	Serpinb8	685701	Cdh7	1690713
chr1	110224742	110224916	175	93	6	56.77	16.45	Serpinb8	720842	Cdh7	1655572
chr1	110591790	110591900	111	55	5	65.37	39.6	Serpinb8	1087890	Cdh7	1288524
chr1	111274355	111274479	125	84	5	63.06	31.68	Serpinb8	1770455	Cdh7	605959
chr1	111511248	111511342	95	47	5	52.1	15.12	Serpinb8	2007348	Cdh7	369066
chr1	112068174	112068342	169	70	11	115.14	38.99	Cdh7	33244	Cdh19	717598
chr1	112645708	112645832	125	75	5	63.06	31.68	Cdh7	610778	Cdh19	140064
chr1	113203993	113204159	167	122	5	55.86	23.76	Cdh19	330169	Dsel	551286
chr1	113591487	113591642	156	106	6	64.91	25.99	Cdh19	717663	Dsel	163792
chr1	113673147	113673267	121	67	5	63.88	31.68	Cdh19	799323	Dsel	82132
chr1	114987194	114987354	161	113	5	56.76	23.76	Dsel	1226522	Cntnap5a	2594520
chr1	115800567	115800674	108	54	5	65.37	39.6	Dsel	2039895	Cntnap5a	1781147
chr1	115979565	115979711	147	95	5	59.02	31.68	Dsel	2218893	Cntnap5a	1602149
chr1	115990971	115991043	73	36	6	126.37	47.52	Dsel	2230299	Cntnap5a	1590743
chr1	116010563	116010742	180	55	6	58.76	24.2	Dsel	2249891	Cntnap5a	1571151
chr1	116102970	116103100	131	85	5	61.89	31.68	Dsel	2342298	Cntnap5a	1478744
chr1	116295661	116295812	152	45	7	85.18	39.6	Dsel	2534989	Cntnap5a	1286053
chr1	116317926	116318156	231	108	8	83.78	39.6	Dsel	2557254	Cntnap5a	1263788
chr1	116503587	116503735	149	53	7	57.9	16.87	Dsel	2742915	Cntnap5a	1078127
chr1	116558984	116559150	167	121	5	55.86	23.76	Dsel	2798312	Cntnap5a	1022730
chr1	116950201	116950362	162	114	5	56.61	23.76	Dsel	3189529	Cntnap5a	631513
chr1	117344166	117344318	153	51	5	54.07	20.24	Dsel	3583494	Cntnap5a	237548
chr1	117510929	117511097	169	109	6	68.32	31.68	Dsel	3750257	Cntnap5a	70785
chr1	117520694	117520848	155	48	5	51.08	24.2	Dsel	3760022	Cntnap5a	61020
chr1	119049580	119049723	144	90	5	59.53	23.76	Cntnap5a	572331	Tsn	1145515
chr1	119054859	119055021	163	89	6	69.36	23.76	Cntnap5a	577610	Tsn	1140236
chr1	119324765	119324931	167	48	5	52.88	28.07	Cntnap5a	847516	Tsn	870330
chr1	119398750	119398870	121	54	5	63.88	31.68	Cntnap5a	921501	Tsn	796345
chr1	119527158	119527381	224	117	6	60.21	31.68	Cntnap5a	1049909	Tsn	667937
chr1	119555177	119555273	97	48	6	82.5	32.89	Cntnap5a	1077928	Tsn	639918
chr1	119993520	119993652	133	51	5	52.41	16.45	Cntnap5a	1516271	Tsn	201575
chr1	120108919	120109088	170	77	6	68.14	23.76	Cntnap5a	1631670	Tsn	86176
chr1	120393869	120394005	137	83	5	53.27	23.39	Clasp1	25520	Clasp1	342
chr1	120628478	120628667	190	107	7	57.23	24.2	Tcfcp2l1	54469	Gli2	102160
chr1	120956790	120956945	156	38	5	54.56	21.05	Gli2	6911	Inhbb	355252
chr1	121051806	121051985	180	127	6	63	28.07	Gli2	101927	Inhbb	260236
chr1	121269182	121269344	163	128	5	56.46	31.68	Gli2	319303	Inhbb	42860
chr1	121486998	121487156	159	124	5	57.07	31.68	Epb4.1l5	11507	Epb4.1l5	4403
chr1	122078581	122078816	236	122	7	55.87	15.04	3110009E18Rik	10603	3110009E18Rik	6037
chr1	122180141	122180355	215	110	12	137.38	51.17	Steap3	12626	C1ql2	57018
chr1	122896442	122896613	172	110	6	67.81	31.68	En1	392678	AI848258	87540
chr1	123639600	123639710	111	55	5	63.36	36.55	Ddx18	175150	Dpp10	1589115
chr1	124253734	124253828	95	47	9	139.02	65.79	Ddx18	789284	Dpp10	974981
chr1	124340745	124340895	151	43	5	54.39	26.99	Ddx18	876295	Dpp10	887970
chr1	124669839	124669985	147	103	7	67.59	17.99	Ddx18	1205389	Dpp10	558876
chr1	124957829	124957944	116	62	5	64.94	31.68	Ddx18	1493379	Dpp10	270886
chr1	125098828	125098992	165	113	5	56.16	23.76	Ddx18	1634378	Dpp10	129887
chr1	125200321	125200482	162	128	5	56.61	23.76	Ddx18	1735871	Dpp10	28394
chr1	125441928	125442062	135	93	5	61.14	23.76	Dpp10	59278	Dpp10	104937
chr1	125982241	125982381	141	33	5	59.12	22.88	Dpp10	40223	Actr3	1307241
chr1	126417044	126417201	158	116	5	57.23	31.68	Dpp10	475026	Actr3	872438
chr1	126577282	126577457	176	127	6	67.14	31.68	Dpp10	635264	Actr3	712200
chr1	126784974	126785115	142	42	5	59.88	23.76	Dpp10	842956	Actr3	504508
chr1	126819532	126819679	148	41	5	55.85	21.05	Dpp10	877514	Actr3	469950
chr1	126868745	126868920	176	52	7	67.17	26.58	Dpp10	926727	Actr3	420737
chr1	127553377	127553532	156	86	5	57.55	23.76	Slc35f5	61887	Gpr39	20196
chr1	127679364	127679507	144	49	6	62.32	21.93	Gpr39	105450	Lypd1	89255
chr1	127680256	127680374	119	63	5	52.94	20.05	Gpr39	106342	Lypd1	88363
chr1	127988554	127988701	148	74	5	57.92	22.88	Nckap5	58204	Nckap5	10567
chr1	128084475	128084611	137	48	5	60.77	31.68	Nckap5	63855	Nckap5	34711
chr1	128154721	128154876	156	78	5	57.55	23.76	Nckap5	35535	Nckap5	247
chr1	128395541	128395733	193	110	7	64.48	31.68	Nckap5	6416	Nckap5	29718
chr1	128864886	128865031	146	45	5	57.2	21.93	Nckap5	137992	Mgat5	236677
chr1	129001384	129001529	146	99	5	59.19	23.76	Nckap5	274490	Mgat5	100179
chr1	129178113	129178242	130	51	5	52.97	16.45	Mgat5	31746	Mgat5	25098
chr1	129416762	129416918	157	30	5	57.39	23.76	Tmem163	840	Tmem163	31141
chr1	129962433	129962658	226	127	8	52.55	9.75	Zranb3	7874	Zranb3	25987
chr1	130110808	130110898	91	45	5	79.82	39.6	R3hdm1	3026	R3hdm1	2170
chr1	130130713	130130879	167	54	5	55.86	23.76	R3hdm1	2813	R3hdm1	930
chr1	130386157	130386327	171	38	6	57.43	21.93	Dars	72365	Cxcr4	98619
chr1	130922934	130923108	175	121	8	94.15	47.52	Cxcr4	434150	Thsd7b	246947
chr1	131736162	131736347	186	70	6	60.94	26.99	Thsd7b	16993	Thsd7b	75968
chr1	131816957	131817088	132	86	6	75.52	39.6	Thsd7b	4827	Thsd7b	868
chr1	132431697	132431876	180	98	8	59.21	15.66	Cd55	72453	Zp3r	41586
chr1	132459665	132459831	167	120	5	55.86	31.68	Cd55	100421	Zp3r	13618
chr1	132644996	132645158	163	124	5	56.46	31.68	AA986860	4558	Fcamr	52483
chr1	133123292	133123579	288	179	11	74.49	14.32	Rassf5	14458	Rassf5	17974
chr1	133456016	133456105	90	45	6	94.85	47.52	Fam72a	20512	Avpr1b	39675
chr1	134027825	134028112	288	37	10	73.82	13.16	Cdk18	8815	Cdk18	8162
chr1	134138752	134138919	168	54	6	64.99	28.07	Lemd1	13261	Lemd1	14522
chr1	134245962	134246109	148	74	5	58.85	23.76	Nuak2	17006	Tmcc2	6930
chr1	134331606	134331752	147	103	5	59.02	23.76	Dstyk	930	Dstyk	14283
chr1	134925675	134925829	155	113	5	54.71	21.05	Mdm4	3850	Pik3c2b	16914
chr1	135879635	135879763	129	45	6	62.91	25.06	Prelp	61803	Fmod	54457
chr1	138261458	138261544	87	43	9	147.59	56.39	Camsap1l1	19446	9230116N13Rik	47035
chr1	138345138	138345278	141	43	5	60.06	23.76	Ddx59	8547	Kif14	19397
chr1	138693775	138693920	146	42	5	57.2	29.24	LOC100503474	72227	Nr5a2	46386
chr1	139241221	139241363	143	54	5	51.41	22.64	Nr5a2	384356	Mir181a-1	621811
chr1	139290578	139290699	122	40	5	63.67	23.76	Nr5a2	433713	Mir181a-1	572454
chr1	139606145	139606228	84	42	5	79.82	39.6	Nr5a2	749280	Mir181a-1	256887
chr1	141227132	141227255	124	70	5	62.32	30.51	Crb1	2404	Crb1	6475
chr1	141613019	141613162	144	43	5	54.63	19.49	Gm4788	14643	Gm4788	15088
chr1	142062203	142062333	131	50	5	61.89	23.76	Cfh	2675	Cfh	17539
chr1	142166875	142167006	132	66	5	61.7	23.76	Kcnt2	24041	Kcnt2	80910
chr1	143158680	143158820	141	42	5	55.15	19.49	Kcnt2	652393	Cdc73	2295949
chr1	143179038	143179174	137	44	5	60.77	31.68	Kcnt2	672751	Cdc73	2275591
chr1	143223030	143223121	92	46	5	79.82	39.6	Kcnt2	716743	Cdc73	2231599
chr1	143285991	143286115	125	85	5	63.06	31.68	Kcnt2	779704	Cdc73	2168638
chr1	143522589	143522720	132	48	5	61.7	31.68	Kcnt2	1016302	Cdc73	1932040
chr1	143573318	143573431	114	55	5	65.37	31.68	Kcnt2	1067031	Cdc73	1881311
chr1	143806623	143806739	117	54	5	64.72	31.68	Kcnt2	1300336	Cdc73	1648006
chr1	144549297	144549370	74	37	6	126.37	47.52	Kcnt2	2043010	Cdc73	905332
chr1	144864605	144864771	167	134	5	55.86	23.76	Kcnt2	2358318	Cdc73	590024
chr1	145228272	145228427	156	67	5	54.56	21.05	Kcnt2	2721985	Cdc73	226357
chr1	145228700	145228867	168	115	6	62.78	19.49	Kcnt2	2722413	Cdc73	225929
chr1	145738485	145738597	113	49	5	65.37	31.68	Uchl5	84629	Rgs2	107983
chr1	146072189	146072319	131	82	7	73.08	28.45	Rgs13	47798	Rgs1	19610
chr1	146073063	146073208	146	39	6	56.3	22.49	Rgs13	48672	Rgs1	18736
chr1	146848763	146848921	159	49	5	57.07	23.76	Rgs18	226394	Fam5c	1494033
chr1	146906424	146906554	131	90	5	61.89	31.68	Rgs18	284055	Fam5c	1436372
chr1	146967440	146967558	119	75	5	64.3	31.68	Rgs18	345071	Fam5c	1375356
chr1	148039361	148039538	178	40	6	66.81	31.68	Rgs18	1416992	Fam5c	303435
chr1	148155485	148155649	165	43	5	56.16	23.76	Rgs18	1533116	Fam5c	187311
chr1	148249116	148249291	176	121	8	54.26	10.63	Rgs18	1626747	Fam5c	93680
chr1	148574306	148574460	155	119	7	63.47	16.71	Fam5c	25520	Fam5c	19304
chr1	148604886	148605041	156	121	5	57.55	23.76	Fam5c	6001	Fam5c	73805
chr1	149515914	149516065	152	44	5	57.26	30.51	Fam5c	766669	Pla2g4a	2160838
chr1	149558096	149558283	188	79	6	52.95	31.68	Fam5c	808851	Pla2g4a	2118656
chr1	149616917	149616981	65	32	7	176.66	55.44	Fam5c	867672	Pla2g4a	2059835
chr1	149928910	149929068	159	89	5	51.31	18.8	Fam5c	1179665	Pla2g4a	1747842
chr1	150196829	150196969	141	96	5	57.05	28.07	Fam5c	1447584	Pla2g4a	1479923
chr1	150212420	150212617	198	55	7	54.19	15.95	Fam5c	1463175	Pla2g4a	1464332
chr1	150226127	150226277	151	49	6	60.09	21.27	Fam5c	1476882	Pla2g4a	1450625
chr1	150575928	150576026	99	49	5	65.37	39.6	Fam5c	1826683	Pla2g4a	1100824
chr1	151004987	151005084	98	49	5	65.37	39.6	Fam5c	2255742	Pla2g4a	671765
chr1	151150871	151151039	169	117	6	62.61	19.49	Fam5c	2401626	Pla2g4a	525881
chr1	151658393	151658548	156	34	5	57.55	31.68	Fam5c	2909148	Pla2g4a	18359
chr1	152080298	152080522	225	113	7	53.97	13.5	Ptgs2	127388	Pdc	86249
chr1	152302807	152302956	150	52	5	54.56	20.24	Prg4	1625	Prg4	574
chr1	152920154	152920326	173	133	6	54.99	31.68	Hmcn1	79975	C730036E19Rik	65010
chr1	153029624	153029821	198	52	8	54.06	14.87	C730036E19Rik	39779	Ivns1abp	162004
chr1	153029966	153030141	176	106	10	79.08	18.15	C730036E19Rik	40121	Ivns1abp	161662
chr1	153039432	153039629	198	52	8	54.65	15.12	C730036E19Rik	49587	Ivns1abp	152196
chr1	153039774	153039949	176	106	10	77.6	17.54	C730036E19Rik	49929	Ivns1abp	151854
chr1	153045804	153045961	158	106	9	60.87	13.32	C730036E19Rik	55959	Ivns1abp	145824
chr1	153051519	153051694	176	106	10	67.98	14.04	C730036E19Rik	61674	Ivns1abp	140109
chr1	153057128	153057381	254	109	9	50.3	13.5	C730036E19Rik	67283	Ivns1abp	134500
chr1	153057564	153057701	138	68	8	65.61	17.26	C730036E19Rik	67719	Ivns1abp	134064
chr1	153084268	153084432	165	123	5	54.18	21.93	C730036E19Rik	94423	Ivns1abp	107360
chr1	153538424	153538592	169	54	5	54.64	30.51	Fam129a	1775	Fam129a	4396
chr1	153648371	153648553	183	112	7	62.21	18.97	Edem3	4458	Edem3	3037
chr1	153649494	153649676	183	112	6	51.44	18.97	Edem3	5581	Edem3	1914
chr1	154391719	154391934	216	111	7	69.54	28.07	Rgl1	238	Rgl1	4478
chr1	154497636	154497773	138	90	5	60.59	31.68	Rgl1	25498	Apobec4	100045
chr1	155868972	155869104	133	35	5	50.22	15.04	Glul	113662	Zfp648	179345
chr1	155869465	155869600	136	43	6	63.96	27.41	Glul	114155	Zfp648	178852
chr1	156054411	156054610	200	94	7	65.05	22.64	Zfp648	1609	Cacna1e	185238
chr1	157148965	157149067	103	51	5	65.37	39.6	Xpr1	8726	Xpr1	5787
chr1	158365501	158365668	168	120	5	53.74	21.93	Soat1	1217	Soat1	423
chr1	158502539	158502673	135	52	5	58.13	28.07	Abl2	13359	Abl2	48431
chr1	158984222	158984316	95	47	5	79.82	39.6	Ralgps2	114602	1700057K13Rik	45057
chr1	159063699	159063823	125	50	5	58.13	25.99	1700057K13Rik	25001	Rasal2	1615
chr1	159365664	159365777	114	62	6	79.82	39.6	2810025M15Rik	15664	BC026585	23049
chr1	159529598	159529678	81	40	9	176.66	71.29	Sec16b	32122	Fam5b	645802
chr1	159807411	159807500	90	45	9	147.59	56.39	Sec16b	309935	Fam5b	367989
chr1	160735918	160736106	189	99	9	98.39	33.74	Pappa2	18197	Pappa2	8553
chr1	161711774	161711909	136	81	5	60.96	31.68	Tnr	44132	Tnr	68343
chr1	162057902	162058038	137	86	7	83.29	33.74	Tnn	1439	Tnn	2913
chr1	162100261	162100416	156	51	6	70.64	31.68	Tnn	16648	Mrps14	25130
chr1	162351861	162352003	143	65	5	50.64	16.45	Rabgap1l	29548	Rabgap1l	20093
chr1	162746157	162746359	203	119	7	55.63	17.12	Rabgap1l	23290	Rc3h1	90385
chr1	163462412	163462520	109	54	5	53.99	25.06	Tnfsf18	28479	Fasl	248411
chr1	163465932	163466040	109	54	6	66.47	30.08	Tnfsf18	31999	Fasl	244891
chr1	163988463	163988578	116	77	6	79.31	39.6	Dnm3	38504	Dnm3	17443
chr1	164298868	164298960	93	46	5	79.82	39.6	Dnm3	13377	Dnm3	38598
chr1	164481584	164481725	142	101	5	59.88	31.68	Mettl13	3199	Vamp4	19375
chr1	164562356	164562504	149	106	5	58.68	31.68	Vamp4	35150	Myoc	6925
chr1	164593446	164593613	168	52	5	55.71	23.76	7420461P10Rik	5202	Prrc2c	8470
chr1	165379984	165380116	133	42	7	89.65	39.6	Gorab	46272	Mettl11b	253140
chr1	165623225	165623353	129	83	5	62.28	31.68	Gorab	289513	Mettl11b	9899
chr1	165695279	165695419	141	89	5	60.06	31.68	Mettl11b	40095	Kifap3	14531
chr1	165720083	165720239	157	92	5	57.39	23.76	Kifap3	6967	Kifap3	3997
chr1	166281755	166281920	166	124	5	56.01	31.68	Nme7	3445	Nme7	27735
chr1	166672305	166672467	163	121	7	70.68	27.41	Atp1b1	284319	Dpt	54558
chr1	166908653	166908842	190	68	7	53.59	21.27	Xcl1	43034	Tbx19	159331
chr1	166970587	166970741	155	99	7	84.52	31.68	Xcl1	104968	Tbx19	97397
chr1	167469600	167469726	127	71	6	76.65	31.68	Adcy10	1091	Adcy10	313
chr1	167510942	167511086	145	53	5	59.36	31.68	Adcy10	4191	Mpzl1	11370
chr1	167900577	167900718	142	97	5	59.88	23.76	Pou2f1	35617	Pou2f1	32116
chr1	168386683	168386791	109	54	5	65.37	39.6	Pogk	46793	Gm4846	27061
chr1	168842602	168842716	115	55	5	65.16	31.68	Fmo9	230711	LOC100503962	61552
chr1	168875838	168875999	162	87	5	56.61	23.76	Fmo9	263947	LOC100503962	28316
chr1	169270387	169270672	286	72	19	176.9	39.47	Tmco1	9993	Aldh9a1	9735
chr1	169331250	169331392	143	47	9	88.2	19.94	Mgst3	7368	Lrrc52	44556
chr1	169472609	169472791	183	128	7	66.9	21.93	Lrrc52	75766	Rxrg	55884
chr1	169757945	169758129	185	139	8	72.11	18.47	Lmx1a	36477	Lmx1a	2732
chr1	170538354	170538511	158	108	5	56.3	22.88	Pbx1	176721	Nuf2	889711
chr1	172028177	172028312	136	87	6	64.88	28.3	Ddr2	9251	Uap1	43957
chr1	172744967	172745110	144	97	5	59.53	23.76	Atf6	15222	Atf6	587
chr1	172773699	172773864	166	99	5	56.01	23.76	Atf6	1882	Atf6	5549
chr1	172898373	172898556	184	130	7	65.72	26.58	Fcgr2b	262	Fcgr2b	1232
chr1	173601385	173601552	168	121	5	55.71	23.76	Slamf7	18597	Cd48	10801
chr1	173613064	173613176	113	43	5	64.43	30.51	Cd48	839	Cd48	12731
chr1	174198982	174199188	207	121	8	70	29.24	Atp1a4	10496	Atp1a2	2858
chr1	174594836	174595014	179	86	9	102.28	42.11	Dusp23	31825	Crp	33351
chr1	174933360	174933591	232	126	7	71.16	31.68	Olfr16	45505	Olfr1408	127054
chr1	175191087	175191280	194	75	6	51.36	15.04	Fcer1a	33783	Olfr418-ps1	9191
chr1	175763399	175763532	134	49	5	61.33	31.68	Ifi204	66457	Mndal	23952
chr1	176236881	176237037	157	92	6	70.45	23.76	Olfr419	55827	1810030J14Rik	23768
chr1	176393637	176393768	132	53	5	58.69	28.07	Olfr220	13906	Fmn2	38319
chr1	177274941	177275137	197	54	7	73.9	29.24	Rgs7	73993	Rgs7	146243
chr1	178661621	178661767	147	94	5	59.02	31.68	Pld5	456618	Cep170	2163
chr1	178904511	178904704	194	104	10	114.38	29.24	Sdccag8	18588	Sdccag8	37509
chr1	179153210	179153373	164	52	5	52.37	20.24	Akt3	92108	Akt3	25597
chr1	179518353	179518534	182	127	6	50.85	23.08	Zfp238	139553	2310043L19Rik	53320
chr1	179708642	179708803	162	62	6	69.54	31.68	Adss	1698	Adss	4332
chr1	179774234	179774372	139	55	5	52.91	23.39	Adss	47711	Gm16432	147332
chr1	179929175	179929324	150	94	6	67.13	26.99	Gm16432	7527	Gm16432	3951
chr1	180210265	180210400	136	52	5	58.96	21.93	Pppde1	30668	Fam36a	39019
chr1	180469815	180469893	79	39	16	319.15	68.46	Kif26b	9295	Kif26b	139142
chr1	181507147	181507297	151	110	5	50.89	17.54	Cnst	30487	Cnst	2322
chr1	181748665	181748774	110	55	5	58.64	30.25	Ahctf1	15181	Cdc42bpa	142555
chr1	181855101	181855269	169	128	5	55.57	23.76	Ahctf1	121617	Cdc42bpa	36119
chr1	182051258	182051435	178	53	7	72.17	31.33	Cdc42bpa	3460	Cdc42bpa	2797
chr1	182719584	182719747	164	120	5	53.33	28.07	Acbd3	37085	H3f3a	13115
chr1	182909942	182910128	187	52	7	59.71	32.49	Tmem63a	5477	Ephx1	9745
chr1	182928101	182928252	152	69	7	78.58	25.99	Ephx1	2021	Ephx1	1753
chr1	183488380	183488512	133	77	5	54.83	24.2	Ccdc121	46866	Lbr	257066
chr1	183633998	183634157	160	80	5	56.92	23.76	Ccdc121	192484	Lbr	111448
chr1	183673129	183674018	890	325	108	652.33	21.59	Ccdc121	231615	Lbr	72317
chr1	183760291	183760425	135	51	6	67.02	24.2	Lbr	1448	Lbr	1382
chr1	184106726	184106808	83	41	5	74.01	32.49	Vmn1r1	18499	Degs1	99175
chr1	184559950	184560043	94	47	14	223.75	79.23	Capn8	1220	Capn8	283
chr1	184823208	184823457	250	89	12	90.37	17.54	Susd4	1194	Susd4	2122
chr1	185639497	185639660	164	45	5	56.31	23.76	Tlr5	733614	1700056E22Rik	217414
chr1	185916414	185916580	167	30	5	55.86	23.76	Dusp10	18014	Hlx	634610
chr1	186364604	186364763	160	87	5	56.92	23.76	Dusp10	466204	Hlx	186420
chr1	186638594	186638772	179	87	6	53.61	20.05	Mosc2	1647	Mosc2	4486
chr1	186682549	186682687	139	97	5	58.42	21.93	Mosc2	12855	C130074G19Rik	13256
chr1	187667608	187667733	126	34	5	62.87	31.68	5033404E19Rik	346423	Lyplal1	244003
chr1	187916107	187916242	136	93	5	60.96	31.68	Lyplal1	2784	Lyplal1	7965
chr1	188183872	188184071	200	91	7	76.05	23.76	Lyplal1	242745	Tgfb2	263193
chr1	188450077	188450232	156	111	5	57.55	23.76	Tgfb2	747	Tgfb2	2685
chr1	188584514	188584614	101	50	5	65.37	39.6	Rrp15	11329	D1Pas1	206781
chr1	188893087	188893168	82	41	5	79.82	39.6	Spata17	20796	Spata17	28569
chr1	189362113	189362261	149	96	5	58.68	31.68	Gpatch2	189659	Esrrg	459625
chr1	190026025	190026193	169	50	6	59.59	17.54	Esrrg	3570	Esrrg	8749
chr1	191464495	191464662	168	127	5	55.71	31.68	Cenpf	2	Cenpf	1983
chr1	191548791	191548962	172	54	7	81.05	39.6	Cenpf	36936	Ptpn14	3356
chr1	191558429	191558680	252	176	10	81.88	18.47	Ptpn14	6282	Ptpn14	52086
chr1	192944808	192945042	235	60	18	199.99	56.59	Batf3	12298	Fam71a	41655
chr1	193117193	193117334	142	87	6	73.38	31.68	Atf3	110221	Nenf	13483
chr1	193813289	193813457	169	93	5	55.57	23.76	Rd3	3907	Traf5	7799
chr1	194277914	194278073	160	51	58	759.83	133.33	Kcnh1	19309	Kcnh1	51232
chr1	195054000	195054122	123	62	87	1254.07	129.89	Hsd11b1	4184	Hsd11b1	12425
chr1	195635996	195636144	149	33	5	57.75	22.88	Mir205	302339	Plxna2	810027
chr1	197067769	197067845	77	38	14	264.14	57.12	Cr2	64967	UNKNOWN	-1
chr1	197067897	197067987	91	45	9	125.92	36.72	Cr2	65095	UNKNOWN	-1
chr1	197105361	197105567	207	101	26	278.43	75.68	Cr2	102559	UNKNOWN	-1
chr10	3129305	3129525	221	110	7	72.76	23.76	UNKNOWN	-1	Cnksr3	4999
chr10	3157978	3158126	149	96	5	58.68	31.68	Cnksr3	23120	Cnksr3	27756
chr10	3237442	3237576	135	91	5	57.16	26.99	Cnksr3	11191	Oprm1	70890
chr10	4414925	4415090	166	52	5	52.07	20.24	Oprm1	857261	Rgs17	9216
chr10	4504704	4504891	188	54	6	52.95	23.76	Rgs17	788	Rgs17	331
chr10	4683790	4683900	111	55	5	63.36	36.55	Fbxo5	136822	Vip	15137
chr10	4723186	4723306	121	40	5	62.94	30.51	Vip	16015	Myct1	16566
chr10	5250072	5250285	214	112	7	61.51	31.68	Syne1	1210	Syne1	9676
chr10	5409156	5409318	163	66	8	81.93	26.58	Esr1	1965	Esr1	80192
chr10	5558519	5558665	147	102	5	59.02	31.68	Esr1	69171	Esr1	4049
chr10	5616147	5616340	194	83	6	64.33	23.76	Esr1	16413	Esr1	17547
chr10	5732057	5732152	96	48	9	131.83	56.39	Esr1	97902	Esr1	2329
chr10	6661279	6661430	152	76	5	58.19	23.76	Plekhg1	55278	Iyd	130385
chr10	6724677	6724843	167	119	6	65.16	28.07	Plekhg1	118676	Iyd	66987
chr10	6761498	6761641	144	104	5	54.63	19.49	Plekhg1	155497	Iyd	30166
chr10	7043931	7044074	144	110	5	57.54	21.93	Ppp1r14c	64059	H60c	34860
chr10	8017434	8017649	216	154	10	92.38	35.09	Ust	49547	Ust	420
chr10	8356974	8357135	162	40	5	51.74	19.49	Ust	118779	Sash1	85043
chr10	8398084	8398373	290	239	16	150.59	25.8	Ust	159889	Sash1	43933
chr10	9102373	9102524	152	53	5	58.19	23.76	Sash1	496719	Samd5	244684
chr10	9601819	9601986	168	41	5	55.71	23.76	Stxbp5	15408	Stxbp5	17136
chr10	9753377	9753495	119	50	5	63.35	30.51	Stxbp5	132898	Rab32	511460
chr10	10292899	10293143	245	106	9	72.36	23.08	Rab32	15015	Gm5177	32844
chr10	10304459	10304606	148	110	5	58.85	23.76	Rab32	26575	Gm5177	21284
chr10	10689726	10689886	161	38	5	56.76	23.76	Grm1	33599	Grm1	109911
chr10	11072440	11072650	211	128	16	161.49	30.7	Epm2a	9171	Epm2a	38169
chr10	11114706	11114897	192	66	6	54.16	16.45	Epm2a	4097	Epm2a	53734
chr10	11138862	11139020	159	87	5	57.07	23.76	Epm2a	28253	Epm2a	29578
chr10	11250379	11250505	127	44	5	61.73	30.51	Epm2a	73166	Utrn	851607
chr10	11729563	11729720	158	47	6	70.27	31.68	Epm2a	552350	Utrn	372423
chr10	12060769	12060855	87	43	5	79.82	39.6	Epm2a	883556	Utrn	41217
chr10	12277651	12277790	140	86	5	60.23	31.68	Utrn	19812	Utrn	63338
chr10	12802308	12802466	159	52	5	57.07	31.68	Sf3b5	73621	Plagl1	8286
chr10	13121908	13122030	123	48	21	287.61	94.83	Phactr2	13397	Phactr2	71954
chr10	13382332	13382506	175	103	6	64.99	21.93	Aig1	8940	Aig1	27998
chr10	13614166	13614261	96	48	5	52.63	23.71	Aig1	25604	Hivep2	72019
chr10	13873071	13873235	165	52	5	56.16	23.76	Hivep2	3531	Gpr126	249320
chr10	14280553	14280692	140	91	5	54.43	18.8	Gpr126	15833	Vta1	94586
chr10	14366633	14366756	124	71	5	61.26	29.24	Gpr126	101913	Vta1	8506
chr10	14383924	14384134	211	99	8	84.17	36.55	Vta1	3052	Vta1	3814
chr10	15061712	15061936	225	98	9	86.71	30.25	Nmbr	571352	LOC100504235	1609188
chr10	15210305	15210441	137	86	5	60.77	31.68	Nmbr	719945	LOC100504235	1460595
chr10	15268953	15269119	167	114	6	68.66	39.6	Nmbr	778593	LOC100504235	1401947
chr10	15500054	15500201	148	45	5	53.96	25.99	Nmbr	1009694	LOC100504235	1170846
chr10	15747656	15747779	124	85	5	63.27	31.68	Nmbr	1257296	LOC100504235	923244
chr10	16873168	16873300	133	80	5	61.51	31.68	LOC100504235	57919	Cited2	569866
chr10	17029890	17030038	149	39	6	71.98	39.6	LOC100504235	214641	Cited2	413144
chr10	17498132	17498291	160	110	5	54.94	21.93	Cited2	53573	Txlnb	17893
chr10	17955494	17955570	77	38	5	70.5	19.07	Ccdc28a	836	Nhsl1	171987
chr10	19125562	19125690	129	95	5	62.28	23.76	Olig3	48308	Ifngr1	186202
chr10	19506655	19506795	141	90	5	60.06	31.68	Il20ra	27198	Slc35d3	61068
chr10	20528473	20528640	168	86	5	52.74	14.04	Pde7b	83973	Ahi1	143880
chr10	20890500	20890720	221	134	9	90.37	38.99	Myb	9978	Hbs1l	125285
chr10	20975310	20975472	163	54	6	69.36	39.6	Myb	94788	Hbs1l	40475
chr10	21117865	21118026	162	112	5	56.61	31.68	Aldh8a1	2221	1700020N01Rik	195086
chr10	21210165	21210317	153	62	5	58.03	23.76	Aldh8a1	94521	1700020N01Rik	102786
chr10	21362709	21362876	168	43	9	75.68	20.64	1700020N01Rik	21257	Sgk1	239281
chr10	21689882	21690040	159	79	10	119.85	40.49	Sgk1	627	Sgk1	8596
chr10	21749568	21749708	141	85	6	62.93	21.93	Sgk1	30937	4930444G20Rik	36545
chr10	21749794	21749913	120	75	5	51.38	18.97	Sgk1	31163	4930444G20Rik	36319
chr10	21756000	21756138	139	51	7	64.05	22.88	Sgk1	37369	4930444G20Rik	30113
chr10	21768358	21768480	123	34	6	72.9	33.74	Sgk1	49727	4930444G20Rik	17755
chr10	21768902	21769039	138	43	5	57.58	21.05	Sgk1	50271	4930444G20Rik	17211
chr10	21862093	21862948	856	270	113	719.03	35.09	4930444G20Rik	74210	Raet1a	16322
chr10	22309642	22309763	122	52	5	52.33	20.05	Gm10825	186577	Slc2a12	55175
chr10	22944879	22945045	167	111	5	55.86	23.76	Eya4	52074	Eya4	1729
chr10	23565989	23566129	141	89	5	57.05	28.07	1110021L09Rik	19525	Vnn3	5279
chr10	23595872	23596086	215	85	10	57.43	8.88	Vnn3	6411	Vnn1	18622
chr10	23648014	23648187	174	87	6	66.38	30.51	Taar1	6806	Taar2	10364
chr10	23708417	23708516	100	50	5	65.37	39.6	Taar6	2967	Taar7a	3794
chr10	24158352	24158483	132	49	5	58.69	28.07	Moxd1	136919	Ctgf	156896
chr10	24718900	24719048	149	51	7	85.84	47.52	Arg1	71728	Akap7	169996
chr10	25581418	25581586	169	43	5	55.57	23.76	2010003K15Rik	325527	Tmem200a	129574
chr10	25662125	25662245	121	42	5	50.52	13.85	2010003K15Rik	406234	Tmem200a	48867
chr10	25662763	25662916	154	113	7	68.68	29.24	2010003K15Rik	406872	Tmem200a	48229
chr10	25851558	25851712	155	101	7	68.47	24.37	Gm9767	53497	Samd3	97955
chr10	26014452	26014569	118	75	5	64.51	31.68	L3mbtl3	2005	L3mbtl3	8007
chr10	26269459	26269701	243	141	8	80.52	30.51	L3mbtl3	174543	Gm8709	123793
chr10	26809534	26809658	125	84	5	63.06	23.76	Lama2	19462	Lama2	11601
chr10	26980642	26980846	205	109	7	67.55	25.06	Lama2	17165	Lama2	4082
chr10	27609204	27609329	126	55	5	62.87	31.68	Lama2	272604	Ptprk	185422
chr10	28095724	28095911	188	121	6	52.95	31.68	Ptprk	21313	Ptprk	7513
chr10	28246786	28246948	163	42	6	63.64	25.99	Ptprk	30071	Ptprk	24638
chr10	28296515	28296683	169	115	5	55.57	23.76	Ptprk	1119	Ptprk	3684
chr10	28323820	28323949	130	82	5	62.08	31.68	Ptprk	8161	Themis	64381
chr10	29690760	29690867	108	54	40	624.47	132.41	Rspo3	435628	Cenpw	225055
chr10	29956968	29957116	149	100	5	58.68	31.68	Cenpw	36684	Trmt11	297063
chr10	30076931	30077093	163	51	6	62.6	31.33	Cenpw	156647	Trmt11	177100
chr10	30416772	30416959	188	73	6	52.02	30.51	Ncoa7	898	Ncoa7	1164
chr10	30782031	30782207	177	42	6	65.89	38.14	Hey2	219579	Hddc2	251180
chr10	31249791	31249894	104	52	5	65.37	39.6	Rnf217	12601	Rnf217	4678
chr10	31703451	31703584	134	78	7	72.34	28.45	Nkain2	32526	Nkain2	346120
chr10	31901731	31901895	165	131	5	54.18	21.93	Nkain2	230806	Nkain2	147840
chr10	32240104	32240264	161	41	5	56.76	31.68	Nkain2	118062	Nkain2	369345
chr10	32240279	32240419	141	39	5	59.12	30.51	Nkain2	118237	Nkain2	369170
chr10	32536411	32536486	76	38	5	94.85	39.6	Nkain2	414369	Nkain2	73038
chr10	32666545	32666690	146	50	5	59.19	23.76	Nkain2	57045	Trdn	136744
chr10	32762074	32762203	130	75	5	62.08	31.68	Nkain2	152574	Trdn	41215
chr10	32898641	32898745	105	52	5	65.37	39.6	Trdn	3066	Trdn	5119
chr10	33292357	33292554	198	124	7	73.73	29.24	Clvs2	29169	Clvs2	23193
chr10	33541507	33541667	161	111	5	56.76	23.76	Gm4794	39588	Sult3a1	36021
chr10	33945200	33945347	148	114	5	54.89	20.24	Dse	18314	Tspyl1	56796
chr10	34074119	34074353	235	91	13	123	34.11	Nt5dc1	30025	Col10a1	35668
chr10	34074402	34074497	96	48	5	53.3	24.37	Nt5dc1	30308	Col10a1	35385
chr10	34236292	34236449	158	34	5	57.23	23.76	Frk	32481	Frk	30807
chr10	35204292	35204446	155	35	5	57.71	23.76	Frk	875917	Hs3st5	1022321
chr10	35397410	35397572	163	52	7	57.59	18.27	Frk	1069035	Hs3st5	829203
chr10	35443921	35444062	142	49	5	53.22	18.15	Frk	1115546	Hs3st5	782692
chr10	36314882	36315040	159	72	7	61.33	29.24	Hs3st5	88269	Hs3st5	33169
chr10	36427682	36427895	214	122	6	61.51	31.68	Hs3st5	79631	Hs3st5	120795
chr10	36637756	36637981	226	170	9	89.45	25.99	Hs3st5	84441	Hdac2	56594
chr10	36664499	36664709	211	147	7	51.5	11.7	Hs3st5	111184	Hdac2	29851
chr10	37259060	37259158	99	49	5	65.37	39.6	Marcks	400721	Rfpl4b	1281287
chr10	37391423	37391631	209	116	8	87.51	39.6	Marcks	533084	Rfpl4b	1148924
chr10	37450187	37450342	156	40	5	56.61	30.51	Marcks	591848	Rfpl4b	1090160
chr10	37540253	37540347	95	47	49	901.66	143.27	Marcks	681914	Rfpl4b	1000094
chr10	37681464	37681609	146	99	5	57.2	29.24	Marcks	823125	Rfpl4b	858883
chr10	38370895	38371057	163	55	5	52.52	26.99	Marcks	1512556	Rfpl4b	169452
chr10	38510604	38510710	107	53	5	65.37	39.6	Marcks	1652265	Rfpl4b	29743
chr10	38844183	38844329	147	94	7	69.31	23.71	1700025K23Rik	2200	1700025K23Rik	7870
chr10	38859719	38859820	102	51	5	62.34	35.09	Tube1	2779	Tube1	910
chr10	39887897	39888001	105	52	5	56.99	28.3	Slc16a10	26057	Rpf2	55155
chr10	39899173	39899258	86	43	8	125.64	43.86	Slc16a10	37333	Rpf2	43879
chr10	40026801	40026960	160	105	5	55.99	22.88	Amd1	5139	Cdk19	42313
chr10	40552391	40552536	146	103	5	55.22	26.99	9030224M15Rik	21867	Cdc40	308
chr10	41029718	41029844	127	80	5	52.79	15.95	Fig4	6862	Zbtb24	140484
chr10	42405286	42405379	94	47	5	79.82	39.6	Ostm1	2320	Ostm1	7431
chr10	42626868	42626951	84	42	5	79.82	39.6	Scml4	46550	Scml4	655
chr10	43421792	43421956	165	43	5	53.18	21.05	F830002L21Rik	72595	Qrsl1	172204
chr10	43508931	43509128	198	48	9	103.12	39.6	F830002L21Rik	159734	Qrsl1	85065
chr10	43584521	43584653	133	43	6	67.45	24.2	F830002L21Rik	235324	Qrsl1	9475
chr10	43700992	43701131	140	50	5	56.26	20.24	Aim1	1705	Aim1	5065
chr10	43924930	43925042	113	58	5	62.34	28.07	Speer5-ps1	9068	Speer5-ps1	8877
chr10	43931020	43931246	227	119	9	59.49	18.47	Speer5-ps1	15158	Speer5-ps1	2787
chr10	43959519	43959614	96	48	5	59.51	31.33	Speer5-ps1	20679	Atg5	28645
chr10	44311161	44311325	165	44	5	54.18	29.24	Prdm1	132849	Prep	475859
chr10	44726025	44726199	175	113	6	62.69	26.99	Prdm1	547713	Prep	60995
chr10	44899193	44899359	167	48	6	68.66	39.6	Prep	20863	Popdc3	109918
chr10	44933124	44933289	166	90	5	56.01	23.76	Prep	54794	Popdc3	75987
chr10	45251134	45251286	153	46	5	58.03	31.68	Lin28b	61270	Hace1	46501
chr10	45306648	45306784	137	53	6	74.43	31.68	Hace1	8767	Hace1	1538
chr10	45596783	45596945	163	44	5	53.48	21.05	Hace1	165443	Grik2	3222486
chr10	45669592	45669796	205	109	6	62.75	23.76	Hace1	238252	Grik2	3149677
chr10	46644244	46644411	168	45	5	55.71	23.76	Hace1	1212904	Grik2	2175025
chr10	46750159	46750292	134	55	6	75.08	31.68	Hace1	1318819	Grik2	2069110
chr10	47164516	47164693	178	78	6	66.81	23.76	Hace1	1733176	Grik2	1654753
chr10	47192232	47192364	133	35	5	61.51	23.76	Hace1	1760892	Grik2	1627037
chr10	47525467	47525595	129	53	5	62.28	31.68	Hace1	2094127	Grik2	1293802
chr10	47547066	47547202	137	53	5	60.77	23.76	Hace1	2115726	Grik2	1272203
chr10	47753016	47753122	107	53	5	54.71	25.8	Hace1	2321676	Grik2	1066253
chr10	48011024	48011174	151	55	5	58.35	23.76	Hace1	2579684	Grik2	808245
chr10	48459085	48459248	164	47	5	56.31	23.76	Hace1	3027745	Grik2	360184
chr10	49209026	49209201	176	50	7	80.29	31.68	Grik2	66691	Grik2	34462
chr10	49692761	49692883	123	74	5	58.53	25.99	Grik2	184327	Ascc3	619714
chr10	49864479	49864624	146	55	5	58.25	22.88	Grik2	356045	Ascc3	447996
chr10	49989858	49990080	223	136	7	72.46	31.68	Grik2	481424	Ascc3	322617
chr10	50053331	50053484	154	45	6	71.02	31.68	Grik2	544897	Ascc3	259144
chr10	50088430	50088571	142	98	6	71.04	36.55	Grik2	579996	Ascc3	224045
chr10	50197881	50198032	152	113	5	58.19	23.76	Grik2	689447	Ascc3	114594
chr10	50819475	50819616	142	67	8	102.04	47.52	Sim1	115330	Gp49a	381010
chr10	50884804	50884972	169	64	5	55.57	23.76	Sim1	180659	Gp49a	315681
chr10	50958887	50959069	183	113	6	66.01	23.76	Sim1	254742	Gp49a	241598
chr10	51605696	51605870	175	71	7	57.38	19.49	Rfx6	156086	Vgll2	136796
chr10	51825746	51825879	134	84	5	61.33	23.76	Ros1	4231	Ros1	9946
chr10	51864275	51864349	75	37	19	410.28	83.33	Ros1	1222	Ros1	296
chr10	52063054	52063200	147	91	7	86.29	39.6	Gopc	3522	Gopc	2801
chr10	52208630	52208769	140	91	5	59.3	22.88	Nus1	52159	Zfa	53496
chr10	52248173	52248378	206	51	14	55.52	9.63	Nus1	91702	Zfa	13953
chr10	52248405	52249003	599	363	47	176.35	12.84	Nus1	91934	Zfa	13721
chr10	52249217	52249999	783	389	55	184.69	11.91	Nus1	92746	Zfa	12909
chr10	52438680	52438825	146	90	5	59.19	23.76	Slc35f1	27877	Slc35f1	214218
chr10	52700081	52700235	155	53	5	57.71	31.68	Slc35f1	47183	Slc35f1	41569
chr10	52800613	52800762	150	46	6	71.78	31.68	Slc35f1	2910	Slc35f1	8531
chr10	52886144	52886229	86	43	5	76.27	35.09	Slc35f1	57968	Gm9766	111743
chr10	53413983	53414098	116	71	5	64.94	31.68	Fam184a	4226	Fam184a	518
chr10	54167452	54167578	127	73	5	62.67	31.68	LOC100502920	366681	D630037F22Rik	1566648
chr10	54204592	54204707	116	72	5	64.94	31.68	LOC100502920	403821	D630037F22Rik	1529508
chr10	54609863	54609995	133	54	5	59.51	29.24	LOC100502920	809092	D630037F22Rik	1124237
chr10	56959224	56959419	196	87	6	53.58	16.45	Gja1	850725	Hsf2	246967
chr10	57108868	57109029	162	113	5	51.74	19.49	Gja1	1000369	Hsf2	97323
chr10	57571981	57572114	134	44	6	61.01	19.49	Smpdl3a	40662	4933403O03Rik	120746
chr10	57685658	57686307	650	321	58	80.9	4.16	Smpdl3a	154339	4933403O03Rik	7069
chr10	57693607	57694530	924	51	70	50.17	3.6	Dux	205	4933403O03Rik	588
chr10	57701780	57702485	706	383	48	175.16	10.81	Gm4981	2644	Gcc2	16494
chr10	58223670	58223815	146	36	6	59.37	20.05	BB019430	57636	Sh3rf3	52437
chr10	58500421	58500583	163	111	5	56.46	23.76	Sh3rf3	30631	Sh3rf3	11548
chr10	59529861	59529990	130	81	5	56.26	25.06	Ascc1	2790	Ascc1	30980
chr10	59908554	59908640	87	43	6	90.77	42.11	Cdh23	7010	Cdh23	19639
chr10	60252785	60252883	99	49	5	58.64	30.25	Unc5b	6979	Unc5b	41050
chr10	60273290	60273446	157	107	5	53.43	26.99	Unc5b	27484	Unc5b	20545
chr10	60525732	60525862	131	37	5	50.59	15.04	Pldi	125054	Pcbd1	26359
chr10	61068396	61068550	155	37	5	57.71	23.76	Npffr1	10156	Npffr1	8308
chr10	61078607	61078770	164	60	6	60.45	17.54	Npffr1	1903	Npffr1	7433
chr10	61107385	61107488	104	52	5	65.37	39.6	Npffr1	18254	Ppa1	3984
chr10	61439911	61440056	146	50	5	57.2	21.93	Col13a1	15874	Col13a1	1186
chr10	61582224	61582297	74	37	5	88.18	32.49	2010107G23Rik	8517	Neurog3	13614
chr10	62425360	62425497	138	34	6	69.54	33.74	Dna2	216	Dna2	1193
chr10	63244359	63244500	142	103	5	59.88	23.76	Ctnna3	199667	Ctnna3	38611
chr10	64080139	64080269	131	37	5	60.95	22.88	Ctnna3	31431	Ctnna3	58374
chr10	64133159	64133353	195	80	6	64.18	31.68	Ctnna3	84451	Ctnna3	5354
chr10	64829027	64829096	70	35	6	126.37	47.52	Ctnna3	363448	1700023F02Rik	754330
chr10	64851873	64852023	151	55	5	54.39	26.99	Ctnna3	386294	1700023F02Rik	731484
chr10	64936225	64936390	166	53	7	66.51	43.86	Ctnna3	470646	1700023F02Rik	647132
chr10	65101798	65101962	165	81	7	50.73	11.89	Ctnna3	636219	1700023F02Rik	481559
chr10	65142770	65142911	142	96	5	59.88	31.68	Ctnna3	677191	1700023F02Rik	440587
chr10	65167275	65167425	151	30	5	53.46	19.49	Ctnna3	701696	1700023F02Rik	416082
chr10	65279512	65279675	164	53	5	54.33	29.24	Ctnna3	813933	1700023F02Rik	303845
chr10	65369118	65369250	133	77	5	57.53	26.99	Ctnna3	903539	1700023F02Rik	214239
chr10	65779244	65779429	186	66	6	65.54	31.68	1700023F02Rik	192459	Reep3	692693
chr10	66022256	66022418	163	109	5	53.48	28.07	1700023F02Rik	435471	Reep3	449681
chr10	66045763	66045936	174	99	7	65.63	20.05	1700023F02Rik	458978	Reep3	426174
chr10	66088313	66088479	167	113	7	82.03	31.68	1700023F02Rik	501528	Reep3	383624
chr10	66613764	66613863	100	50	7	92.14	51.17	Jmjd1c	23758	Jmjd1c	6891
chr10	67688103	67688324	222	107	7	60.47	31.68	Arid5b	39329	Arid5b	17649
chr10	67838055	67838285	231	117	8	69.18	26.58	Arid5b	96599	1700040L02Rik	55649
chr10	68333697	68333865	169	35	5	55.57	23.76	Tmem26	92094	Rhobtb1	341708
chr10	68764774	68764946	173	109	6	54.99	23.76	Rhobtb1	12339	Cdk1	34609
chr10	68933932	68934086	155	51	5	57.71	23.76	Cdk1	118348	Ank3	62524
chr10	69373336	69373640	305	209	15	155.16	35.09	Ank3	6140	Ank3	9850
chr10	70395662	70396003	342	140	12	104.24	25.06	Bicc1	829	Bicc1	2918
chr10	70617568	70617722	155	116	5	57.71	31.68	Bicc1	75630	Bicc1	4601
chr10	71756102	71756218	117	37	15	188.71	79.23	1700049L16Rik	313469	Zwint	361541
chr10	73011849	73011990	142	94	5	54.98	25.99	Zwint	881202	Pcdh15	272766
chr10	73058915	73059165	251	127	6	55.91	30.51	Zwint	928268	Pcdh15	225700
chr10	73318048	73318171	124	73	5	60.24	28.07	Pcdh15	33433	Pcdh15	91728
chr10	74123926	74124084	159	49	5	57.07	23.76	Pcdh15	15111	Rtdr1	296296
chr10	74350164	74350348	185	114	6	64.61	22.88	Pcdh15	241349	Rtdr1	70058
chr10	74628365	74628498	134	55	5	61.33	31.68	Bcr	5290	Bcr	425
chr10	74695892	74696158	267	133	10	101.75	30.51	Specc1l	2428	Specc1l	7918
chr10	74843935	74844065	131	53	5	61.89	31.68	Gm5779	29135	Upb1	25844
chr10	75649987	75650158	172	116	6	67.81	31.68	Slc5a4a	744	Slc5a4a	1817
chr10	75715691	75715853	163	41	5	52.52	20.24	Prmt2	15196	S100b	890
chr10	76404757	76404885	129	92	5	62.28	31.68	Pcbp3	49455	Pcbp3	19736
chr10	76529349	76529427	79	39	5	81.47	26.58	Col18a1	1369	Col18a1	346
chr10	76639836	76639984	149	110	5	53.79	25.99	Col18a1	10644	Gm10941	80682
chr10	76839989	76840187	199	77	7	76.21	23.76	Adarb1	17677	Adarb1	40851
chr10	77071875	77072051	177	88	8	89.19	28.07	Sumo3	2809	Sumo3	682
chr10	77419885	77420062	178	129	7	51.12	13	Trpm2	7956	Trpm2	2732
chr10	77789343	77789502	160	48	5	54.94	21.93	Agpat3	38576	Agpat3	2678
chr10	78474068	78474190	123	71	5	63.47	31.68	Olfr1352	26604	Olfr1351	6001
chr10	78543134	78543293	160	111	5	56.92	23.76	2610008E11Rik	11755	2610008E11Rik	7898
chr10	78619393	78619558	166	30	5	56.01	23.76	Vmn2r80	7832	Vmn2r80	11522
chr10	78748152	78748316	165	34	5	55.23	22.88	Vmn2r81	10807	Vmn2r81	7539
chr10	78794155	78794402	248	119	7	62.56	25.99	Vmn2r81	37538	Vmn2r82	25181
chr10	78920230	78920377	148	95	5	54.89	26.99	Vmn2r82	60721	Vmn2r83	11473
chr10	79276083	79276227	145	96	5	55.39	26.99	Palm	995	Palm	1847
chr10	79569883	79570059	177	88	9	87.68	34.11	Sbno2	4528	Stk11	9398
chr10	79731047	79731149	103	51	5	57.8	29.24	Dazap1	3152	Dazap1	5705
chr10	79890644	79890747	104	52	5	65.37	39.6	Tcf3	228	Tcf3	3038
chr10	80278095	80278223	129	75	5	58.28	26.99	Jsrp1	1887	Oaz1	11306
chr10	80390497	80390664	168	47	5	50.85	19.49	Lmnb2	9593	Gadd45b	2339
chr10	80634414	80634531	118	68	5	53.15	20.05	Pias4	3960	Eef2	4962
chr10	80640843	80641000	158	102	8	65.12	19.49	Eef2	45	Eef2	583
chr10	80645040	80645188	149	101	7	59.79	17.9	Eef2	215	Dapk3	712
chr10	81470346	81470524	179	92	6	51.31	18.47	Zfp781	77169	Zfp873	40526
chr10	81480037	81480170	134	52	5	61.33	31.68	Zfp781	86860	Zfp873	30835
chr10	81982417	81982552	136	93	5	56.04	25.99	Zfp938	278501	1190007I07Rik	100179
chr10	82390494	82390663	170	39	6	68.14	31.68	Txnrd1	31706	Chst11	57748
chr10	82417999	82418189	191	59	15	163.92	55.14	Txnrd1	59211	Chst11	30243
chr10	82863213	82863380	168	38	5	52.74	21.05	D10Wsu102e	34548	Aldh1l2	86979
chr10	82909020	82909139	120	80	5	56.53	23.39	D10Wsu102e	80355	Aldh1l2	41172
chr10	83753813	83753972	160	47	5	55.99	22.88	1500009L16Rik	529150	Nuak1	80251
chr10	84890308	84890450	143	102	5	59.71	23.76	Btbd11	40234	Btbd11	118879
chr10	85418956	85419098	143	89	5	56.7	28.07	D10Wsu52e	492	D10Wsu52e	1404
chr10	85579582	85579732	151	107	7	77.59	31.33	4930486F22Rik	3649	Syn3	18149
chr10	86093031	86093222	192	102	6	64.63	31.68	Syn3	131496	1810014B01Rik	55241
chr10	86600194	86600342	149	54	5	57.75	22.88	1700113H08Rik	16039	1700113H08Rik	27574
chr10	87225954	87226113	160	55	6	69.9	39.6	Pah	179633	Igf1	95847
chr10	87706529	87706659	131	86	5	61.89	23.76	Ccdc53	9390	Ccdc53	1972
chr10	88096858	88097005	148	37	5	53.96	19.49	Mybpc1	29190	Spic	41157
chr10	88113762	88113933	172	130	9	64.55	15.95	Mybpc1	46094	Spic	24253
chr10	88120652	88120735	84	42	6	89.99	27.7	Mybpc1	52984	Spic	17363
chr10	89447758	89447928	171	116	6	61.23	18.8	Anks1b	111341	Anks1b	48201
chr10	89630294	89630544	251	132	7	68.59	31.68	Anks1b	4388	Anks1b	93104
chr10	89679164	89679311	148	45	5	58.85	31.68	Anks1b	53258	Anks1b	44234
chr10	89791277	89791434	158	76	7	54.85	16.24	Anks1b	20963	Anks1b	30503
chr10	90063963	90064118	156	101	5	57.55	31.68	Anks1b	24055	Anks1b	43240
chr10	90589118	90589256	139	40	6	74	31.68	Slc25a3	2457	Tmpo	21198
chr10	90605121	90605286	166	51	6	62.08	25.06	Slc25a3	18460	Tmpo	5195
chr10	90655834	90655995	162	44	5	56.61	23.76	Tmpo	21778	Mir135a-2	878997
chr10	90720979	90721137	159	107	5	54.09	28.07	Tmpo	86923	Mir135a-2	813852
chr10	90963342	90963482	141	66	6	73.59	31.68	Tmpo	329286	Mir135a-2	571489
chr10	91049917	91050074	158	47	6	62.49	24.2	Tmpo	415861	Mir135a-2	484914
chr10	92321001	92321139	139	46	5	60.41	31.68	Nedd1	135933	Cdk17	302620
chr10	92697086	92697267	182	52	6	66.17	23.76	Cdk17	1961	Cdk17	1097
chr10	92720483	92720663	181	126	6	59.6	25.06	Elk3	3049	Elk3	7142
chr10	93237721	93237906	186	54	6	57.83	24.2	Ntn4	29125	Usp44	56579
chr10	94055175	94055263	89	44	38	745.72	130.72	Tmcc3	5402	4932415G12Rik	81063
chr10	94334774	94334861	88	44	38	765.07	130.72	Plxnc1	1165	Plxnc1	10378
chr10	95589636	95589830	195	143	10	102.46	33.96	Eea1	84800	Btg1	489999
chr10	95751599	95751736	138	39	5	60.59	23.76	Eea1	246763	Btg1	328036
chr10	95968081	95968223	143	98	5	59.71	31.68	Eea1	463245	Btg1	111554
chr10	96744233	96744424	192	144	7	77.4	31.68	Btg1	662958	Mir3966	141879
chr10	96916850	96917012	163	130	5	56.46	23.76	Mir3966	30738	Dcn	25284
chr10	97382454	97382610	157	46	5	57.39	23.76	Gm10754	112332	Gm10754	3132
chr10	97508546	97508687	142	51	5	55.91	26.99	Gm10754	78923	Atp2b1	869240
chr10	97821816	97821984	169	127	5	55.57	31.68	Gm10754	392193	Atp2b1	555970
chr10	98968260	98968392	133	78	5	61.51	31.68	Dusp6	239329	LOC100504202	103545
chr10	99130353	99130486	134	43	6	71.54	28.07	LOC100504202	11469	Csl	89986
chr10	99755393	99755538	146	104	6	72.57	39.6	Kitl	196741	Gm4301	42917
chr10	99760907	99761150	244	51	10	82.16	17.99	Kitl	202255	Gm4301	37403
chr10	99769401	99769614	214	98	8	58.98	20.05	Kitl	210749	Gm4301	28909
chr10	99788935	99789128	194	51	8	57.85	13	Kitl	230283	Gm4301	9375
chr10	99834340	99834747	408	264	17	70.02	7.63	Gm4301	4319	Gm4301	9941
chr10	100194834	100194962	129	53	5	62.28	31.68	1700017N19Rik	114101	Mgat4c	949287
chr10	100568447	100568581	135	55	5	53.63	23.39	1700017N19Rik	487714	Mgat4c	575674
chr10	101029666	101029881	216	121	7	63.62	23.39	1700017N19Rik	948933	Mgat4c	114455
chr10	101830351	101830509	159	112	5	57.07	31.68	Mgat4c	16782	Mgat4c	2616
chr10	102131258	102131347	90	45	36	704.34	134.38	Rassf9	122560	Alx1	339223
chr10	103001147	103001280	134	87	5	61.33	31.68	Slc6a15	120121	Gm4340	604422
chr10	103930876	103931034	159	51	5	52.2	19.49	Gm4340	306142	Tmtc2	693844
chr10	104412362	104412541	180	135	6	53.45	20.05	Gm4340	787628	Tmtc2	212358
chr10	104675505	104675605	101	50	7	94.85	55.44	Tmtc2	48351	Tmtc2	5140
chr10	105246211	105246413	203	54	7	69.06	25.99	BC067068	11930	BC067068	14005
chr10	105367185	105367343	159	50	5	57.07	23.76	Ccdc59	82953	Ppfia2	540181
chr10	105408812	105408972	161	42	5	56.76	31.68	Ccdc59	124580	Ppfia2	498554
chr10	105517524	105517654	131	54	5	59.89	21.93	Ccdc59	233292	Ppfia2	389842
chr10	105524874	105525016	143	87	6	64.38	29.24	Ccdc59	240642	Ppfia2	382492
chr10	105530754	105530889	136	101	5	58.96	21.93	Ccdc59	246522	Ppfia2	376612
chr10	105644446	105644590	145	100	5	53.57	18.8	Ccdc59	360214	Ppfia2	262920
chr10	106539121	106539289	169	128	5	50.71	19.49	Acss3	17258	Acss3	21223
chr10	107058464	107058618	155	54	6	70.83	39.6	Ptprq	13278	Ptprq	13843
chr10	107546066	107546230	165	100	5	56.16	23.76	Otogl	196884	Ppp1r12a	53390
chr10	108521156	108521398	243	120	7	69.65	31.68	Syt1	73524	Nav3	599339
chr10	108866865	108866989	125	38	5	63.06	31.68	Syt1	419233	Nav3	253630
chr10	108874237	108874350	114	48	5	65.37	31.68	Syt1	426605	Nav3	246258
chr10	109033715	109033873	159	108	5	57.07	23.76	Syt1	586083	Nav3	86780
chr10	109902064	109902199	136	51	5	60.96	31.68	Nav3	464791	9230102K24Rik	135642
chr10	109955306	109955457	152	53	5	58.19	31.68	Nav3	518033	9230102K24Rik	82400
chr10	110105179	110105291	113	55	7	90.77	42.11	9230102K24Rik	52832	E2f7	77342
chr10	110137071	110137243	173	125	7	59.19	16.32	9230102K24Rik	84724	E2f7	45450
chr10	110625744	110625904	161	111	5	56.76	31.68	Osbpl8	23886	Osbpl8	16047
chr10	110654827	110654993	167	111	5	52.88	21.05	Osbpl8	12972	Osbpl8	6901
chr10	111357862	111358078	217	81	7	73.36	31.68	Phlda1	412746	Krr1	51889
chr10	113116826	113116984	159	114	5	57.07	23.76	Atxn7l3b	751050	Trhde	719051
chr10	113374243	113374477	235	126	6	58.84	31.68	Atxn7l3b	1008467	Trhde	461634
chr10	113972906	113973051	146	104	5	59.19	23.76	Trhde	17719	Trhde	31277
chr10	114174417	114174509	93	46	31	606.62	143.12	Trhde	41350	Trhde	50581
chr10	114274604	114274764	161	52	5	56.76	23.76	Trhde	36250	Tph2	241093
chr10	114426733	114426878	146	100	5	59.19	31.68	Trhde	188379	Tph2	88964
chr10	114766506	114766751	246	93	8	69.16	28.3	Rab21	14106	Tmem19	11290
chr10	115205784	115205971	188	53	7	78.1	31.68	Lgr5	181237	Tspan8	48556
chr10	115961996	115962257	262	207	10	104.31	31.68	Cnot2	7623	Cnot2	2887
chr10	116606269	116606380	112	54	6	77.46	36.55	Frs2	20821	Yeats4	45928
chr10	116944055	116944216	162	117	5	54.63	29.24	Cpsf6	130103	Cpm	122501
chr10	118352204	118352343	140	36	5	51.16	21.93	Dyrk2	46381	Cand1	283664
chr10	118582072	118582236	165	129	6	69.01	31.68	Dyrk2	276249	Cand1	53796
chr10	118611036	118611231	196	96	6	64.04	31.68	Dyrk2	305213	Cand1	24832
chr10	118753023	118753189	167	135	5	55.86	23.76	Cand1	76261	Grip1	138347
chr10	119636869	119637019	151	114	5	57.42	22.88	Irak3	17287	Irak3	1514
chr10	120161303	120161435	133	89	5	61.51	31.68	Hmga2	248186	4921513I03Rik	41485
chr10	120318294	120318406	113	52	5	52.63	18.97	Msrb3	10130	Msrb3	17595
chr10	120394652	120394835	184	131	7	78.81	31.68	Lemd3	5378	Lemd3	20188
chr10	120602757	120602930	174	92	8	63.03	16.87	Wif1	65824	Tbc1d30	98119
chr10	121070601	121070710	110	55	5	59.51	31.33	Xpot	7440	D930020B18Rik	8156
chr10	121144111	121144278	168	120	5	50.85	25.99	D930020B18Rik	14572	BC048403	32882
chr10	121200286	121200353	68	34	8	194.11	63.36	BC048403	12113	Srgap1	17761
chr10	122323300	122323427	128	36	5	52.6	15.95	Ppm1h	7735	Ppm1h	17848
chr10	122485178	122485318	141	85	6	60.36	25.06	Mon2	1824	Mon2	3515
chr10	123359172	123359340	169	123	5	54.64	30.51	Fam19a2	183203	4930503E24Rik	546958
chr10	123694637	123694795	159	122	5	57.07	23.76	Fam19a2	518668	4930503E24Rik	211493
chr10	123850086	123850216	131	76	5	55.2	24.2	Fam19a2	674117	4930503E24Rik	56044
chr10	123851562	123851710	149	109	5	52.04	18.15	Fam19a2	675593	4930503E24Rik	54568
chr10	124311248	124311411	164	116	5	56.31	23.76	4930503E24Rik	350754	Slc16a7	353293
chr10	124941505	124941722	218	128	7	62.27	16.98	Slc16a7	176114	Lrig3	461770
chr10	125024857	125024979	123	45	5	62.53	30.51	Slc16a7	259466	Lrig3	378418
chr10	125025527	125025694	168	50	5	54.78	30.51	Slc16a7	260136	Lrig3	377748
chr10	125129450	125129524	75	37	5	94.85	39.6	Slc16a7	364059	Lrig3	273825
chr10	125256391	125256511	121	37	7	91.57	45.77	Slc16a7	491000	Lrig3	146884
chr10	125262643	125262870	228	89	8	84.27	31.68	Slc16a7	497252	Lrig3	140632
chr10	125902627	125902906	280	41	10	97.67	29.24	Lrig3	450653	Xrcc6bp1	402857
chr10	125974230	125974372	143	46	5	59.71	31.68	Lrig3	522256	Xrcc6bp1	331254
chr10	126208763	126208902	140	31	5	59.3	22.88	Lrig3	756789	Xrcc6bp1	96721
chr10	126219164	126219301	138	49	5	58.6	29.24	Lrig3	767190	Xrcc6bp1	86320
chr10	126224155	126224319	165	120	5	50.41	25.06	Lrig3	772181	Xrcc6bp1	81329
chr10	126331841	126331964	124	39	6	77.35	39.6	Xrcc6bp1	560	Xrcc6bp1	4102
chr10	126474360	126474483	124	83	5	63.27	31.68	LOC100504608	4396	LOC100504608	3684
chr10	126547299	126547426	128	43	5	55.77	18.15	Os9	10158	Os9	8856
chr10	126812074	126812205	132	77	5	52.6	21.93	Inhbc	4624	R3hdm2	15293
chr10	127219076	127219205	130	87	5	62.08	31.68	Rdh9	5535	Rdh9	6588
chr10	127383437	127383583	147	55	5	59.02	23.76	Sdr9c7	36421	Hsd17b6	44555
chr10	127653236	127653321	86	43	5	76.27	35.09	Spryd4	4389	Mip	9658
chr10	127727715	127727960	246	136	11	100.92	26.58	Stat2	155	Stat2	569
chr10	129172518	129172606	89	44	31	609.08	129.49	Olfr805	11922	Olfr806	2512
chr10	129208097	129208259	163	39	5	56.46	23.76	Olfr808	2607	Olfr809	4830
chr10	129363542	129363676	135	91	6	55.11	15.95	Olfr816	14212	Olfr818	18618
chr11	3000423	3000550	128	49	22	244.49	50.51	UNKNOWN	-1	Pisd-ps1	23601
chr11	3002746	3002835	90	45	9	101.06	22.24	UNKNOWN	-1	Pisd-ps1	21278
chr11	3014589	3014748	160	40	7	50.65	14.38	UNKNOWN	-1	Pisd-ps1	9435
chr11	3015411	3015636	226	148	10	60.96	12.71	UNKNOWN	-1	Pisd-ps1	8613
chr11	3068580	3069217	638	381	86	174.92	8.87	Sfi1	3001	Sfi1	2010
chr11	3080152	3080321	170	82	33	132.05	11.58	Sfi1	752	Sfi1	5916
chr11	3092989	3094364	1376	308	103	75.68	4.24	Sfi1	4025	Sfi1	374
chr11	3117284	3117445	162	42	5	56.61	23.76	Eif4enif1	1689	Eif4enif1	2963
chr11	3156080	3156348	269	185	15	153.65	36.3	Drg1	1565	Drg1	466
chr11	3216453	3216539	87	43	5	76.27	35.09	Patz1	8386	Pik3ip1	14281
chr11	3476849	3477004	156	78	5	50.92	18.15	Smtn	37734	Tug1	62948
chr11	3945539	3945699	161	77	8	60.76	23.92	Sec14l4	1472	Sec14l4	677
chr11	3945817	3945920	104	52	6	58.63	22.88	Sec14l4	1750	Sec14l4	399
chr11	4007940	4008044	105	52	5	59.51	31.33	Sec14l2	4042	Sec14l2	560
chr11	4231638	4231777	140	53	5	56.26	26.99	Lif	62303	Hormad2	14748
chr11	4767453	4767626	174	122	6	52.1	18.47	Nf2	18467	Nipsnap1	6553
chr11	4879790	4879910	121	45	5	61.87	29.24	Nefh	31855	Ap1b1	7118
chr11	4921227	4921469	243	98	14	112.22	24.08	Ap1b1	1943	Ap1b1	1873
chr11	5022757	5022868	112	55	7	82.5	32.89	Emid1	5874	Emid1	6116
chr11	5094062	5094227	166	111	7	61.07	24.2	Kremen1	2506	Kremen1	894
chr11	5141288	5141419	132	87	5	53.37	22.64	Kremen1	2874	Kremen1	2490
chr11	5263780	5263954	175	49	6	54.24	20.05	Znrf3	25139	Znrf3	80611
chr11	5552138	5552285	148	75	5	53.96	19.49	Ankrd36	5248	Ankrd36	8508
chr11	5601308	5601383	76	38	5	92.14	36.55	Ankrd36	11970	Mrps24	2678
chr11	5670215	5670337	123	54	5	63.47	31.68	2210015D19Rik	1045	2210015D19Rik	9994
chr11	5744698	5744887	190	75	6	58.22	25.06	Polm	6946	Aebp1	17171
chr11	6300095	6300218	124	48	5	51.24	14.62	Zmiz2	369	Zmiz2	678
chr11	6357373	6357470	98	49	5	65.37	39.6	H2afv	13033	Purb	17412
chr11	6439086	6439209	124	48	5	50.58	18.97	Myo1g	18231	Ccm2	7804
chr11	6822196	6822310	115	54	6	79.57	39.6	Ramp3	245457	Adcy1	141296
chr11	6850995	6851121	127	44	6	67.8	23.39	Ramp3	274256	Adcy1	112497
chr11	6854466	6854630	165	114	5	51.29	19.49	Ramp3	277727	Adcy1	109026
chr11	6905912	6906034	123	43	6	77.59	39.6	Ramp3	329173	Adcy1	57580
chr11	7343275	7343425	151	51	5	58.35	23.76	Igfbp3	229484	Tns3	988380
chr11	8649882	8650042	161	126	5	56.76	31.68	Tns3	85400	Hus1	243263
chr11	8967980	8968137	158	108	5	50.61	24.2	Gm11992	6811	Gm11992	358
chr11	10123897	10124065	169	49	5	55.57	31.68	Abca13	540519	Vwc2	890122
chr11	11024717	11024839	123	38	5	53.57	15.95	Vwc2	8800	Vwc2	29449
chr11	11187743	11187892	150	98	5	51.05	23.39	Zpbp	5134	Zpbp	64782
chr11	12275030	12275303	274	148	24	260.45	55.14	Cobl	5433	Cobl	783
chr11	12563659	12563813	155	111	5	50.25	17.54	Cobl	198936	Pom121l12	1935584
chr11	12701216	12701428	213	114	8	61.78	15.95	Cobl	336493	Pom121l12	1798027
chr11	13215881	13216055	175	88	7	67.35	21.27	Cobl	851158	Pom121l12	1283362
chr11	13302067	13302187	121	55	5	63.88	31.68	Cobl	937344	Pom121l12	1197176
chr11	13348918	13349036	119	29	5	64.3	23.76	Cobl	984195	Pom121l12	1150325
chr11	13446476	13446589	114	60	5	60.42	25.99	Cobl	1081753	Pom121l12	1052767
chr11	14027503	14027642	140	91	5	54.43	25.06	Cobl	1662780	Pom121l12	471740
chr11	14166136	14166269	134	95	6	72.73	29.24	Cobl	1801413	Pom121l12	333107
chr11	14615641	14615780	140	80	6	73.8	31.68	Pom121l12	115508	Vstm2a	1542086
chr11	16448017	16448166	150	53	5	53.63	19.49	Sec61g	39823	Egfr	204189
chr11	17121339	17121520	182	142	8	85.28	32.49	Wdr92	2322	Wdr92	861
chr11	17307535	17307757	223	146	8	82.12	21.93	C1d	140839	Etaa1	531217
chr11	17418188	17418371	184	119	6	60.17	19.49	C1d	251492	Etaa1	420564
chr11	17568390	17568547	158	77	5	57.23	23.76	C1d	401694	Etaa1	270362
chr11	17946249	17946379	131	44	6	75.74	31.68	Etaa1	92454	Meis1	834182
chr11	18007300	18007491	192	82	7	70.88	19.49	Etaa1	153505	Meis1	773131
chr11	18536794	18537006	213	122	7	71.34	36.55	Etaa1	682999	Meis1	243637
chr11	18541532	18541663	132	35	6	63.08	20.64	Etaa1	687737	Meis1	238899
chr11	18983211	18983343	133	85	5	51.66	15.95	Meis1	64978	Spred2	841234
chr11	19139445	19139610	166	39	5	56.01	31.68	Meis1	221212	Spred2	685000
chr11	19180959	19181121	163	51	5	56.46	23.76	Meis1	262726	Spred2	643486
chr11	19469268	19469409	142	53	6	53.06	19.49	Meis1	551035	Spred2	355177
chr11	19523353	19523503	151	108	6	59.24	25.8	Meis1	605120	Spred2	301092
chr11	19783093	19783259	167	122	5	53.88	21.93	Meis1	864860	Spred2	41352
chr11	19861550	19861690	141	53	6	73.59	39.6	Spred2	36616	Spred2	36573
chr11	20098761	20098912	152	34	5	58.19	23.76	Actr2	85908	Rab1	2844
chr11	20210630	20210999	370	160	20	139.21	15.66	Slc1a4	2223	Slc1a4	3289
chr11	20211217	20211557	341	195	13	75.02	11.89	Slc1a4	2810	Slc1a4	2702
chr11	20265289	20265437	149	93	11	143.99	61.02	Slc1a4	32816	Gm12034	81111
chr11	20315294	20315451	158	37	5	53.28	20.24	Slc1a4	82821	Gm12034	31106
chr11	20417941	20418128	188	53	8	57.68	15.66	Gm12034	71130	Sertad2	25315
chr11	20848135	20848272	138	51	5	60.59	31.68	1110067D22Rik	117125	Peli1	143192
chr11	20870459	20870582	124	81	5	63.27	23.76	1110067D22Rik	139449	Peli1	120868
chr11	21896487	21896592	106	53	5	62.34	35.09	Otx1	241	Otx1	1886
chr11	22726432	22726592	161	111	5	56.76	23.76	Tmem17	307772	B3gnt2	8307
chr11	22873154	22873323	170	41	7	80.19	45.77	Zrsr1	1149	Zrsr1	74
chr11	22998159	22998358	200	122	7	70.78	26.99	Fam161a	74614	Xpo1	157882
chr11	23271641	23271784	144	90	5	59.53	31.68	Usp34	1197	Usp34	1680
chr11	23422379	23422537	159	113	5	54.09	21.05	1700093K21Rik	2881	LOC100134990	35681
chr11	24192386	24192543	158	40	5	54.24	28.07	Bcl11a	119588	Gm10466	428620
chr11	25102431	25102585	155	109	6	70.83	31.68	Gm10466	471767	5730522E02Rik	414415
chr11	25462826	25462976	151	71	8	89.58	36.3	Gm10466	832162	5730522E02Rik	54020
chr11	26065638	26065791	154	110	6	71.02	23.76	5730522E02Rik	178887	5730522E02Rik	44853
chr11	27075280	27075435	156	70	6	60.04	21.93	Gm12070	388695	Ccdc85a	1210412
chr11	27123587	27123751	165	114	5	54.18	29.24	Gm12070	437002	Ccdc85a	1162105
chr11	27262892	27263056	165	124	5	54.18	29.24	Gm12070	576307	Ccdc85a	1022800
chr11	27315618	27315750	133	77	5	57.53	20.24	Gm12070	629033	Ccdc85a	970074
chr11	27653744	27653909	166	110	5	56.01	31.68	Gm12070	967159	Ccdc85a	631948
chr11	28003662	28003842	181	139	7	51.77	13.5	Gm12070	1317077	Ccdc85a	282030
chr11	28109976	28110104	129	77	5	62.28	23.76	Gm12070	1423391	Ccdc85a	175716
chr11	28504231	28504421	191	72	6	64.78	23.76	Ccdc85a	20691	Mir216b	141960
chr11	28976016	28976182	167	51	5	55.86	23.76	Efemp1	149700	Pnpt1	54735
chr11	29064588	29064749	162	41	5	56.61	23.76	Pnpt1	3107	Smek2	8319
chr11	29219131	29219266	136	82	6	74.64	23.76	Ccdc104	72004	Ccdc88a	54644
chr11	29277094	29277161	68	34	5	110.38	39.6	Ccdc88a	2587	Ccdc88a	23090
chr11	29466454	29466563	110	55	5	65.37	39.6	1700034F02Rik	2604	1700034F02Rik	2747
chr11	29489377	29489504	128	76	6	51.92	16.87	1700034F02Rik	11148	Rtn4	103521
chr11	30489273	30489422	150	52	5	58.52	23.76	Acyp2	82945	Acyp2	42935
chr11	30494236	30494383	148	33	5	55.85	21.05	Acyp2	87908	Acyp2	37972
chr11	30551336	30551475	140	62	5	60.23	23.76	Acyp2	1959	Psme4	120439
chr11	30641254	30641399	146	50	5	59.19	23.76	Acyp2	91877	Psme4	30521
chr11	31243771	31243915	145	53	9	100.77	32.89	Asb3	242531	Stc2	15670
chr11	31497614	31497743	130	51	5	50.78	20.05	Stc2	227754	Bod1	67536
chr11	31882493	31882653	161	118	5	56.76	31.68	4930524B15Rik	4251	Nsg2	17966
chr11	31889917	31890116	200	98	7	70.78	26.99	4930524B15Rik	11675	Nsg2	10542
chr11	32193100	32193267	168	33	5	52.74	21.05	Hbq1b	5460	Hba-a1	3389
chr11	32342226	32342353	128	52	6	74.07	29.24	Sh3pxd2b	18667	Ubtd2	13146
chr11	32970977	32971205	229	81	9	70.14	16.32	1700008A04Rik	246462	Fgf18	46454
chr11	33094881	33094983	103	51	5	65.37	39.6	Npm1	31904	Tlx3	5871
chr11	33654927	33655047	121	66	18	243.5	85.21	Kcnip1	103387	Kcnip1	88203
chr11	33930141	33930430	290	169	13	109.46	23.71	Kcnip1	37307	Lcp2	17060
chr11	33930435	33930588	154	51	6	56.28	18.97	Kcnip1	37601	Lcp2	16766
chr11	34048962	34049128	167	121	5	55.86	23.76	Lcp2	58277	Foxi1	55379
chr11	34071434	34071571	138	38	5	60.59	31.68	Lcp2	80749	Foxi1	32907
chr11	34503733	34503900	168	84	5	55.71	15.84	Dock2	520	Dock2	1655
chr11	34621916	34622082	167	89	5	55.86	23.76	Dock2	24593	Ccdc99	771
chr11	35061009	35061195	187	72	7	55.79	22.64	Slit3	12670	Slit3	260716
chr11	35061199	35061366	168	54	7	70.73	28.3	Slit3	12860	Slit3	260526
chr11	35281268	35281392	125	87	5	63.06	23.76	Slit3	232929	Slit3	40457
chr11	35614043	35614176	134	79	5	58.31	21.05	Fbll1	2109	Rars	7840
chr11	36142090	36142231	142	88	5	59.88	31.68	Odz2	28392	Odz2	56531
chr11	37592253	37592415	163	40	5	56.46	23.76	Odz2	834587	Mat2b	2900563
chr11	37695470	37695616	147	39	5	59.02	23.76	Odz2	937804	Mat2b	2797346
chr11	38067004	38067123	120	67	5	56.53	23.39	Odz2	1309338	Mat2b	2425812
chr11	38296248	38296429	182	130	7	52.83	14.04	Odz2	1538582	Mat2b	2196568
chr11	38717217	38717364	148	94	5	51.38	23.39	Odz2	1959551	Mat2b	1775599
chr11	39062287	39062454	168	54	5	55.71	23.76	Odz2	2304621	Mat2b	1430529
chr11	39540678	39540794	117	53	5	64.72	31.68	Odz2	2783012	Mat2b	952138
chr11	40149336	40149474	139	51	5	60.41	31.68	Odz2	3391670	Mat2b	343480
chr11	40171333	40171521	189	54	7	67.95	23.39	Odz2	3413667	Mat2b	321483
chr11	40638805	40638870	66	33	10	266.69	79.21	Ccng1	70302	Gabrg2	1084892
chr11	40829851	40830021	171	122	6	61.23	18.8	Ccng1	261348	Gabrg2	893846
chr11	40955224	40955389	166	52	5	56.01	31.68	Ccng1	386721	Gabrg2	768473
chr11	41372195	41372360	166	51	5	56.01	23.76	Ccng1	803692	Gabrg2	351502
chr11	41925683	41925876	194	53	7	64.33	39.6	Gabrg2	111853	Gabra1	19299
chr11	42643794	42643961	168	42	5	55.71	23.76	Gabrb2	203403	Atp10b	319585
chr11	42660241	42660427	187	75	8	78.27	31.68	Gabrb2	219850	Atp10b	303138
chr11	42674635	42674801	167	133	5	55.86	23.76	Gabrb2	234244	Atp10b	288744
chr11	42725119	42725285	167	85	5	55.86	23.76	Gabrb2	284728	Atp10b	238260
chr11	43275227	43275397	171	52	6	52.59	18.47	Slu7	15536	C1qtnf2	12581
chr11	43562663	43562777	115	80	5	62.12	28.07	Ttc1	1239	Adra1b	25445
chr11	43662961	43663071	111	55	5	65.37	39.6	Adra1b	13373	Il12b	550604
chr11	44451429	44451582	154	116	6	71.02	31.68	Ebf1	5176	Ebf1	5474
chr11	44670533	44670697	165	112	5	56.16	31.68	Ebf1	213630	Ebf1	12061
chr11	44929292	44929450	159	72	6	70.09	23.76	Ebf1	111044	Clint1	736174
chr11	45576225	45576366	142	52	5	56.88	21.05	Ebf1	757977	Clint1	89241
chr11	45583654	45583774	121	48	5	55.52	22.64	Ebf1	765406	Clint1	81812
chr11	45827475	45827595	121	54	5	62.94	30.51	Sox30	22354	Sox30	3002
chr11	46129965	46130094	130	88	5	62.08	31.68	Cyfip2	4236	Itk	8687
chr11	46236603	46236761	159	113	5	57.07	31.68	Fam71b	15235	Med7	13846
chr11	46439643	46439726	84	42	6	102.85	38.99	Dppa1	527	Dppa1	778
chr11	46508303	46508463	161	106	6	68.63	22.88	Timd2	4504	Timd2	3742
chr11	46608874	46609010	137	105	7	88.66	47.52	Havcr1	16761	Timd4	15427
chr11	47095525	47095640	116	60	5	64.94	31.68	Sgcd	86992	Sgcd	73162
chr11	47196681	47196828	148	43	5	58.85	23.76	Sgcd	3925	Gnb2l1	1417181
chr11	47205176	47205308	133	55	7	89.65	39.6	Sgcd	12420	Gnb2l1	1408686
chr11	47241769	47241887	119	54	6	50.43	14.87	Sgcd	49013	Gnb2l1	1372093
chr11	48054019	48054202	184	44	6	65.86	23.76	Sgcd	861263	Gnb2l1	559843
chr11	48160736	48160891	156	39	5	56.61	22.88	Sgcd	967980	Gnb2l1	453126
chr11	49785416	49785530	115	54	7	85.49	36.3	Rasgef1c	545	Rasgef1c	3713
chr11	51549376	51549510	135	88	6	64.18	21.93	Sec24a	1290	Sec24a	477
chr11	51622187	51622385	199	86	6	59.02	26.99	Sar1b	17244	Phf15	4771
chr11	51843690	51843855	166	42	6	54.17	18.97	Cdkl3	346	Cdkl3	2174
chr11	51843900	51844074	175	49	7	63.65	18.97	Cdkl3	556	Cdkl3	1964
chr11	51844340	51844498	159	63	9	92.08	24.37	Cdkl3	996	Cdkl3	1524
chr11	52438707	52438825	119	50	5	64.3	31.68	9530068E07Rik	218131	Fstl4	139501
chr11	52496428	52496616	189	55	6	51.3	14.62	9530068E07Rik	275852	Fstl4	81780
chr11	52575875	52576018	144	94	5	52.88	24.2	9530068E07Rik	355299	Fstl4	2333
chr11	53346913	53347045	133	54	6	67.45	30.25	2013-09-09	1415	2013-09-09	1022
chr11	53552475	53552622	148	41	5	58.85	23.76	Il5	14961	Irf1	31041
chr11	53628204	53628307	104	52	5	58.64	30.25	Gm12216	1126	Gm12216	35303
chr11	53658649	53658788	140	39	5	51.16	16.45	Gm12216	31571	Gm12216	4858
chr11	53953519	53953681	163	121	17	198.05	73.87	P4ha2	8759	Csf2	107253
chr11	53954067	53954175	109	54	5	52.63	23.71	P4ha2	9307	Csf2	106705
chr11	54140142	54140301	160	80	5	54.94	21.93	Acsl6	1079	Acsl6	475
chr11	54303346	54303487	142	32	5	59.88	23.76	Fnip1	575	Fnip1	959
chr11	55515054	55515184	131	80	5	61.89	31.68	Glra1	93821	Nmur2	323438
chr11	55687787	55687942	156	102	7	84.31	31.68	Glra1	266554	Nmur2	150705
chr11	56028765	56028926	162	51	5	56.61	31.68	Nmur2	174382	Gria1	796428
chr11	57116131	57116295	165	37	25	327.35	112.09	Gria1	13381	Gria1	7140
chr11	57548469	57548627	159	54	6	70.09	31.68	Galnt10	9444	Galnt10	2011
chr11	57919186	57919257	72	36	5	94.85	39.6	Cnot8	1531	Cnot8	3872
chr11	58138664	58138826	163	116	5	55.53	22.88	Zfp672	1892	Sh3bp5l	5556
chr11	58614037	58614203	167	45	5	55.86	31.68	Fam183b	1899	Fam183b	1226
chr11	59364827	59364947	121	68	5	55.52	22.64	Nlrp3	3335	Nlrp3	446
chr11	60732469	60732607	139	36	5	60.41	23.76	Gm16515	5244	Gm16516	1974
chr11	61074599	61074826	228	94	8	66.51	14.62	Aldh3a2	2356	Aldh3a2	1122
chr11	61636215	61636467	253	146	9	83.36	25.06	Ulk2	3428	Ulk2	1926
chr11	61734494	61734640	147	52	5	59.02	31.68	Akap10	4908	Akap10	1790
chr11	62092815	62092899	85	42	5	79.82	39.6	Zswim7	2695	Zswim7	1944
chr11	62515276	62515409	134	88	5	58.31	28.07	Mmgt2	36577	Zfp287	9712
chr11	63438589	63438698	110	55	5	61.36	33.74	Pmp22	466674	Hs3st3b1	259606
chr11	64496096	64496159	64	32	5	110.38	39.6	Hs3st3a1	161777	Elac2	296441
chr11	64608766	64608913	148	103	6	54.51	17.12	Hs3st3a1	274447	Elac2	183771
chr11	65271196	65271287	92	46	5	53.08	15.66	Myocd	187998	Map2k4	230550
chr11	65610820	65611088	269	141	11	116.17	23.76	Map2k4	9076	Zkscan6	9926
chr11	65856723	65856869	147	75	10	130.91	39.6	Dnahc9	2957	Dnahc9	1405
chr11	66014728	66014905	178	55	6	56.29	16.45	Dnahc9	32761	Shisa6	10499
chr11	66481816	66482037	222	125	7	60.47	31.68	Shisa6	142352	Gm12298	237318
chr11	66519725	66519885	161	41	5	56.76	23.76	Shisa6	180261	Gm12298	199409
chr11	67630946	67631039	94	47	5	76.27	35.09	Dhrs7c	1493	Usp43	37079
chr11	67843817	67843907	91	45	6	94.85	47.52	Stx8	9409	Stx8	78962
chr11	69310441	69310653	213	112	8	64.29	12.84	Dnahc2	430	Dnahc2	875
chr11	70254945	70255090	146	98	5	59.19	31.68	Arrb2	1188	Med11	10488
chr11	70608945	70609073	129	52	5	58.28	26.99	A430084P05Rik	1668	A430084P05Rik	2570
chr11	71197271	71197424	154	109	6	52.06	20.4	Nlrp1c-ps	98571	Wscd1	366934
chr11	71491226	71491362	137	86	5	60.77	23.76	Nlrp1c-ps	392526	Wscd1	72979
chr11	72375526	72375624	99	49	5	65.37	39.6	Spns3	11818	Ube2g1	45237
chr11	73507222	73507361	140	34	5	60.23	23.76	Zfp735	3439	Zfp735	16750
chr11	73671776	73671886	111	55	5	64.43	38.14	Olfr393	10153	Olfr394	29164
chr11	73796443	73796581	139	89	5	60.41	31.68	Olfr397	17386	Olfr398	721
chr11	73844388	73844550	163	118	6	69.36	31.68	Olfr398	46282	Olfr139	13439
chr11	74322802	74322916	115	51	7	80.19	30.96	Rap1gap2	24413	Rap1gap2	57916
chr11	74901444	74901706	263	131	10	90.47	23.39	Mir684-1	22035	Smg6	51251
chr11	75141450	75141549	100	50	5	65.37	39.6	Rpa1	9536	Rpa1	725
chr11	76530188	76530348	161	63	5	56.76	23.76	Tusc5	20452	Gosr1	9916
chr11	77006610	77006751	142	50	6	73.38	39.6	Efcab5	4192	Ssh2	23317
chr11	77288223	77288366	144	104	5	57.54	21.93	Ankrd13b	198	Ankrd13b	1462
chr11	77412874	77413032	159	43	5	57.07	31.68	Taok1	13970	Taok1	7836
chr11	77602887	77603023	137	90	5	60.77	31.68	Myo18a	12069	Myo18a	28234
chr11	77740987	77741115	129	36	5	55.58	24.2	Gm11190	7846	Gm11190	1773
chr11	77940910	77941048	139	54	5	60.41	31.68	BC017647	32735	BC017647	15685
chr11	78452308	78452504	197	104	7	76.55	31.68	Nlk	12229	Nlk	57003
chr11	78470571	78470716	146	34	7	86.52	47.52	Nlk	30492	Nlk	38740
chr11	78987084	78987227	144	72	5	59.53	23.76	Ksr1	27305	Wsb1	65800
chr11	79273842	79274007	166	74	5	56.01	23.76	Nf1	1569	Nf1	2893
chr11	80034766	80034990	225	106	11	125.09	47.52	Rhot1	1006	Rhot1	2639
chr11	80729696	80729879	184	125	9	106.19	39.6	Accn1	22220	Accn1	36286
chr11	81426011	81426178	168	39	5	55.71	23.76	1700071K01Rik	39038	5530401A14Rik	248168
chr11	82339886	82340020	135	97	5	61.14	31.68	Tmem132e	81068	Gm11426	106969
chr11	82406258	82406396	139	86	5	52.91	17.54	Tmem132e	147440	Gm11426	40597
chr11	82763463	82763627	165	45	5	56.16	23.76	Unc45b	7212	Slfn5	2141
chr11	82922242	82922350	109	54	5	60.42	32.49	Slfn2	38409	Slfn1	8105
chr11	83102880	83102988	109	54	5	65.37	39.6	Slfn14-ps	2744	AA465934	2321
chr11	83870199	83870351	153	52	5	56.04	29.24	Dusp14	5865	Dusp14	11573
chr11	84286206	84286317	112	54	5	64.43	30.51	Aatf	1616	Aatf	348
chr11	84529273	84529388	116	55	5	63.99	30.51	1500016L03Rik	180187	Mrm1	97290
chr11	84674739	84674872	134	53	5	61.33	31.68	Ggnbp2	692	Ggnbp2	1001
chr11	84755669	84755791	123	53	5	55.92	23.39	Znhit3	25828	Car4	15587
chr11	84990104	84990228	125	42	5	55.52	23.39	1700125H20Rik	2585	1700125H20Rik	1655
chr11	86455063	86455141	79	39	5	94.85	39.6	Vmp1	6386	Vmp1	1937
chr11	86517931	86518122	192	101	10	118.55	63.36	Cltc	349	Cltc	211
chr11	86725476	86725623	148	42	5	53.06	18.8	Dhx40	104427	Ypel2	24451
chr11	88077034	88077182	149	116	5	57.75	22.88	Mrps23	52771	1700106J16Rik	30511
chr11	88690584	88690762	179	137	6	62.04	20.24	C030037D09Rik	101111	Akap1	1522
chr11	88704408	88704562	155	50	5	55.72	21.93	Akap1	1925	Akap1	1165
chr11	88888358	88888467	110	55	5	62.34	35.09	Trim25	10325	Dgke	10538
chr11	88943000	88943369	370	196	148	1442.95	58.82	Gm525	6697	Gm525	6870
chr11	90167211	90167376	166	132	5	52.07	20.24	Mmd	29036	Hlf	30638
chr11	90249393	90249542	150	54	5	58.52	23.76	Hlf	293	Hlf	2171
chr11	90440635	90440865	231	108	8	82.39	38.14	Stxbp4	4071	Stxbp4	13011
chr11	90502082	90502157	76	38	5	92.14	36.55	Cox11	391	Cox11	2885
chr11	90691481	90691689	209	156	8	55.91	13.24	Tom1l1	142654	Kif2b	745119
chr11	90821279	90821442	164	112	7	54.86	13.5	Tom1l1	272452	Kif2b	615321
chr11	91091315	91091446	132	52	6	75.52	31.68	Tom1l1	542488	Kif2b	345285
chr11	92160799	92160955	157	47	5	57.39	23.76	Kif2b	722032	Car10	799805
chr11	92408518	92408625	108	54	5	65.37	39.6	Kif2b	969751	Car10	552086
chr11	92456472	92456654	183	119	8	77.66	26.58	Kif2b	1017705	Car10	504132
chr11	92601108	92601240	133	40	5	61.51	23.76	Kif2b	1162341	Car10	359496
chr11	93759834	93759967	134	90	5	61.33	31.68	Mbtd1	12301	Mbtd1	6639
chr11	93919930	93920088	159	50	5	56.14	22.88	Spag9	10208	Spag9	1642
chr11	93922091	93922255	165	87	5	53.18	21.05	Spag9	519	Spag9	7116
chr11	94102060	94102244	185	104	15	158.83	35.99	Wfikkn2	3145	Wfikkn2	1609
chr11	94485335	94485460	126	54	6	55.19	18.66	Acsf2	22253	Lrrc59	5803
chr11	95182564	95182704	141	51	7	70.67	23.71	Myst2	11203	Fam117a	15768
chr11	95189409	95189591	183	128	6	62.53	21.05	Myst2	18048	Fam117a	8923
chr11	95660722	95660876	155	100	5	51.93	18.8	Zfp652	35351	Phospho1	25092
chr11	95942461	95942602	142	42	7	60.99	30.96	Atp5g1	5520	Calcoco2	18179
chr11	96380774	96380940	167	49	5	54.93	22.88	Skap1	29637	Skap1	6583
chr11	97854495	97854647	153	48	6	58.86	20.64	Arl5c	899	Arl5c	244
chr11	97889141	97889248	108	54	5	52.63	23.71	Rpl19	3	Rpl19	519
chr11	97977727	97977835	109	54	8	101.48	50.13	Fbxl20	1020	Fbxl20	11902
chr11	98514425	98514506	82	41	11	216.34	71.47	Gsdma2	570	Gsdma2	1758
chr11	99045401	99045537	137	88	5	60.77	31.68	Ccr7	29091	Smarce1	24961
chr11	100591190	100591339	150	51	5	54.56	26.99	Rab5c	9798	Rab5c	8202
chr11	100868218	100868378	161	44	5	56.76	23.76	Ptrf	36440	Atp6v0a1	2551
chr11	101601217	101601821	605	356	30	186.97	15.39	Dhx8	199	Dhx8	760
chr11	101601835	101602041	207	68	9	63.05	18.47	Dhx8	817	Dhx8	142
chr11	101679313	101679448	136	46	5	51.87	21.93	Etv4	32891	Meox1	59511
chr11	102250660	102250770	111	55	5	57.8	29.24	Slc4a1	24289	Rundc3a	4089
chr11	102401926	102402082	157	108	5	57.39	23.76	Gpatch8	2330	Gpatch8	15468
chr11	102982480	102982702	223	77	8	83.69	30.51	Hexim1	3176	Hexim2	12173
chr11	103282173	103282299	127	72	5	51.35	15.04	Plekhm1	8266	Gm884	113718
chr11	103282304	103282430	127	72	5	51.35	15.04	Plekhm1	8397	Gm884	113587
chr11	103282435	103282561	127	72	5	51.35	15.04	Plekhm1	8528	Gm884	113456
chr11	103642116	103642263	148	111	5	53.06	18.8	Wnt3	6533	Wnt3	27348
chr11	103934196	103934461	266	199	13	119.17	30.96	Arf2	89135	Crhr1	60000
chr11	105082515	105082607	93	46	5	74.01	32.49	Tlk2	15	Tlk2	19160
chr11	105181211	105181383	173	135	8	74.55	23.08	Mrc2	27110	Mrc2	5605
chr11	105265930	105266094	165	54	5	56.16	23.76	2013-03-11	2747	2013-03-11	4027
chr11	105893393	105893475	83	41	5	55.71	17.2	Kcnh6	4522	Kcnh6	1704
chr11	106492233	106492377	145	41	5	53.57	25.06	Tex2	18061	Pecam1	23299
chr11	106796434	106796588	155	51	6	65.09	19.49	Smurf2	14890	Kpna2	53509
chr11	106824498	106824630	133	78	5	59.51	29.24	Smurf2	42954	Kpna2	25445
chr11	107143494	107143567	74	37	6	126.37	47.52	Pitpnc1	30158	Pitpnc1	14019
chr11	107309737	107309895	159	106	5	51.31	25.06	Pitpnc1	111011	Pitpnc1	21468
chr11	107977944	107978077	134	49	5	55.51	25.06	Prkca	58868	Prkca	75500
chr11	108401731	108401840	110	55	5	65.37	39.6	Ccdc46	9031	Ccdc46	29871
chr11	108757179	108757272	94	47	5	77.46	36.55	Ccdc46	35672	Axin2	24484
chr11	108872974	108873413	440	172	56	494.74	54.18	Axin2	62267	E030025P04Rik	127631
chr11	108996158	108996288	131	76	5	61.89	31.68	Axin2	185451	E030025P04Rik	4447
chr11	110283541	110283655	115	72	37	534.57	121.46	Map2k6	22817	Map2k6	60312
chr11	110745886	110746101	216	72	8	86.28	39.6	Map2k6	371708	Kcnj16	83461
chr11	110746215	110746328	114	71	5	65.37	31.68	Map2k6	372037	Kcnj16	83132
chr11	111782260	111782407	148	74	5	58.85	23.76	Kcnj2	847878	BC006965	742981
chr11	112937155	112937303	149	101	6	64.17	30.25	2610035D17Rik	8499	2610035D17Rik	125450
chr11	113405129	113405296	168	84	5	55.71	15.84	Slc39a11	20349	Slc39a11	15696
chr11	113999816	113999946	131	75	5	61.89	23.76	Sdk2	72626	4932435O22Rik	274903
chr11	114582934	114583104	171	70	6	61.23	18.8	Ttyh2	2419	Dnaic2	5792
chr11	114696686	114696762	77	38	5	79.51	25.06	Gpr142	28629	Gprc5c	16160
chr11	115096381	115096477	97	48	5	54.71	25.8	Tmem104	6646	Tmem104	8303
chr11	116071111	116071257	147	52	5	51.54	23.39	2310004N24Rik	4186	2310004N24Rik	5042
chr11	116907664	116907866	203	53	12	120.1	55.14	Mgat5b	60670	2810008D09Rik	30433
chr11	116957203	116957417	215	50	9	75.53	17.54	2810008D09Rik	17113	Sec14l1	19283
chr11	117716166	117716310	145	49	5	56.36	28.07	Birc5	2047	Birc5	373
chr11	117951189	117951404	216	134	9	91.31	25.99	Dnahc17	919	Dnahc17	841
chr11	118052398	118052574	177	95	13	120.41	24.56	Cyth1	5324	Cyth1	1313
chr11	118052639	118052800	162	64	8	66.99	21.05	Cyth1	5565	Cyth1	1072
chr11	118325926	118326093	168	107	5	55.71	15.84	C1qtnf1	16263	Engase	12348
chr11	118371403	118371559	157	125	5	57.39	23.76	Rbfox3	4466	Rbfox3	3061
chr11	119161151	119161287	137	49	5	50.94	21.27	Eif4a3	9	Eif4a3	157
chr11	119177797	119177929	133	51	6	56.84	20.89	Card14	1696	Card14	309
chr11	119259055	119259182	128	39	5	52.6	15.95	Mir1932	7269	A730011L01Rik	93606
chr11	119320683	119320940	258	104	9	72.46	19.49	Mir1932	68897	A730011L01Rik	31978
chr11	120321926	120322066	141	97	5	51.76	22.64	Ccdc137	570	Ccdc137	1104
chr11	120389508	120389584	77	38	7	127.11	39.62	Slc25a10	30021	Gcgr	2533
chr11	120773805	120773976	172	39	7	57.23	19.07	Ccdc57	8507	Ccdc57	6982
chr11	120797613	120797753	141	53	5	56.08	26.99	Ccdc57	3583	Slc16a3	12185
chr11	120922027	120922130	104	52	5	61.36	33.74	Sectm1b	4418	Sectm1b	2483
chr11	121045323	121045409	87	43	5	67.31	25.8	1110031I02Rik	598	1110031I02Rik	11071
chr11	121066907	121067149	243	150	10	94.01	29.24	1110031I02Rik	1033	Hexdc	2046
chr11	121776584	121776732	149	108	5	58.68	31.68	Ptchd3	72266	UNKNOWN	-1
chr12	3109844	3110149	306	121	377	3100	48.52	UNKNOWN	-1	1700012B15Rik	125947
chr12	3279690	3279817	128	91	5	62.47	31.68	Rab10	15001	Rab10	29602
chr12	3321094	3321288	195	101	8	85.58	35.09	Rab10	11678	Kif3c	44038
chr12	3715907	3716049	143	62	5	50.64	16.45	Dtnb	29169	Dtnb	2505
chr12	4158687	4158828	142	54	6	64.58	29.24	Adcy3	24361	Adcy3	14768
chr12	4292189	4292336	148	92	6	64.36	24.2	Ncoa1	1375	Ncoa1	2721
chr12	4735243	4735346	104	52	5	65.37	39.6	4930417G10Rik	9860	4930417G10Rik	2703
chr12	4789261	4789439	179	50	8	84.55	31.33	Gm6682	285	0610009D07Rik	35153
chr12	4794978	4795124	147	83	5	50.74	16.98	Gm6682	6002	0610009D07Rik	29436
chr12	4802394	4802647	254	115	11	99.35	26.58	Gm6682	13418	0610009D07Rik	22020
chr12	5119478	5119628	151	63	6	68.07	28.07	Klhl29	9983	Klhl29	24751
chr12	5324873	5325028	156	111	5	52.67	19.49	Klhl29	26730	Klhl29	57035
chr12	5596323	5596508	186	43	7	78.45	31.68	2810032G03Rik	174615	Apob	2388160
chr12	5841337	5841514	178	111	7	73.36	25.99	2810032G03Rik	419629	Apob	2143146
chr12	6253522	6253690	169	116	5	55.57	31.68	2810032G03Rik	831814	Apob	1730961
chr12	6710395	6710557	163	68	5	52.52	20.24	2810032G03Rik	1288687	Apob	1274088
chr12	7022663	7022866	204	95	7	70.13	26.99	2810032G03Rik	1600955	Apob	961820
chr12	7856032	7856184	153	47	5	57.09	22.88	2810032G03Rik	2434324	Apob	128451
chr12	7933010	7933168	159	37	7	70.09	47.52	2810032G03Rik	2511302	Apob	51473
chr12	9432941	9433141	201	92	7	56.72	17.54	Ttc32	390236	Osr1	148307
chr12	9618256	9618458	203	119	6	63.03	23.76	Osr1	30827	Nt5c1b	758521
chr12	9782513	9782670	158	111	6	59.67	21.93	Osr1	195084	Nt5c1b	594264
chr12	10250963	10251112	150	41	5	58.52	31.68	Osr1	663534	Nt5c1b	125814
chr12	10502053	10502195	143	53	5	57.71	29.24	Rdh14	100094	Kcns3	594955
chr12	11077585	11077815	231	121	6	58.26	30.51	Rdh14	675626	Kcns3	19423
chr12	11232239	11232395	157	44	5	57.39	23.76	Msgn1	16487	Gen1	15493
chr12	12160162	12160322	161	76	5	53.78	21.05	Tubb2a-ps2	271160	Fam49a	108783
chr12	12919038	12919169	132	50	5	61.7	23.76	Fam49a	539424	Mycn	23861
chr12	13407643	13407765	123	68	5	61.46	29.24	Nbas	7534	Nbas	4537
chr12	13464792	13464915	124	71	5	60.24	28.07	Nbas	4501	Nbas	11855
chr12	14682487	14682619	133	80	6	74.19	38.14	Fam84a	523859	Trib2	1116046
chr12	14721248	14721364	117	37	6	79.06	39.6	Fam84a	562620	Trib2	1077285
chr12	14797883	14798032	150	47	5	58.52	23.76	Fam84a	639255	Trib2	1000650
chr12	15260366	15260453	88	44	9	149.44	58.48	Fam84a	1101738	Trib2	538167
chr12	15355269	15355417	149	113	5	57.75	22.88	Fam84a	1196641	Trib2	443264
chr12	15385542	15385694	153	102	6	60.59	16.45	Fam84a	1226914	Trib2	412991
chr12	15430987	15431136	150	45	5	55.52	21.05	Fam84a	1272359	Trib2	367546
chr12	16185482	16185577	96	48	5	65.37	39.6	Trib2	363178	Lpin1	356993
chr12	16754619	16754726	108	54	67	1040.4	141.62	Greb1	7770	Greb1	52834
chr12	16939312	16939419	108	54	6	79.82	47.52	Rock2	3572	Rock2	7897
chr12	17692484	17692568	85	42	5	78.71	38.14	Odc1	134929	Hpcal1	5136
chr12	17812300	17812427	128	96	5	58.48	20.24	Hpcal1	14292	5730507C01Rik	709016
chr12	18150885	18151015	131	84	5	56.07	25.06	Hpcal1	352877	5730507C01Rik	370431
chr12	18162839	18162928	90	45	5	69.99	28.3	Hpcal1	364831	5730507C01Rik	358477
chr12	18325784	18325891	108	54	5	59.51	31.33	Hpcal1	527776	5730507C01Rik	195532
chr12	18376336	18376486	151	118	5	51.71	18.15	Hpcal1	578328	5730507C01Rik	144980
chr12	18447105	18447198	94	47	5	75.12	33.74	Hpcal1	649097	5730507C01Rik	74211
chr12	18927320	18927405	86	43	6	73.49	25.06	5730507C01Rik	386325	1700030C10Rik	1882933
chr12	19260421	19260502	82	41	5	50.7	14.38	5730507C01Rik	719426	1700030C10Rik	1549832
chr12	19467459	19467700	242	51	10	64.65	11.89	5730507C01Rik	926464	1700030C10Rik	1342794
chr12	19482273	19482384	112	55	5	53.99	20.05	5730507C01Rik	941278	1700030C10Rik	1327980
chr12	19655610	19655751	142	43	6	57.09	22.49	5730507C01Rik	1114615	1700030C10Rik	1154643
chr12	19678599	19678766	168	39	7	63.27	17.99	5730507C01Rik	1137604	1700030C10Rik	1131654
chr12	19729203	19729337	135	49	5	61.14	23.76	5730507C01Rik	1188208	1700030C10Rik	1081050
chr12	19823786	19824018	233	119	7	50.56	16.71	5730507C01Rik	1282791	1700030C10Rik	986467
chr12	20055899	20056010	112	59	5	52.63	18.97	5730507C01Rik	1514904	1700030C10Rik	754354
chr12	20365872	20366005	134	47	6	64.39	27.41	5730507C01Rik	1824877	1700030C10Rik	444381
chr12	20716319	20716412	94	47	5	58.02	18.66	5730507C01Rik	2175324	1700030C10Rik	93934
chr12	21062335	21062420	86	43	5	61.23	20.89	1700030C10Rik	241128	Asap2	55282
chr12	21441460	21441584	125	48	6	77.11	39.6	Ywhaq	18510	2410018L13Rik	1549237
chr12	21970990	21971172	183	50	8	75.51	25.06	Ywhaq	548040	2410018L13Rik	1019707
chr12	22027015	22027194	180	137	7	55.12	14.93	Ywhaq	604065	2410018L13Rik	963682
chr12	22505942	22506034	93	46	5	64.86	23.71	Ywhaq	1082992	2410018L13Rik	484755
chr12	23021091	23021168	78	39	5	75.93	22.49	2410018L13Rik	12999	2410018L13Rik	21392
chr12	23093548	23093712	165	53	5	55.23	22.88	2410018L13Rik	47445	Taf1b	2089898
chr12	23264328	23264557	230	50	10	74.77	17.9	2410018L13Rik	218225	Taf1b	1919118
chr12	23283718	23283795	78	39	5	75.09	21.93	2410018L13Rik	237615	Taf1b	1899728
chr12	23407772	23407942	171	37	7	52.37	13	2410018L13Rik	361669	Taf1b	1775674
chr12	23487439	23487603	165	112	7	52.35	12.53	2410018L13Rik	441336	Taf1b	1696007
chr12	23601458	23601543	86	43	6	70.5	22.88	2410018L13Rik	555355	Taf1b	1581988
chr12	24243197	24243280	84	42	5	54.1	16.24	2410018L13Rik	1197094	Taf1b	940249
chr12	24389442	24389551	110	55	6	61.23	25.06	2410018L13Rik	1343339	Taf1b	794004
chr12	24622022	24622234	213	111	8	57.98	17.9	2410018L13Rik	1575919	Taf1b	561424
chr12	24640756	24640875	120	55	5	50.09	17.99	2410018L13Rik	1594653	Taf1b	542690
chr12	24748380	24748457	78	39	5	66.5	16.87	2410018L13Rik	1702277	Taf1b	435066
chr12	24772694	24772895	202	150	9	61.37	11.5	2410018L13Rik	1726591	Taf1b	410752
chr12	24884523	24884634	112	60	5	50.12	17.12	2410018L13Rik	1838420	Taf1b	298923
chr12	25008176	25008295	120	65	6	58.44	19.94	2410018L13Rik	1962073	Taf1b	175270
chr12	25044043	25044187	145	92	7	60.02	17.54	2410018L13Rik	1997940	Taf1b	139403
chr12	25141136	25141291	156	112	5	56.61	22.88	2410018L13Rik	2095033	Taf1b	42310
chr12	25173344	25173488	145	36	5	59.36	23.76	2410018L13Rik	2127241	Taf1b	10102
chr12	25452108	25452228	121	46	5	62.94	22.88	Rrm2	54013	Mboat2	64356
chr12	26278473	26278636	164	115	5	55.38	22.88	Id2	497600	Rnf144a	713190
chr12	26432124	26432261	138	32	5	56.61	20.24	Id2	651251	Rnf144a	559539
chr12	26720462	26720611	150	98	5	58.52	23.76	Id2	939589	Rnf144a	271201
chr12	27646243	27646384	142	101	5	59.88	23.76	Cmpk2	483251	Sox11	372890
chr12	28574986	28575102	117	67	5	64.72	31.68	Sox11	547715	Dcdc2c	547674
chr12	28582287	28582453	167	112	5	55.86	23.76	Sox11	555016	Dcdc2c	540373
chr12	28996688	28996784	97	48	5	65.37	39.6	Sox11	969417	Dcdc2c	125972
chr12	29039362	29039546	185	48	7	73.34	26.99	Sox11	1012091	Dcdc2c	83298
chr12	29039566	29039697	132	35	5	57.71	26.99	Sox11	1012295	Dcdc2c	83094
chr12	29711691	29711870	180	109	6	66.49	31.68	Tssc1	159733	Myt1l	501558
chr12	31263428	31263995	568	350	67	522.89	29.24	Sntg2	205336	Tmem18	5880
chr12	31785594	31785739	146	100	5	51.71	23.39	Fam110c	22103	Lamb1	164565
chr12	32903462	32903620	159	77	6	61.33	17.54	Pik3cg	10079	2010109K11Rik	160192
chr12	32904012	32904220	209	124	7	64.69	23.39	Pik3cg	10629	2010109K11Rik	159642
chr12	34656829	34657086	258	137	11	118.25	31.68	Twist1	12794	Hdac9	399533
chr12	35347965	35348081	117	63	6	79.06	39.6	Hdac9	134500	Prps1l1	321468
chr12	35702931	35703014	84	42	5	77.46	36.55	Prps1l1	32417	Snx13	28930
chr12	36572219	36572381	163	116	6	65.86	35.09	Ahr	352926	Agr3	79989
chr12	37191158	37191305	148	36	5	58.85	23.76	Ispd	38282	Ispd	8531
chr12	37367901	37367970	70	35	6	126.37	47.52	Ispd	93485	Ispd	46935
chr12	37406534	37406704	171	93	6	63.35	26.99	Ispd	132118	Ispd	8302
chr12	37720457	37720625	169	46	5	55.57	31.68	Ispd	305519	Meox2	114676
chr12	38096287	38096442	156	45	6	70.64	31.68	Agmo	12068	Agmo	28990
chr12	38561111	38561254	144	106	5	59.53	31.68	Agmo	253002	Dgkb	46181
chr12	38657947	38658075	129	47	5	62.28	23.76	Dgkb	50655	Dgkb	50395
chr12	38850322	38850461	140	109	5	60.23	31.68	Dgkb	3129	Dgkb	434
chr12	39707062	39707175	114	65	5	56.99	22.64	Etv1	114708	Arl4a	1052816
chr12	40347275	40347422	148	103	5	57.92	22.88	Etv1	754921	Arl4a	412603
chr12	40626103	40626246	144	48	5	59.53	23.76	Etv1	1033749	Arl4a	133775
chr12	42241696	42241786	91	45	45	884.31	143.54	Lrrn3	29538	Immp2l	488055
chr12	42936095	42936222	128	78	5	62.47	31.68	Immp2l	131453	Immp2l	119873
chr12	43342366	43342530	165	123	5	54.18	29.24	Immp2l	286281	Dnajb9	1964518
chr12	44245429	44245589	161	35	5	56.76	23.76	Immp2l	1189344	Dnajb9	1061455
chr12	44450403	44450558	156	44	5	52.67	19.49	Immp2l	1394318	Dnajb9	856481
chr12	44578125	44578279	155	53	5	57.71	31.68	Immp2l	1522040	Dnajb9	728759
chr12	44830059	44830201	143	55	5	54.8	25.99	Immp2l	1773974	Dnajb9	476825
chr12	44850320	44850489	170	124	6	60.39	24.2	Immp2l	1794235	Dnajb9	456564
chr12	45090214	45090349	136	83	5	55.14	18.8	Immp2l	2034129	Dnajb9	216670
chr12	45537011	45537128	118	76	7	93.68	47.52	Nrcam	48124	Nrcam	20601
chr12	45584797	45584951	155	101	6	70.83	31.68	Nrcam	27185	Nrcam	48648
chr12	46197275	46197394	120	37	5	64.09	31.68	Stxbp6	22093	Nova1	1598229
chr12	47057651	47057808	158	51	5	55.25	21.93	Stxbp6	882469	Nova1	737853
chr12	47341249	47341334	86	43	5	79.82	39.6	Stxbp6	1166067	Nova1	454255
chr12	47363328	47363525	198	101	8	88.12	38.14	Stxbp6	1188146	Nova1	432176
chr12	47734088	47734249	162	80	7	83.05	39.6	Stxbp6	1558906	Nova1	61416
chr12	47808682	47808763	82	41	6	100.15	36.3	Nova1	7723	Nova1	5803
chr12	47808909	47809049	141	51	5	53.39	24.2	Nova1	7950	Nova1	5576
chr12	47809091	47809271	181	129	7	70.47	36.3	Nova1	8132	Nova1	5394
chr12	47809306	47809387	82	41	5	71.93	30.25	Nova1	8347	Nova1	5179
chr12	48127827	48127969	143	52	5	54.8	25.99	Nova1	208091	Foxg1	2356043
chr12	48132542	48132730	189	67	6	51.3	14.62	Nova1	212806	Foxg1	2351328
chr12	48336925	48337024	100	50	5	65.37	39.6	Nova1	417189	Foxg1	2146945
chr12	49219454	49219587	134	90	5	61.33	31.68	Nova1	1299718	Foxg1	1264416
chr12	49422199	49422364	166	118	5	56.01	23.76	Nova1	1502463	Foxg1	1061671
chr12	49633400	49633578	179	43	7	55.29	14.93	Nova1	1713664	Foxg1	850470
chr12	49766106	49766256	151	46	5	54.39	20.24	Nova1	1846370	Foxg1	717764
chr12	49882207	49882395	189	142	6	65.08	31.68	Nova1	1962471	Foxg1	601663
chr12	50177756	50177919	164	114	5	56.31	31.68	Nova1	2258020	Foxg1	306114
chr12	50232983	50233127	145	39	5	59.36	23.76	Nova1	2313247	Foxg1	250887
chr12	50407631	50407795	165	115	5	53.18	21.05	Nova1	2487895	Foxg1	76239
chr12	51034915	51035100	186	93	6	65.54	23.76	3110039M20Rik	527079	Prkd1	407304
chr12	51719352	51719520	169	49	5	55.57	31.68	Prkd1	128462	Prkd1	30351
chr12	51965480	51965640	161	116	5	56.76	31.68	Prkd1	215522	G2e3	483737
chr12	52185905	52186036	132	48	5	61.7	31.68	Prkd1	435947	G2e3	263312
chr12	52523430	52523594	165	111	5	56.16	31.68	Scfd1	6928	Scfd1	464
chr12	52621081	52621207	127	72	6	71.96	26.99	Scfd1	70166	Coch	73247
chr12	52934785	52934910	126	50	5	62.87	31.68	Hectd1	4595	Heatr5a	42075
chr12	53243467	53243562	96	48	5	62.34	35.09	Nubpl	42013	Nubpl	1489
chr12	53243671	53243788	118	67	5	61.48	28.07	Nubpl	42217	Nubpl	1285
chr12	53244076	53244251	176	45	7	74.98	26.99	Nubpl	42622	Nubpl	880
chr12	53279993	53280122	130	46	5	55.39	18.15	Nubpl	35037	Nubpl	2086
chr12	53317786	53317944	159	118	5	57.07	23.76	Nubpl	35582	Nubpl	54240
chr12	53339926	53340041	116	62	5	64.94	31.68	Nubpl	57722	Nubpl	32100
chr12	53523278	53523429	152	108	5	58.19	23.76	Nubpl	111529	Arhgap5	93786
chr12	53834912	53835192	281	41	11	71.13	16.24	Akap6	34542	Akap6	61912
chr12	54232501	54232670	170	115	6	64.65	21.05	Akap6	26999	Akap6	7867
chr12	54278907	54279084	178	124	6	66.81	23.76	Akap6	30109	Npas3	70757
chr12	54901918	54902249	332	208	13	131.07	39.6	Npas3	160471	Npas3	30765
chr12	55661381	55661580	200	77	8	80.44	25.06	Gm7550	169219	1110002B05Rik	84980
chr12	55837008	55837222	215	55	7	55.4	22.49	Eapp	40239	Snx6	10336
chr12	55877921	55878100	180	110	8	51.46	10.03	Snx6	6215	Snx6	6469
chr12	56357502	56357662	161	79	6	67.4	29.24	Srp54c	547	Srp54c	910
chr12	57258342	57258556	215	89	7	73.66	31.68	Brms1l	289078	Mbip	170952
chr12	57691851	57692017	167	119	5	55.86	31.68	Nkx2-1	54555	Nkx2-9	20533
chr12	58541195	58541343	149	47	5	58.68	31.68	Mipol1	25892	Mipol1	16745
chr12	58685419	58685579	161	44	5	56.76	31.68	4921506M07Rik	8615	4921506M07Rik	31858
chr12	58737200	58737354	155	114	5	51.08	18.15	4921506M07Rik	14116	Sstr1	575591
chr12	59221753	59221908	156	53	6	56.69	19.49	4921506M07Rik	498669	Sstr1	91038
chr12	59294926	59295060	135	84	5	57.16	20.24	4921506M07Rik	571842	Sstr1	17865
chr12	59491217	59491341	125	49	5	63.06	31.68	Clec14a	121398	Sec23a	568154
chr12	59782037	59782216	180	96	7	69.54	29.24	Clec14a	412218	Sec23a	277334
chr12	59787938	59788106	169	54	5	55.57	23.76	Clec14a	418119	Sec23a	271433
chr12	59793470	59793626	157	48	5	57.39	23.76	Clec14a	423651	Sec23a	265901
chr12	59871102	59871273	172	43	7	77.03	35.09	Clec14a	501283	Sec23a	188269
chr12	60183246	60183417	172	52	6	54.73	15.04	Pnn	9448	Mia2	13541
chr12	60576902	60577070	169	130	6	65.99	29.24	Fbxo33	256438	Lrfn5	2048717
chr12	60706021	60706181	161	110	6	60.98	23.39	Fbxo33	385557	Lrfn5	1919598
chr12	61359452	61359653	202	113	6	63.17	31.68	Fbxo33	1038988	Lrfn5	1266167
chr12	62229481	62229631	151	98	5	58.35	31.68	Fbxo33	1909017	Lrfn5	396138
chr12	62392275	62392403	129	52	7	66.47	19.07	Fbxo33	2071811	Lrfn5	233344
chr12	62470425	62470681	257	121	9	67.47	21.39	Fbxo33	2149961	Lrfn5	155194
chr12	62602527	62602703	177	92	6	66.98	31.68	Fbxo33	2282063	Lrfn5	23092
chr12	62734278	62734402	125	73	5	54.71	22.64	Lrfn5	108659	Lrfn5	36189
chr12	62811083	62811227	145	38	5	56.36	21.05	Lrfn5	40616	Lrfn5	129312
chr12	62858070	62858187	118	53	5	58.66	25.06	Lrfn5	87603	Lrfn5	82325
chr12	62886248	62886435	188	92	8	91.46	31.68	Lrfn5	115781	Lrfn5	54147
chr12	62920669	62920853	185	92	6	65.7	31.68	Lrfn5	150202	Lrfn5	19726
chr12	62926127	62926277	151	95	5	58.35	31.68	Lrfn5	155660	Lrfn5	14268
chr12	63534095	63534245	151	97	5	58.35	31.68	Lrfn5	588943	Fscb	2038225
chr12	63648714	63648916	203	109	7	56.41	17.54	Lrfn5	703562	Fscb	1923606
chr12	63843759	63843900	142	48	5	59.88	31.68	Lrfn5	898607	Fscb	1728561
chr12	63998710	63998897	188	134	8	91.46	31.68	Lrfn5	1053558	Fscb	1573610
chr12	64082757	64082915	159	41	5	52.2	25.99	Lrfn5	1137605	Fscb	1489563
chr12	65877417	65877538	122	71	5	63.67	31.68	Fscb	301742	Gm527	141481
chr12	65900532	65900670	139	52	6	74	39.6	Fscb	324857	Gm527	118366
chr12	66366753	66366892	140	97	5	56.26	20.24	Wdr20b	37558	Rpl10l	1017613
chr12	66555697	66555839	143	54	6	73.18	39.6	Wdr20b	226502	Rpl10l	828669
chr12	67687647	67687760	114	63	5	65.37	31.68	Mdga2	17917	Mdga2	43245
chr12	68160161	68160507	347	303	31	279.77	57.35	Mdga2	190507	Mdga2	161796
chr12	68160564	68160734	171	50	8	63.65	20.24	Mdga2	190910	Mdga2	161393
chr12	68297970	68298092	123	46	5	63.47	31.68	Mdga2	328316	Mdga2	23987
chr12	68406619	68406725	107	53	5	65.37	39.6	Mdga2	84385	LOC100316870	351110
chr12	68532929	68533087	159	42	5	53.12	20.24	Mdga2	210695	LOC100316870	224800
chr12	68636451	68636580	130	47	5	58.09	26.99	Mdga2	314217	LOC100316870	121278
chr12	69225769	69225918	150	103	5	58.52	23.76	LOC100316870	468040	Rps29	1032940
chr12	69410583	69410708	126	88	5	62.87	31.68	LOC100316870	652854	Rps29	848126
chr12	69542010	69542186	177	122	6	57.35	22.64	LOC100316870	784281	Rps29	716699
chr12	69666848	69667014	167	45	5	55.86	23.76	LOC100316870	909119	Rps29	591861
chr12	69766683	69766849	167	42	5	55.86	23.76	LOC100316870	1008954	Rps29	492026
chr12	70236824	70236934	111	55	5	65.37	39.6	LOC100316870	1479095	Rps29	21885
chr12	70356168	70356330	163	54	5	56.46	31.68	Klhdc1	1489	Klhdc1	994
chr12	70610842	70611045	204	78	7	65.47	23.39	5830428M24Rik	34362	Mettl21d	67773
chr12	70699120	70699361	242	119	6	58.01	31.68	Sos2	1489	Sos2	643
chr12	70709306	70709410	105	52	5	65.37	39.6	Sos2	1129	Sos2	2404
chr12	70755023	70755339	317	82	87	908.06	46.44	Sos2	3436	Sos2	3917
chr12	71483095	71483216	122	78	5	63.67	31.68	Trim9	34942	Tmx1	71046
chr12	71933022	71933179	158	111	7	83.88	31.68	Frmd6	6521	Frmd6	31842
chr12	71978746	71978910	165	74	6	59.34	16.98	Frmd6	599	Frmd6	658
chr12	72078192	72078349	158	121	5	57.23	31.68	Psma3	2458	Psma3	1528
chr12	72763830	72764001	172	52	6	67.81	31.68	Dact1	343951	Daam1	168235
chr12	73066822	73066932	111	55	5	51.98	23.08	Daam1	6029	Daam1	5259
chr12	73110810	73110877	68	34	7	157.62	53.39	Daam1	19937	Gpr135	59795
chr12	74178670	74178783	114	54	6	51.62	14.87	Six1	31259	Six4	22576
chr12	75576857	75577023	167	40	5	55.86	31.68	Dbpht2	176683	Kcnh5	421347
chr12	75904889	75904998	110	55	26	251.23	38.66	Dbpht2	504715	Kcnh5	93315
chr12	75905134	75905503	370	139	71	598.21	35.99	Dbpht2	504960	Kcnh5	93070
chr12	76343554	76343639	86	43	9	149.44	58.48	Kcnh5	66041	Rhoj	65746
chr12	77334634	77334836	203	91	6	55.36	24.2	Tex21	12164	Tex21	5810
chr12	77438354	77438429	76	38	5	94.85	39.6	Akap5	7315	Zbtb25	11533
chr12	77739263	77739376	114	64	5	65.37	31.68	Spnb1	5896	Spnb1	11501
chr12	77814721	77814863	143	108	5	56.7	21.05	Spnb1	3799	Churc1	51839
chr12	78032543	78032715	173	118	7	65.82	25.06	Fntb	11351	Max	5713
chr12	78370615	78370780	166	75	6	65.33	28.07	Fut8	30607	Fut8	7733
chr12	78654095	78654231	137	48	5	60.77	31.68	Fut8	77794	Gphn	673547
chr12	79451869	79452168	300	111	53	561.87	61.14	Gphn	7530	Gphn	25478
chr12	79569045	79569161	117	43	5	64.72	31.68	Gphn	13301	Gphn	13241
chr12	79855032	79855181	150	95	6	71.78	39.6	Mpp5	5098	Mpp5	40200
chr12	80226983	80227160	178	42	7	50.55	12.76	Pigh	36379	Arg2	4792
chr12	81548841	81548935	95	47	5	75.12	33.74	Dcaf5	11458	Exd2	15241
chr12	81833444	81833604	161	120	5	54.78	21.93	3830431G21Rik	9974	Gm1568	22990
chr12	82539753	82539972	220	116	6	60.72	31.68	Adam4	16923	Cox16	31938
chr12	83175225	83175426	202	118	9	91.13	36.3	Pcnx	78078	Sipa1l1	95778
chr12	84185595	84185712	118	81	5	63.56	30.51	Rgs6	14010	Rgs6	7140
chr12	84208321	84208482	162	116	6	68.45	30.51	Rgs6	576	Rgs6	8779
chr12	84721954	84722130	177	97	6	59.24	18.15	Dpf3	10404	Dpf3	106673
chr12	85724749	85724914	166	113	5	50.26	18.8	Entpd5	1567	Entpd5	420
chr12	85802948	85803083	136	87	5	60.96	23.76	Lin52	2379	Lin52	371
chr12	86327407	86327517	111	55	5	57.8	29.24	Fcf1	3242	Ylpm1	9864
chr12	86344736	86344841	106	53	5	65.37	39.6	Ylpm1	7296	Ylpm1	9103
chr12	86590666	86590881	216	160	7	70.88	29.24	Mlh3	2104	Mlh3	586
chr12	86624364	86624508	145	96	6	59.57	20.05	Acyp1	3104	Fam164c	5177
chr12	86862174	86862340	167	101	5	52.88	21.05	Fos	44768	Jdp2	77881
chr12	86991481	86991639	159	112	6	58.62	26.58	Jdp2	11575	Batf	36189
chr12	87175065	87175217	153	42	5	58.03	23.76	Ttll5	2220	Ttll5	9663
chr12	87537166	87537326	161	109	5	56.76	23.76	1700019E19Rik	33921	1700020O03Rik	45662
chr12	88547507	88547666	160	107	5	56.92	31.68	Tmed8	6356	4933437F05Rik	14566
chr12	88918748	88918914	167	49	5	53.88	29.24	Gm8300	60469	Oog1	24890
chr12	89118701	89118863	163	51	6	53.2	22.49	Gm2016	3236	Gm2022	12577
chr12	89355592	89355753	162	112	6	61.77	24.2	Oog1	156745	Gm10436	58441
chr12	89400951	89401117	167	117	5	51.92	20.24	Oog1	202104	Gm10436	13082
chr12	91320496	91320604	109	54	5	60.42	32.49	Nrxn3	105709	Nrxn3	86864
chr12	91686098	91686259	162	38	5	56.61	31.68	Nrxn3	115250	Dio2	276894
chr12	92243930	92244169	240	108	7	67.44	29.24	4930534B04Rik	5964	4930534B04Rik	3343
chr12	92270298	92270460	163	116	5	56.46	23.76	4930534B04Rik	9458	4930534B04Rik	31284
chr12	92315444	92315600	157	108	7	52.18	20.89	4930534B04Rik	13862	4930534B04Rik	6670
chr12	92317910	92318066	157	108	7	53.54	17.54	4930534B04Rik	16328	4930534B04Rik	4204
chr12	93181305	93181398	94	47	5	63.35	22.49	Sel1l	93836	Flrt2	3749131
chr12	93410865	93411001	137	86	5	59.84	30.51	Sel1l	323396	Flrt2	3519571
chr12	93632598	93632737	140	44	9	117.67	63.36	Sel1l	545129	Flrt2	3297838
chr12	93762475	93762609	135	37	5	61.14	31.68	Sel1l	675006	Flrt2	3167961
chr12	94020277	94020434	158	122	5	57.23	31.68	Sel1l	932808	Flrt2	2910159
chr12	94815395	94815682	288	170	40	450.78	99.16	Sel1l	1727926	Flrt2	2115041
chr12	95332950	95333085	136	54	6	74.64	39.6	Sel1l	2245481	Flrt2	1597486
chr12	95471936	95472102	167	106	6	67.57	30.51	Sel1l	2384467	Flrt2	1458500
chr12	96215437	96215554	118	72	5	64.51	31.68	Sel1l	3127968	Flrt2	714999
chr12	96823993	96824152	160	108	5	56.92	23.76	Sel1l	3736524	Flrt2	106443
chr12	97448904	97449065	162	108	5	56.61	23.76	1700019M22Rik	163576	Galc	1991606
chr12	97470386	97470599	214	172	11	80.5	18.15	1700019M22Rik	185058	Galc	1970124
chr12	97484864	97485038	175	73	6	67.3	23.76	1700019M22Rik	199536	Galc	1955646
chr12	97907273	97907352	80	40	5	94.85	39.6	1700019M22Rik	621945	Galc	1533237
chr12	98018126	98018284	159	42	5	57.07	23.76	1700019M22Rik	732798	Galc	1422384
chr12	98254424	98254565	142	105	5	59.88	23.76	1700019M22Rik	969096	Galc	1186086
chr12	98299641	98299875	235	180	14	148.92	42.35	1700019M22Rik	1014313	Galc	1140869
chr12	98411095	98411239	145	52	5	59.36	31.68	1700019M22Rik	1125767	Galc	1029415
chr12	99675919	99676021	103	51	7	94.85	55.44	Kcnk10	1517	Kcnk10	2883
chr12	100699262	100699335	74	37	6	109.54	31.9	Foxn3	11027	2610021K21Rik	256479
chr12	100713379	100713689	311	240	12	111.19	25.99	Foxn3	25144	2610021K21Rik	242362
chr12	100883301	100883508	208	57	15	105.2	26.18	Foxn3	195066	2610021K21Rik	72440
chr12	100883658	100883889	232	178	12	80.04	18.61	Foxn3	195423	2610021K21Rik	72083
chr12	100886656	100886827	172	44	13	105.44	31.42	Foxn3	198421	2610021K21Rik	69085
chr12	100961079	100961231	153	30	5	54.07	20.24	2610021K21Rik	3841	2610021K21Rik	131741
chr12	102663461	102663597	137	82	6	74.43	39.6	Catsperb	7168	Catsperb	20775
chr12	103427291	103427414	124	53	5	56.56	24.2	Slc24a4	57570	Slc24a4	24781
chr12	104105105	104105242	138	59	5	60.59	23.76	Btbd7	25856	Btbd7	11321
chr12	104131167	104131240	74	37	22	526.29	113.52	Btbd7	14741	Cox8c	6349
chr12	105171424	105171534	111	55	6	51.62	17.84	Serpina1c	28355	Serpina1e	13718
chr12	105406527	105406662	136	102	5	60.96	23.76	Serpina3c	14538	Serpina3g	46227
chr12	106343300	106343483	184	94	6	62.37	28.07	Glrx5	64642	Tcl1b2	41943
chr12	106674338	106674435	98	49	6	79.82	47.52	Tcl1	213478	D430019H16Rik	17848
chr12	106762949	106763086	138	49	53	742.95	140.35	D430019H16Rik	37134	Bdkrb2	38433
chr12	107645500	107645648	149	53	5	58.68	23.76	Vrk1	332254	1700121N20Rik	35362
chr12	107751497	107751689	193	46	7	53.15	21.27	1700121N20Rik	65962	4933406K04Rik	172320
chr12	109101073	109101287	215	76	7	67.18	25.99	4933406K04Rik	1146702	Bcl11b	47540
chr12	109597924	109598081	158	108	5	52.35	19.49	Cyp46a1	1683	Cyp46a1	767
chr12	110147827	110147982	156	102	5	55.56	21.93	Wdr25	11686	Wdr25	71074
chr12	110171358	110171537	180	54	6	54.27	20.64	Wdr25	35217	Wdr25	47543
chr12	110204598	110204763	166	84	6	68.83	23.76	Wdr25	68457	Wdr25	14303
chr12	110708301	110708458	158	125	5	54.24	21.05	Dlk1	9733	Meg3	70905
chr12	111959271	111959420	150	52	6	57.8	24.37	Hsp90aa1	24809	Wdr20a	16888
chr12	112264050	112264196	147	103	5	59.02	31.68	Ankrd9	47000	Rcor1	13959
chr12	112307680	112307865	186	130	7	64.41	20.64	Rcor1	29496	Rcor1	12255
chr12	112804533	112804683	151	102	5	58.35	23.76	Eif5	21706	Mark3	8188
chr12	113298708	113298867	160	120	6	59.31	27.41	Tdrd9	8629	Tdrd9	3004
chr12	113535558	113535703	146	98	7	69.53	18.97	Kif26a	116717	A730018C14Rik	113676
chr12	113535873	113536215	343	82	13	101.57	24.37	Kif26a	117032	A730018C14Rik	113361
chr12	113563982	113564241	260	187	10	104.66	31.68	Kif26a	145141	A730018C14Rik	85252
chr12	113645907	113646110	204	82	7	67.71	18.8	Kif26a	227066	A730018C14Rik	3327
chr12	114440373	114440459	87	43	5	65.65	24.37	Tmem121	13044	Adam6b	287403
chr12	115045849	115046003	155	32	5	57.71	23.76	Adam6a	261367	Zfp386	2240086
chr12	115766367	115766549	183	52	6	57.33	17.54	Adam6a	981885	Zfp386	1519568
chr12	115878397	115878551	155	104	6	56.1	18.97	Adam6a	1093915	Zfp386	1407538
chr12	116081855	116081978	124	75	6	77.35	31.68	Adam6a	1297373	Zfp386	1204080
chr12	116226274	116226397	124	85	6	77.35	39.6	Adam6a	1441792	Zfp386	1059661
chr12	116332118	116332250	133	51	6	61.23	24.37	Adam6a	1547636	Zfp386	953817
chr12	116338294	116338438	145	48	5	50.3	16.45	Adam6a	1553812	Zfp386	947641
chr12	116383715	116383814	100	50	5	58.64	30.25	Adam6a	1599233	Zfp386	902220
chr12	116384048	116384136	89	44	5	70.94	29.24	Adam6a	1599566	Zfp386	901887
chr12	116410032	116410283	252	117	8	80.56	31.68	Adam6a	1625550	Zfp386	875903
chr12	116431870	116431995	126	47	5	62.87	23.76	Adam6a	1647388	Zfp386	854065
chr12	116446323	116446413	91	45	5	58.02	18.66	Adam6a	1661841	Zfp386	839612
chr12	116500776	116500896	121	51	5	63.88	31.68	Adam6a	1716294	Zfp386	785159
chr12	116524920	116525022	103	51	5	57.8	29.24	Adam6a	1740438	Zfp386	761015
chr12	116573251	116573417	167	116	5	55.86	23.76	Adam6a	1788769	Zfp386	712684
chr12	116597368	116597467	100	50	6	78.71	45.77	Adam6a	1812886	Zfp386	688567
chr12	116745712	116745903	192	104	7	63.38	20.64	Adam6a	1961230	Zfp386	540223
chr12	116831449	116831658	210	104	6	59.76	29.24	Adam6a	2046967	Zfp386	454486
chr12	116861292	116861496	205	150	7	60.35	20.05	Adam6a	2076810	Zfp386	424643
chr12	116890175	116890282	108	54	5	61.36	33.74	Adam6a	2105693	Zfp386	395760
chr12	117040876	117040983	108	54	6	72.95	37.59	Adam6a	2256394	Zfp386	245059
chr12	117099970	117100201	232	128	8	82.23	30.51	Adam6a	2315488	Zfp386	185965
chr12	117106953	117107101	149	43	7	85.84	39.6	Adam6a	2322471	Zfp386	178982
chr12	117126231	117126346	116	64	5	64.94	31.68	Adam6a	2341749	Zfp386	159704
chr12	117201997	117202151	155	52	6	70.83	31.68	Adam6a	2417515	Zfp386	83938
chr12	117275985	117276136	152	110	5	53.3	19.49	Adam6a	2491503	Zfp386	9950
chr12	117592930	117593066	137	53	5	60.77	31.68	Esyt2	6238	Esyt2	2655
chr12	117916689	117916865	177	126	6	59.24	18.15	Ptprn2	97817	Ptprn2	43867
chr12	118826902	118827107	206	94	7	71.09	28.07	Rapgef5	4386	Rapgef5	6812
chr12	118852987	118853110	124	70	5	63.27	31.68	Rapgef5	1133	Rapgef5	32530
chr12	119029074	119029213	140	43	6	70.27	35.09	Rapgef5	34522	Cdca7l	53260
chr12	119100175	119100324	150	77	9	106.45	38.99	Cdca7l	17768	Cdca7l	3328
chr12	119100555	119100657	103	51	6	74.01	38.99	Cdca7l	18148	Cdca7l	2948
chr12	120489010	120489157	148	48	5	51.38	23.39	Itgb8	12741	Macc1	192873
chr13	3372217	3372983	767	587	96	579.64	25.99	Speer6-ps1	183813	2810429I04Rik	105332
chr13	4512532	4512671	140	99	5	60.23	31.68	Akr1c20	619	Akr1c20	975
chr13	4605168	4605463	296	231	20	172.73	22.4	Akr1e1	3241	Akr1e1	1469
chr13	4605617	4605875	259	105	9	62.67	15.26	Akr1e1	3690	Akr1e1	1020
chr13	4605919	4606166	248	150	8	54.88	15.26	Akr1e1	3992	Akr1e1	718
chr13	4741198	4741307	110	55	5	64.43	38.14	Akr1e1	132831	Klf6	1119537
chr13	4802319	4802463	145	91	5	59.36	31.68	Akr1e1	193952	Klf6	1058416
chr13	4813819	4813939	121	76	5	63.88	31.68	Akr1e1	205452	Klf6	1046916
chr13	5097745	5097919	175	91	7	77.81	36.55	Akr1e1	489378	Klf6	762990
chr13	5249255	5249422	168	47	5	52.74	28.07	Akr1e1	640888	Klf6	611480
chr13	6219965	6220111	147	97	5	59.02	31.68	Klf6	353438	Pitrm1	327438
chr13	6267376	6267559	184	45	6	59.14	18.8	Klf6	400849	Pitrm1	280027
chr13	6441195	6441384	190	52	6	64.93	31.68	Klf6	574668	Pitrm1	106208
chr13	6667413	6667566	154	115	6	71.02	31.68	Pfkp	19490	Adarb2	1534742
chr13	6949805	6949993	189	106	6	61.61	28.07	Pfkp	301882	Adarb2	1252350
chr13	7665845	7666006	162	115	5	52.67	20.24	Pfkp	1017922	Adarb2	536310
chr13	7760554	7760640	87	43	5	79.82	39.6	Pfkp	1112631	Adarb2	441601
chr13	8266969	8267135	167	123	5	52.88	21.05	Adarb2	64502	Adarb2	291381
chr13	8856587	8856735	149	113	5	58.68	23.76	Wdr37	509	Wdr37	3747
chr13	8957299	8957424	126	75	6	66.17	27.41	Idi2	256	Idi2	390
chr13	9263050	9263201	152	35	5	58.19	23.76	Larp4b	92864	Dip2c	12721
chr13	9747076	9747237	162	43	5	56.61	31.68	Zmynd11	12385	Zmynd11	17225
chr13	9798047	9798188	142	52	5	59.88	31.68	Zmynd11	33746	Chrm3	77812
chr13	9833557	9833748	192	117	16	168.15	39.47	Zmynd11	69256	Chrm3	42302
chr13	10490801	10490944	144	30	5	59.53	31.68	Chrm3	131291	Zp4-ps	1123518
chr13	10515223	10515399	177	107	6	54.74	20.64	Chrm3	155713	Zp4-ps	1099096
chr13	10515447	10515596	150	43	6	59.43	20.64	Chrm3	155937	Zp4-ps	1098872
chr13	10516785	10516886	102	51	5	55.44	26.58	Chrm3	157275	Zp4-ps	1097534
chr13	10842944	10843100	157	118	5	57.39	23.76	Chrm3	483434	Zp4-ps	771375
chr13	10865726	10865856	131	52	5	61.89	31.68	Chrm3	506216	Zp4-ps	748593
chr13	11232276	11232438	163	44	6	62.6	25.06	Chrm3	872766	Zp4-ps	382043
chr13	12435455	12435618	164	51	5	56.31	23.76	Actn2	2690	Heatr1	52187
chr13	12541647	12541732	86	43	5	79.82	39.6	Lgals8	961	Lgals8	2021
chr13	12622903	12623103	201	77	7	69.38	25.99	Edaradd	10690	Ero1lb	35247
chr13	12853009	12853177	169	80	6	67.22	22.88	Gpr137b-ps	110825	Prl2c4	30074
chr13	12919290	12919530	241	105	7	57.07	21.27	Prl2c3	27013	Prl2c2	169101
chr13	12941486	12941590	105	52	5	51.98	23.08	Prl2c3	49209	Prl2c2	146905
chr13	13001224	13001404	181	49	7	64.35	25.06	Prl2c3	108947	Prl2c2	87167
chr13	13002120	13002283	164	75	6	54.51	14.22	Prl2c3	109843	Prl2c2	86271
chr13	13432247	13432360	114	71	5	53.99	20.05	Prl2c5	148167	Gpr137b	17641
chr13	13622646	13622791	146	50	5	59.19	31.68	Nid1	20314	Lyst	60030
chr13	13845249	13845433	185	55	6	55.2	16.45	Lyst	1039	Lyst	4329
chr13	13952888	13953060	173	90	8	66.85	22.4	Gng4	35248	B3galnt2	94053
chr13	13953099	13953267	169	75	29	341.8	59.72	Gng4	35459	B3galnt2	93842
chr13	14260320	14260435	116	42	5	64.94	31.68	Arid4b	3286	Arid4b	1866
chr13	14423426	14423577	152	99	5	58.19	23.76	Hecw1	8681	Hecw1	9586
chr13	14619188	14619288	101	50	7	94.85	55.44	Hecw1	4097	Mrpl32	83380
chr13	14800306	14800441	136	42	5	50.39	20.64	AW209491	70212	Gli3	755250
chr13	14834656	14834776	121	55	5	63.88	31.68	AW209491	104562	Gli3	720900
chr13	15294529	15294686	158	51	7	70.69	26.58	AW209491	564435	Gli3	261027
chr13	15902881	15903042	162	54	6	69.54	31.68	Gli3	84269	Inhba	203427
chr13	16150268	16150414	147	50	5	59.02	23.76	Inhba	31308	5033411D12Rik	799042
chr13	16883838	16883985	148	115	5	58.85	23.76	Inhba	764878	5033411D12Rik	65472
chr13	17795694	17795862	169	121	5	55.57	23.76	2810021B07Rik	6820	Cdk13	12102
chr13	18027853	18028004	152	71	8	67.87	20.24	Rala	38955	Rala	7998
chr13	18057534	18057751	218	113	6	60.99	31.68	Rala	21683	1600012F09Rik	20940
chr13	18482157	18482328	172	60	6	67.81	31.68	Pou6f2	8286	Vps41	327004
chr13	18715120	18715246	127	75	5	62.67	31.68	Pou6f2	241249	Vps41	94041
chr13	18861432	18861620	189	98	6	59.41	19.49	Vps41	24301	Vps41	13084
chr13	18923631	18923766	136	37	5	60.96	23.76	Vps41	1025	Vps41	6890
chr13	19029052	19029366	315	230	12	93.98	18.97	Vps41	70985	Amph	11188
chr13	19406958	19407079	122	41	5	58.73	25.99	Amph	165248	Stard3nl	42587
chr13	19553377	19553590	214	121	8	57.21	18.97	Stard3nl	65804	Epdr1	130200
chr13	19553608	19553788	181	54	9	86.77	24.37	Stard3nl	66035	Epdr1	129969
chr13	20262752	20262929	178	37	6	66.81	39.6	Elmo1	80376	Elmo1	14471
chr13	20425438	20425580	143	47	5	59.71	31.68	Elmo1	43207	Elmo1	8799
chr13	21842025	21842194	170	127	6	64.65	35.09	Hist1h4j	14751	Hist1h4k	38
chr13	21857681	21857919	239	117	9	58.88	15.95	Hist1h2bn	11311	Hist1h1b	14071
chr13	22132890	22133105	216	83	7	67.03	25.99	Hist1h4i	6	Hist1h4i	300
chr13	22538934	22539107	174	102	7	71.76	30.25	Vmn1r-ps103	4824	Vmn1r201	27553
chr13	22641842	22641983	142	49	5	55.91	20.24	Vmn1r203	24989	Vmn1r204	6228
chr13	23056267	23056436	170	132	6	58.49	22.64	Vmn1r212	80239	Vmn1r213	46851
chr13	23268876	23269005	130	49	5	51.49	20.64	Vmn1r219	13428	Vmn1r220	6621
chr13	23315863	23316011	149	70	6	58.79	15.04	Vmn1r221	5685	Vmn1r222	8121
chr13	23316055	23316235	181	125	6	51.75	14.22	Vmn1r221	5877	Vmn1r222	7929
chr13	23506171	23506489	319	163	20	140.84	25.06	Zfp322a	45167	Abt1	4059
chr13	23643253	23643410	158	40	5	55.25	29.24	Hist1h4f	49	Hist1h4f	257
chr13	23731398	23731575	178	55	7	50.55	12.76	Hist1h1e	17034	Hist1h2ac	41938
chr13	23790016	23790138	123	83	5	63.47	31.68	Hist1h4c	6	Hist1h4c	300
chr13	23794739	23794907	169	53	6	68.32	31.68	Hist1h4c	4423	Hfe	971
chr13	24318749	24318875	127	50	5	50.66	14.62	Lrrc16a	48673	Lrrc16a	49577
chr13	25101623	25101835	213	111	9	65.51	20.24	Mrs2	3315	Mrs2	8766
chr13	25121126	25121233	108	54	5	65.37	39.6	Mrs2	8880	Dcdc2a	26747
chr13	25142261	25142553	293	55	23	219.09	40.8	Mrs2	30015	Dcdc2a	5612
chr13	25333907	25334048	142	91	5	58.94	22.88	Dcdc2a	36522	Nrsn1	10001
chr13	25442971	25443136	166	118	5	52.07	26.99	Nrsn1	81260	Hdgfl1	1417070
chr13	25556687	25556846	160	104	5	56.92	23.76	Nrsn1	194976	Hdgfl1	1303354
chr13	26917452	26917602	151	41	5	55.36	21.05	Hdgfl1	55497	Prl	231987
chr13	26993804	26993922	119	65	5	59.35	25.99	Hdgfl1	131849	Prl	155635
chr13	27377771	27377918	148	49	6	61.54	21.93	Prl3a1	9686	Prl6a1	26725
chr13	27451578	27451701	124	73	5	63.27	31.68	Prl8a2	5647	Prl2b1	23636
chr13	27546995	27547148	154	118	6	71.02	31.68	Prl8a6	16540	Prl8a8	51946
chr13	27921475	27921712	238	131	8	82.68	31.68	Prl2a1	21027	Prl2c1	19796
chr13	28349767	28349966	200	54	7	76.05	31.68	Prl5a1	106598	Sox4	692832
chr13	28554415	28554531	117	41	5	64.72	31.68	Prl5a1	311246	Sox4	488184
chr13	29266623	29266786	164	44	5	50.56	18.8	Sox4	221735	Cdkal1	150552
chr13	29653298	29653422	125	33	5	63.06	31.68	Cdkal1	9200	Cdkal1	64192
chr13	29798355	29798566	212	105	7	70.15	28.07	Cdkal1	14887	Cdkal1	2609
chr13	29842580	29842788	209	106	8	80.16	19.49	Cdkal1	32990	Cdkal1	26506
chr13	30439530	30439692	163	111	5	56.46	31.68	Agtr1a	2724	Agtr1a	33241
chr13	31102342	31102487	146	93	5	59.19	31.68	Exoc2	36477	Foxq1	547697
chr13	32490905	32491030	126	50	5	60.86	29.24	Gmds	60555	Mylk4	301791
chr13	32825364	32825522	159	38	5	57.07	31.68	Mylk4	4419	Mylk4	48063
chr13	33342932	33343093	162	47	6	69.54	39.6	Serpinb9e	1453	Serpinb9e	513
chr13	33750631	33750747	117	74	5	64.72	31.68	Serpinb9g	163482	Serpinb6d	2643
chr13	34232036	34232235	200	152	7	56.1	17.12	Tubb2b	9936	Psmg4	22810
chr13	34770501	34770622	122	73	5	63.67	31.68	1300014I06Rik	26199	Fam50b	61010
chr13	34966705	34966849	145	44	5	59.36	23.76	Fam50b	127291	Prpf4b	658
chr13	35130689	35130855	167	51	5	50.11	18.8	Eci2	44765	Cdyl	621042
chr13	35504398	35504565	168	120	5	54.78	22.88	Eci2	418474	Cdyl	247333
chr13	35566276	35566412	137	54	6	74.43	39.6	Eci2	480352	Cdyl	185455
chr13	36054912	36055046	135	31	5	60.2	30.51	Rpp40	56719	Ppp1r3g	4863
chr13	36832175	36832354	180	55	6	66.49	31.68	Nrn1	6018	F13a1	126872
chr13	36874920	36875040	121	75	5	63.88	31.68	Nrn1	48763	F13a1	84127
chr13	37014921	37015008	88	44	5	56.84	17.9	F13a1	4520	F13a1	20839
chr13	37016061	37016154	94	47	5	57.43	18.27	F13a1	5660	F13a1	19699
chr13	37017361	37017448	88	44	5	58.63	19.07	F13a1	6960	F13a1	18399
chr13	37259114	37259291	178	45	6	53.77	25.06	F13a1	117050	Ly86	178100
chr13	37259439	37259613	175	126	6	53.45	14.62	F13a1	117375	Ly86	177775
chr13	37355553	37355707	155	48	6	63.04	24.2	F13a1	213489	Ly86	81661
chr13	37667099	37667258	160	113	6	68.81	30.51	Ly86	156610	Rreb1	250808
chr13	37782205	37782345	141	86	5	60.06	23.76	Ly86	271716	Rreb1	135702
chr13	38473290	38473429	140	38	5	60.23	31.68	Bmp6	35488	Bmp6	88193
chr13	38528756	38528955	200	118	8	84.64	28.07	Bmp6	90954	Bmp6	32727
chr13	38877661	38877925	265	117	8	78.71	39.6	Eef1e1	126801	Slc35b3	146348
chr13	39151233	39151320	88	44	5	77.46	36.55	Slc35b3	98709	Ofcc1	946018
chr13	40129523	40129684	162	70	5	56.61	23.76	Ofcc1	18857	Ofcc1	38495
chr13	40318382	40318550	169	48	5	55.57	23.76	Ofcc1	8563	Ofcc1	32425
chr13	40872160	40872254	95	47	5	79.82	39.6	Tcfap2a	43079	Gcnt2	83341
chr13	42158377	42158519	143	87	6	73.18	31.68	Hivep1	7505	Hivep1	60152
chr13	42190286	42190409	124	68	5	58.33	25.99	Hivep1	39414	Hivep1	28243
chr13	42190703	42190826	124	68	5	58.33	25.99	Hivep1	39831	Hivep1	27826
chr13	42427830	42427988	159	123	5	55.09	21.93	Edn1	25584	Phactr1	348162
chr13	42532114	42532184	71	35	15	373.46	90.74	Edn1	129868	Phactr1	243878
chr13	43342152	43342283	132	34	5	61.7	31.68	Gfod1	46455	Gfod1	56462
chr13	43558173	43558235	63	31	5	124.77	38.14	Ranbp9	1092	Ranbp9	17608
chr13	44446619	44446776	158	108	6	55.56	14.22	Cd83	549567	Jarid2	379524
chr13	44447215	44447386	172	119	7	63.34	18.47	Cd83	550163	Jarid2	378928
chr13	44964941	44965057	117	55	18	207.03	49.25	Jarid2	21292	Jarid2	4711
chr13	44965139	44965401	263	185	33	331.24	61.56	Jarid2	21490	Jarid2	4513
chr13	45496754	45496953	200	146	7	72.06	28.07	Mylip	10196	Mylip	3015
chr13	46504905	46505045	141	46	5	60.06	31.68	Gm1574	109849	Rbm24	8764
chr13	47152524	47152682	159	95	5	51.31	18.8	Kdm1b	3536	Kdm1b	1621
chr13	47716689	47716830	142	37	6	73.38	31.68	Rnf144b	376821	4931429P17Rik	339010
chr13	47780333	47780547	215	101	7	73.66	31.68	Rnf144b	440465	4931429P17Rik	275366
chr13	49125460	49125575	116	43	6	75.76	35.09	C030044B11Rik	61153	Wnk2	6211
chr13	49474494	49474644	151	39	5	58.35	23.76	Bicd2	117	Bicd2	1446
chr13	49537655	49537796	142	45	5	54.08	25.06	Ippk	333	Ippk	1136
chr13	49808598	49808725	128	83	6	68.56	24.2	Iars	1479	Iars	1585
chr13	51297688	51297836	149	93	5	58.68	23.76	Nxnl2	27528	S1pr3	206299
chr13	51389241	51389360	120	64	5	58.24	25.06	Nxnl2	119081	S1pr3	114746
chr13	51571788	51571946	159	107	5	51.31	18.8	Shc3	3616	Shc3	3680
chr13	51755940	51756078	139	83	6	58.43	23.08	Secisbp2	3690	Secisbp2	2050
chr13	52388864	52389135	272	50	10	64.25	13.24	Gadd45g	445518	Diras2	210880
chr13	52659771	52659852	82	41	5	79.82	39.6	Diras2	33982	Sykb	19035
chr13	53155124	53155231	108	54	5	65.37	39.6	Nfil3	78894	Ror2	49562
chr13	53346845	53347001	157	101	5	51.62	25.06	Ror2	104842	Ror2	34305
chr13	53365217	53365371	155	103	61	812.45	136.71	Ror2	123214	Ror2	15933
chr13	54285307	54285501	195	78	12	120.75	38.99	Sfxn1	83337	Hrh2	2191
chr13	54523462	54523614	153	105	5	51.39	18.15	Cplx2	42391	Thoc3	36736
chr13	55492704	55492808	105	52	5	60.42	32.49	Rgs14	7210	Slc34a1	8305
chr13	55699368	55699492	125	71	5	54.71	22.64	Tmed9	1019	B4galt7	2104
chr13	55881888	55882153	266	136	9	53.47	9.23	Pcbd2	3829	Catsper3	4052
chr13	56116512	56116683	172	52	7	79.8	30.51	Pitx1	184213	H2afy	58471
chr13	57085091	57085224	134	93	5	53.81	23.39	Trpc7	88237	Spock1	437465
chr13	58089088	58089295	208	97	7	74.75	23.76	Spock1	79535	Klhl3	17230
chr13	58244431	58244663	233	139	8	57.82	11.7	Hnrnpa0	14759	5133401N09Rik	14579
chr13	58532380	58532521	142	87	6	50.12	14.04	Rmi1	21232	Slc28a3	122289
chr13	58941060	58941218	159	40	5	55.09	21.93	Ntrk2	1714	Ntrk2	3177
chr13	59579211	59579350	140	84	6	73.8	31.68	Agtpbp1	856	Agtpbp1	4667
chr13	60289409	60289651	243	62	10	94.01	23.39	Gas1	11109	Gm5084	17423
chr13	60442558	60442709	152	105	5	58.19	23.76	Gm5084	125917	Dapk1	260750
chr13	60503919	60504048	130	91	5	60.08	29.24	Gm5084	187278	Dapk1	199389
chr13	60777951	60778094	144	41	18	234.2	90.38	Dapk1	74055	Dapk1	19641
chr13	60877482	60877631	150	33	5	58.52	23.76	Dapk1	13764	BC051665	5766
chr13	60925904	60926023	120	53	5	62.08	29.24	Ctsll3	21774	4930486L24Rik	18069
chr13	60957414	60957560	147	53	5	57.03	29.24	4930486L24Rik	1117	4930486L24Rik	8269
chr13	62326169	62326303	135	55	5	55.33	25.06	Zfp808	51591	A130040M12Rik	71015
chr13	62464771	62464897	127	76	6	76.65	31.68	A130040M12Rik	67587	Gm3604	4305
chr13	62474490	62474647	158	36	6	62.49	24.2	Gm3604	1320	Gm3604	9950
chr13	62478482	62478608	127	76	6	61.76	18.97	Gm3604	5312	Gm3604	5958
chr13	62635469	62635610	142	87	7	62.72	32.89	Zfp934	13660	Zfp934	502
chr13	62818311	62818491	181	68	7	58.5	16.71	6720489N17Rik	92913	Mir713	43788
chr13	62862205	62862297	93	46	5	76.27	35.09	Mir713	106	Fbp2	76040
chr13	64176586	64176729	144	51	5	59.53	31.68	Hsd17b3	1441	Hsd17b3	1070
chr13	64494968	64495133	166	42	5	56.01	23.76	Ctsl	23424	Cdk20	38893
chr13	64592776	64592927	152	106	5	58.19	23.76	1190003K10Rik	5470	1190003K10Rik	5985
chr13	64980272	64980585	314	48	11	63.6	12.31	Cntnap3	20366	Cntnap3	8729
chr13	65075641	65075789	149	108	5	55.69	21.05	4930458L03Rik	51251	4932441B19Rik	58725
chr13	65429589	65429737	149	112	6	65.18	31.33	Zfp369	30701	Gm10324	784800
chr13	65435576	65435700	125	71	5	53.93	21.93	Zfp369	36688	Gm10324	778813
chr13	65497897	65498076	180	50	7	69.54	23.39	Zfp369	99009	Gm10324	716492
chr13	65559758	65559897	140	50	8	60.71	15.26	Zfp369	160870	Gm10324	654631
chr13	65574964	65575213	250	131	12	53.53	8.28	Zfp369	176076	Gm10324	639425
chr13	65591291	65591494	204	52	10	58.05	12.84	Zfp369	192403	Gm10324	623098
chr13	65646605	65646781	177	50	7	65.07	25.06	Zfp369	247717	Gm10324	567784
chr13	65691658	65692046	389	84	14	52.02	9.43	Zfp369	292770	Gm10324	522731
chr13	65750737	65750886	150	57	7	51.16	10.96	Zfp369	351849	Gm10324	463652
chr13	65903280	65903484	205	109	7	56.1	17.54	Zfp369	504392	Gm10324	311109
chr13	65933155	65933338	184	61	8	53.78	10.96	Zfp369	534267	Gm10324	281234
chr13	65933399	65933573	175	123	9	66.32	16.98	Zfp369	534511	Gm10324	280990
chr13	65933599	65933701	103	51	6	51.16	17.54	Zfp369	534711	Gm10324	280790
chr13	65982015	65982150	136	85	5	50.39	15.48	Zfp369	583127	Gm10324	232374
chr13	66051325	66051522	198	81	8	66.04	20.89	Zfp369	652437	Gm10324	163064
chr13	66101497	66101626	130	54	8	58.11	13.16	Zfp369	702609	Gm10324	112892
chr13	66180626	66180796	171	86	8	54.73	10.47	Zfp369	781738	Gm10324	33763
chr13	66186780	66186866	87	43	5	54.1	16.24	Zfp369	787892	Gm10324	27609
chr13	66194808	66194969	162	52	7	51.83	18.15	Zfp369	795920	Gm10324	19581
chr13	66224934	66225101	168	74	6	51.65	17.54	Gm10324	1164	Uqcrb	776623
chr13	66341694	66341861	168	55	8	54.33	12.71	Gm10324	117924	Uqcrb	659863
chr13	66407502	66407676	175	123	9	60.51	14.62	Gm10324	183732	Uqcrb	594055
chr13	66413340	66413493	154	50	6	50.79	19.49	Gm10324	189570	Uqcrb	588217
chr13	66414781	66414942	162	47	6	51.98	21.39	Gm10324	191011	Uqcrb	586776
chr13	66424080	66424304	225	92	8	52.08	9.57	Gm10324	200310	Uqcrb	577477
chr13	66447765	66447845	81	40	5	78.58	24.37	Gm10324	223995	Uqcrb	553792
chr13	66449198	66449325	128	79	6	62.32	24.37	Gm10324	225428	Uqcrb	552359
chr13	66475578	66475785	208	54	8	58.82	21.48	Gm10324	251808	Uqcrb	525979
chr13	66489996	66490164	169	122	7	59.94	24.48	Gm10324	266226	Uqcrb	511561
chr13	66500750	66501047	298	123	13	84.05	12.31	Gm10324	276980	Uqcrb	500807
chr13	66530822	66530971	150	75	6	50.32	11.2	Gm10324	307052	Uqcrb	470735
chr13	66546033	66546221	189	133	8	50.78	10.32	Gm10324	322263	Uqcrb	455524
chr13	66553569	66553743	175	123	8	50.07	14.04	Gm10324	329799	Uqcrb	447988
chr13	66611057	66611203	147	103	5	57.03	21.93	Gm10324	387287	Uqcrb	390500
chr13	66621426	66621612	187	78	8	51.36	13.76	Gm10324	397656	Uqcrb	380131
chr13	66666939	66667137	199	88	7	52.64	19.07	Gm10324	443169	Uqcrb	334618
chr13	66677275	66677377	103	51	5	58.64	30.25	Gm10324	453505	Uqcrb	324282
chr13	66679831	66679948	118	51	7	77.44	29.24	Gm10324	456061	Uqcrb	321726
chr13	66755743	66755887	145	100	5	53.57	18.8	Gm10324	531973	Uqcrb	245814
chr13	66779547	66779677	131	76	7	50.44	11.7	Gm10324	555777	Uqcrb	222010
chr13	66797216	66797437	222	55	9	72.31	16.71	Gm10324	573446	Uqcrb	204341
chr13	66855856	66856113	258	151	10	68.96	14.04	Gm10324	632086	Uqcrb	145701
chr13	66908778	66908938	161	48	5	52.82	26.99	Gm10324	685008	Uqcrb	92779
chr13	66990678	66990795	118	70	5	64.51	31.68	Gm10324	766908	Uqcrb	10879
chr13	67297685	67297846	162	49	5	56.61	23.76	Zfp455	2160	Zfp455	1784
chr13	67620289	67620444	156	48	5	57.55	23.76	Zfp87	2631	Zfp87	1273
chr13	68087484	68087714	231	112	8	53.77	13.76	BC048507	122774	Mtrr	612173
chr13	68301288	68301404	117	49	5	54.07	20.64	BC048507	336578	Mtrr	398369
chr13	68335301	68335487	187	86	6	50.84	18.97	BC048507	370591	Mtrr	364356
chr13	68586880	68587113	234	115	11	63.3	13.67	BC048507	622170	Mtrr	112777
chr13	69539287	69539437	151	46	5	53.46	19.49	Adcy2	401116	Papd7	97550
chr13	69793822	69793980	159	51	5	57.07	31.68	Nsun2	21095	Ube2ql1	47888
chr13	69831938	69832071	134	92	6	73.97	38.14	Nsun2	59211	Ube2ql1	9772
chr13	70541167	70541294	128	48	6	75.32	38.14	Med10	586602	BC018507	186400
chr13	71157229	71157463	235	128	9	59.53	9.57	Adamts16	176804	Irx1	938451
chr13	71157562	71157730	169	49	7	52.16	12.76	Adamts16	177137	Irx1	938118
chr13	71157890	71158100	211	51	10	73.5	19.14	Adamts16	177465	Irx1	937790
chr13	71316109	71316229	121	48	5	63.88	31.68	Adamts16	335684	Irx1	779571
chr13	71511044	71511192	149	43	5	58.68	23.76	Adamts16	530619	Irx1	584636
chr13	71629629	71629746	118	34	5	61.48	28.07	Adamts16	649204	Irx1	466051
chr13	72017496	72017637	142	31	5	53.22	18.15	Adamts16	1037071	Irx1	78184
chr13	72469453	72469598	146	112	5	59.19	23.76	Irx1	368519	D430050G20	291461
chr13	72592464	72592734	271	141	9	85.17	35.09	Irx1	491530	D430050G20	168450
chr13	72872673	72872827	155	52	5	57.71	23.76	Irx2	101961	Irx4	525272
chr13	73128581	73128711	131	76	5	57.9	26.99	Irx2	357869	Irx4	269364
chr13	74665907	74666531	625	282	159	612.73	19.74	Zfp825	34609	Erap1	111413
chr13	74666631	74666892	262	101	53	173	16.78	Zfp825	35333	Erap1	110689
chr13	74666967	74667605	639	565	143	496.5	26	Zfp825	35669	Erap1	110353
chr13	74667812	74668075	264	190	99	532.1	26.37	Zfp825	36514	Erap1	109508
chr13	75850227	75850372	146	79	5	59.19	23.76	Ell2	5128	Ell2	12174
chr13	76153944	76154084	141	40	5	60.06	31.68	Rfesd	8213	Rfesd	1025
chr13	76859858	76860033	176	118	6	55.74	15.95	Mctp1	8517	Mctp1	3071
chr13	77079652	77079856	205	109	9	101.67	39.6	Mctp1	14919	Mctp1	80361
chr13	77181342	77181473	132	50	6	75.52	31.68	Mctp1	12132	Ankrd32	1007
chr13	77372490	77372605	116	64	6	52.6	12.53	2210408I21Rik	40003	2210408I21Rik	11972
chr13	77444211	77444302	92	46	30	545.65	107.41	2210408I21Rik	1654	2210408I21Rik	11398
chr13	77578140	77578345	206	83	174	2164.25	103.04	2210408I21Rik	104610	2210408I21Rik	173648
chr13	77750200	77750360	161	105	5	56.76	23.76	2210408I21Rik	276670	2210408I21Rik	1588
chr13	77926847	77926972	126	81	5	60.86	29.24	Fam172a	25748	Fam172a	14869
chr13	78361845	78361976	132	80	5	60.76	30.51	Nr2f1	24013	Arrdc3	2660838
chr13	78859777	78859968	192	77	6	64.63	23.76	Nr2f1	521945	Arrdc3	2162906
chr13	78868075	78868215	141	30	5	60.06	23.76	Nr2f1	530243	Arrdc3	2154608
chr13	78927611	78927748	138	40	9	118.28	63.36	Nr2f1	589779	Arrdc3	2095072
chr13	79198406	79198512	107	53	5	65.37	39.6	Nr2f1	860574	Arrdc3	1824277
chr13	79509706	79509874	169	48	6	68.32	23.76	Nr2f1	1171874	Arrdc3	1512977
chr13	79698407	79698601	195	54	7	64.18	31.68	Nr2f1	1360575	Arrdc3	1324276
chr13	81257443	81257566	124	70	5	63.27	31.68	Gpr98	11541	Gpr98	36711
chr13	81334405	81334560	156	105	5	57.55	31.68	Gpr98	12760	Gpr98	75338
chr13	81730515	81730651	137	45	5	60.77	31.68	Gpr98	7475	Gpr98	1042
chr13	82231248	82231412	165	124	5	56.16	23.76	Cetn3	295554	Mef2c	1411785
chr13	82293566	82293750	185	52	7	78.63	39.6	Cetn3	357872	Mef2c	1349467
chr13	82388724	82388869	146	94	5	59.19	23.76	Cetn3	453030	Mef2c	1254309
chr13	82480375	82480519	145	52	6	61.24	26.58	Cetn3	544681	Mef2c	1162658
chr13	82833042	82833169	128	77	5	62.47	31.68	Cetn3	897348	Mef2c	809991
chr13	82833322	82833484	163	120	5	56.46	23.76	Cetn3	897628	Mef2c	809711
chr13	83562931	83563163	233	106	9	55.29	14.15	Cetn3	1627237	Mef2c	80102
chr13	84580712	84580876	165	39	6	60.28	23.39	Tmem161b	146229	Ccnh	748370
chr13	84974742	84974905	164	75	5	56.31	23.76	Tmem161b	540259	Ccnh	354340
chr13	85740627	85740716	90	45	5	54.63	16.55	Rasa1	312117	Cox7c	443776
chr13	86504937	86505076	140	105	5	60.23	23.76	Cox7c	318659	Edil3	2456140
chr13	86623247	86623392	146	92	5	59.19	23.76	Cox7c	436969	Edil3	2337830
chr13	87062344	87062505	162	36	5	52.67	20.24	Cox7c	876066	Edil3	1898733
chr13	87468787	87469026	240	78	11	105.19	28.3	Cox7c	1282509	Edil3	1492290
chr13	87543398	87543557	160	39	5	56.92	23.76	Cox7c	1357120	Edil3	1417679
chr13	87662149	87662344	196	95	7	76.72	31.68	Cox7c	1475871	Edil3	1298928
chr13	88540261	88540422	162	42	5	56.61	23.76	Cox7c	2353983	Edil3	420816
chr13	88613491	88613628	138	90	5	59.66	30.51	Cox7c	2427213	Edil3	347586
chr13	88631329	88631412	84	42	5	79.82	39.6	Cox7c	2445051	Edil3	329748
chr13	89592140	89592406	267	145	9	90.74	31.68	Edil3	132717	Hapln1	88101
chr13	90001755	90001901	147	51	5	59.02	23.76	Xrcc4	12789	Xrcc4	78812
chr13	90831743	90831846	104	52	6	79.82	47.52	Tmem167	587695	Atp6ap1l	191311
chr13	91198514	91198670	157	111	5	57.39	23.76	Atg10	18059	Atg10	95308
chr13	92094042	92094181	140	70	5	59.3	22.88	Rasgrf2	34609	Rasgrf2	14510
chr13	92930059	92930223	165	104	6	69.01	23.76	Rasgrf2	28612	Msh3	51777
chr13	93984559	93984710	152	48	5	52.41	25.06	Papd4	22510	Homer1	89891
chr13	94472115	94472257	143	46	6	73.18	31.68	Dmgdh	10288	Dmgdh	1627
chr13	94593709	94593827	119	64	5	64.3	31.68	Arsb	16258	Arsb	38333
[truncated: 6,319 more rows]
