# Supplementary material for: Genome-wide Twist1 occupancy in endocardial cushion cells, embryonic limb buds, and peripheral nerve sheath tumor cells
Source: BMC Genomics. 2014 Sep 28;15(1):821. doi: 10.1186/1471-2164-15-821 (PMC4190347; doi:10.1186/1471-2164-15-821)
Supplement: Supplementary file 3 — Additional file 3: Table of peripheral nerve sheath tumor (PNST) cell Twist1 ChIP-seq peak determination by MACS analysis. Twist1 ChIP-seq was performed in PNST cells and sequencing results were analyzed by MACS version 1.4.2 with default settings. Table contains the peak chromosomal location (chromosome (chr), start, and end), length of peak, summit of peak, number of tags at binding peak location, p value, fold enrichment, distance from nearest downstream gene and gene name, distance from nearest upstream gene and gene name. (XLS 1 MB) [file 12864_2014_6501_MOESM3_ESM.xls]

## Sheet: Supplemental Table 4 PNSTTw1ChI
Additional File 3. Peripheral nerve sheath tumor (PNST) cells Twist1 ChIP-seq peak determination by MACS analysis.
chromosome	start	end	length of region	summit (offset from start of region)	tags in region	-10LOG(pvalue)	fold_enrichment	Upstream_Gene	Distance	Downstream_Gene	Distance
chr1	3527743	3527896	154	43	7	50.64	12.14	Xkr4	115960	Xkr4	132890
chr1	3738684	3738894	211	90	10	59.26	14.99	Xkr4	77257	Rp1	542243
chr1	3806980	3807080	101	50	7	62.76	21.03	Xkr4	145553	Rp1	473947
chr1	3820068	3820241	174	45	9	54.41	11.31	Xkr4	158641	Rp1	460859
chr1	4062722	4062863	142	99	9	56.71	9.81	Xkr4	401295	Rp1	218205
chr1	4182007	4182175	169	90	11	56.95	12.51	Xkr4	520580	Rp1	98920
chr1	4641342	4641486	145	34	7	52.52	15.17	Sox17	154970	Mrpl15	121937
chr1	4971029	4971198	170	48	9	53.98	15.3	Rgs20	57101	Rgs20	38363
chr1	5050030	5050110	81	40	7	61.43	14.79	Rgs20	39211	Rgs20	10061
chr1	5566149	5566308	160	82	8	59	12.14	Atp6v1h	413905	Oprk1	12425
chr1	5841836	5841990	155	79	7	50.44	12.14	Oprk1	248973	Npbwr1	61952
chr1	6328447	6328639	193	133	11	61.13	9.81	Rb1cc1	64093	Fam150a	20965
chr1	6541453	6541565	113	61	8	65.85	18.19	Fam150a	157102	St18	178679
chr1	6654331	6654483	153	104	10	78.25	22.62	Fam150a	269980	St18	65801
chr1	7563457	7563590	134	85	7	54.99	18.21	Pcmtd1	403496	Sntg1	789285
chr1	7618425	7618564	140	92	8	63.73	15.17	Pcmtd1	458464	Sntg1	734317
chr1	7850815	7851034	220	125	12	79.04	16.25	Pcmtd1	690854	Sntg1	501927
chr1	7950334	7950474	141	45	7	50.3	10.99	Pcmtd1	790373	Sntg1	402408
chr1	8129631	8129765	135	96	7	54.76	12.14	Pcmtd1	969670	Sntg1	223111
chr1	8589790	8589939	150	108	7	51.46	12.14	Sntg1	4297	Sntg1	7361
chr1	8627907	8628085	179	109	11	57	9.95	Sntg1	13047	Sntg1	39981
chr1	8709181	8709397	217	73	12	61.04	12.94	Sntg1	37127	Sntg1	63663
chr1	8928332	8928494	163	120	8	58.34	15.17	Sntg1	56090	Sntg1	60935
chr1	8980253	8980433	181	94	10	69.73	13.74	Sntg1	108011	Sntg1	9014
chr1	9126381	9126525	145	91	8	62.48	15.17	Sntg1	137114	Sntg1	66879
chr1	9400723	9400886	164	80	8	50.94	9.86	Sntg1	112509	Rrs1	134766
chr1	10333988	10334160	173	50	9	52.48	14.96	Cpa6	6640	Cpa6	64362
chr1	10435712	10435881	170	73	8	56.87	15.17	Cpa6	36374	Cpa6	31394
chr1	10738109	10738234	126	49	7	54.72	16.97	Cpa6	28303	Prex2	245437
chr1	10811652	10811813	162	113	11	60.66	9.78	Cpa6	101846	Prex2	171894
chr1	11428766	11428884	119	40	7	57.95	17.75	A830018L16Rik	24116	A830018L16Rik	73233
chr1	11460471	11460680	210	106	10	67.63	18.21	A830018L16Rik	55821	A830018L16Rik	41528
chr1	11520274	11520430	157	107	8	53.33	10.12	A830018L16Rik	11615	A830018L16Rik	14961
chr1	11652760	11652934	175	102	8	50.99	13.17	A830018L16Rik	65697	A830018L16Rik	85286
chr1	11698277	11698428	152	109	8	60.81	15.17	A830018L16Rik	111214	A830018L16Rik	39769
chr1	11821179	11821312	134	90	7	54.99	12.14	A830018L16Rik	1283	A830018L16Rik	102446
chr1	12035383	12035612	230	112	10	50.78	13.26	A830018L16Rik	70338	Sulf1	647128
chr1	12279626	12279799	174	50	8	56.06	15.17	A830018L16Rik	314581	Sulf1	402885
chr1	12355126	12355184	59	29	7	124.13	21.24	A830018L16Rik	390081	Sulf1	327385
chr1	12534338	12534485	148	114	7	51.88	12.14	A830018L16Rik	569293	Sulf1	148173
chr1	12647520	12647713	194	72	12	91.22	21.24	A830018L16Rik	682475	Sulf1	34991
chr1	12706352	12706497	146	107	7	52.3	12.14	Sulf1	23841	Sulf1	2274
chr1	12819866	12819992	127	57	7	56.69	15.17	Sulf1	7815	Sulf1	6328
chr1	12917981	12918132	152	49	8	60.81	18.21	Slco5a1	6862	Slco5a1	11089
chr1	14521263	14521410	148	49	7	51.88	12.14	Eya1	221536	Msc	222166
chr1	14595681	14595831	151	44	8	61.04	12.14	Eya1	295954	Msc	147748
chr1	14829887	14830041	155	41	7	50.44	12.14	Msc	84060	Trpa1	32842
chr1	15720981	15721111	131	42	7	55.71	15.17	Kcnb2	19273	Terf1	74758
chr1	15791771	15791937	167	72	8	57.49	15.17	Kcnb2	90063	Terf1	3968
chr1	16306799	16306937	139	44	9	65.36	12.02	Stau2	85715	Stau2	28986
chr1	16329469	16329613	145	41	8	62.48	15.17	Stau2	108385	Stau2	6316
chr1	16722337	16722455	119	76	8	52.07	9.25	Ly96	22721	Jph1	262684
chr1	16776749	16776888	140	48	7	53.62	15.17	Ly96	77133	Jph1	208272
chr1	16797368	16797508	141	98	8	52.78	11.18	Ly96	97752	Jph1	187653
chr1	17182798	17182987	190	82	9	62.26	15.17	Gdap1	31210	Pi15	409184
chr1	17544907	17545078	172	49	9	54.4	11.18	Gdap1	393319	Pi15	47075
chr1	17587106	17587200	95	47	7	63.07	21.24	Gdap1	435518	Pi15	4876
chr1	17965066	17965215	150	101	7	51.46	15.17	Crispld1	210873	Crisp4	140206
chr1	18009224	18009378	155	44	7	50.44	12.14	Crispld1	255031	Crisp4	96048
chr1	18356539	18356690	152	108	7	51.05	12.14	Defb41	101380	Tcfap2d	736564
chr1	18434585	18434769	185	87	8	50.04	13.54	Defb41	179426	Tcfap2d	658518
chr1	18510914	18511056	143	98	7	52.95	15.17	Defb41	255755	Tcfap2d	582189
chr1	18797993	18798099	107	49	8	55.14	17.04	Defb41	542834	Tcfap2d	295110
chr1	19005141	19005281	141	63	7	53.39	15.17	Defb41	749982	Tcfap2d	87962
chr1	19166357	19166425	69	34	26	547.39	75.76	Tcfap2d	10100	Tcfap2b	32638
chr1	19811497	19811619	123	46	8	61.41	17.48	Tcfap2b	587071	Pkhd1	236363
chr1	19982544	19982750	207	94	11	61.81	10.68	Tcfap2b	758118	Pkhd1	65316
chr1	19992988	19993130	143	50	7	51.22	14.35	Tcfap2b	768562	Pkhd1	54872
chr1	20017100	20017285	186	117	10	55.81	10.12	Tcfap2b	792674	Pkhd1	30760
chr1	20055365	20055528	164	50	8	58.13	18.21	Pkhd1	6983	Pkhd1	5094
chr1	21226286	21226399	114	42	7	60.13	18.21	Tmem14a	6577	Gsta3	4384
chr1	21622785	21623082	298	185	26	199.82	18.7	Kcnq5	39180	Kcnq5	328477
chr1	22005159	22005317	159	51	9	57.38	11.18	Kcnq5	53499	Rims1	273344
chr1	22151463	22151760	298	49	17	76.94	8.51	Kcnq5	199803	Rims1	127040
chr1	22260910	22261059	150	102	7	51.46	15.17	Kcnq5	309250	Rims1	17593
chr1	22562738	22562828	91	45	32	445.97	68.38	Rims1	17613	Rims1	38194
chr1	23111281	23111401	121	82	7	58.22	15.17	4933415F23Rik	2213	Mir30a	167827
chr1	23193609	23193707	99	49	7	63.07	21.24	4933415F23Rik	84541	Mir30a	85499
chr1	24095477	24095831	355	216	22	128.42	11.58	Fam135a	2118	Fam135a	11423
chr1	24618347	24623022	4676	4407	813	775.63	6	Col19a1	24158	Lmbrd1	67036
chr1	24651801	24652000	200	90	11	54.08	8.66	Col19a1	57612	Lmbrd1	33582
chr1	24740900	24741025	126	88	7	56.94	18.21	Lmbrd1	55304	Lmbrd1	1342
chr1	25389715	25389860	146	52	8	50.41	10.8	LOC100504323	55926	Bai3	63566
chr1	25412978	25413121	144	43	7	52.74	15.17	LOC100504323	79189	Bai3	40303
chr1	26399215	26399350	136	96	8	64.76	18.21	Bai3	512908	4931408C20Rik	339431
chr1	27464365	27464491	127	79	7	50.99	12.65	4931408C20Rik	720096	Gm597	1368602
chr1	27571684	27571845	162	103	8	57.67	11.83	4931408C20Rik	827415	Gm597	1261283
chr1	27859302	27859404	103	51	7	63.07	21.24	4931408C20Rik	1115033	Gm597	973665
chr1	27888898	27889031	134	89	9	76.03	15.17	4931408C20Rik	1144629	Gm597	944069
chr1	28120995	28121122	128	76	7	56.44	18.21	4931408C20Rik	1376726	Gm597	711972
chr1	28676585	28676700	116	42	8	63.95	17.71	4931408C20Rik	1932316	Gm597	156382
chr1	28696539	28696679	141	51	7	53.39	15.17	4931408C20Rik	1952270	Gm597	136428
chr1	29303369	29303494	126	76	7	56.94	18.21	Gm597	466328	Phf3	1555818
chr1	29817557	29817680	124	48	7	57.45	15.17	Gm597	980516	Phf3	1041630
chr1	29914346	29914470	125	75	7	57.19	18.21	Gm597	1077305	Phf3	944841
chr1	30519388	30519511	124	45	8	68.08	18.21	Gm597	1682347	Phf3	339799
chr1	30916143	30916271	129	80	9	57.74	12.82	Phf3	22193	Phf3	3689
chr1	31017223	31017362	140	91	8	50.71	10.45	Gm13363	10829	4931428L18Rik	180700
chr1	31357068	31357403	336	95	19	70.68	11.31	Gm4850	32932	Khdrbs2	872583
chr1	31561336	31561485	150	70	8	56.31	10.54	Gm4850	237200	Khdrbs2	668315
chr1	31828008	31828165	158	45	9	69.48	21.24	Gm4850	503872	Khdrbs2	401643
chr1	32060418	32060536	119	68	9	80.82	24.27	Gm4850	736282	Khdrbs2	169233
chr1	32092160	32092326	167	95	8	57.49	18.21	Gm4850	768024	Khdrbs2	137491
chr1	32155091	32155225	135	50	7	54.76	18.21	Gm4850	830955	Khdrbs2	74560
chr1	32773252	32773402	151	40	8	61.04	12.14	Khdrbs2	58868	Prim2	737404
chr1	33005322	33005458	137	51	7	54.3	18.21	Khdrbs2	290938	Prim2	505334
chr1	33241627	33241787	161	111	9	67.74	14.79	Khdrbs2	527243	Prim2	269029
chr1	33250023	33250161	139	92	8	63.98	15.17	Khdrbs2	535639	Prim2	260633
chr1	33330147	33330280	134	84	7	54.99	18.21	Khdrbs2	615763	Prim2	180509
chr1	33366007	33366201	195	132	12	63.03	10.4	Khdrbs2	651623	Prim2	144649
chr1	34623557	34623712	156	113	9	69.98	15.17	Prss40	5810	Fam123c	12981
chr1	34677961	34678089	129	44	7	56.19	15.17	Fam123c	32094	AA619741	12419
chr1	35067745	35067888	144	93	9	52.87	10.78	Plekhb2	133855	Hs6st1	1057500
chr1	35138819	35138937	119	53	7	54.72	13.35	Plekhb2	204929	Hs6st1	986426
chr1	35925915	35926055	141	43	7	53.39	12.14	Plekhb2	992025	Hs6st1	199330
chr1	36381928	36382050	123	40	7	57.7	15.17	Arid5a	4882	4632411B12Rik	10647
chr1	36844634	36844752	119	47	7	58.76	18.21	Zap70	5207	Tmem131	4400
chr1	37987937	37988081	145	108	7	52.52	12.14	Lyg2	14856	Lyg1	15646
chr1	39115210	39115350	141	90	7	52.13	14.57	Pdcl3	62084	Npas2	135907
chr1	39117205	39117346	142	42	8	60.72	19.8	Pdcl3	64079	Npas2	133912
chr1	39780327	39780560	234	115	14	65.72	9.7	Rfx8	2542	Gm3646	80659
chr1	40105168	40105349	182	105	9	63.93	15.17	Map4k4	23613	LOC100047133	27889
chr1	40200500	40200656	157	115	9	53.31	9.91	Il1r2	18450	Il1r1	81425
chr1	40302319	40302456	138	98	7	54.07	12.14	Il1r1	20170	Il1r1	21112
chr1	40510007	40510221	215	142	13	65.23	10.21	Il1rl1	1469	Il1rl1	8604
chr1	40577727	40577877	151	50	7	51.26	12.14	Il18rap	4485	Il18rap	3334
chr1	40578141	40578290	150	109	7	51.46	12.14	Il18rap	4899	Il18rap	2920
chr1	40602131	40602282	152	47	7	51.05	12.14	Il18rap	2296	Il18rap	2481
chr1	40984310	40984464	155	47	10	80.76	18.21	Tmem182	72451	2610017I09Rik	1720735
chr1	41109332	41109444	113	61	7	60.41	18.21	Tmem182	197473	2610017I09Rik	1595713
chr1	41286957	41287110	154	41	7	50.64	12.14	Tmem182	375098	2610017I09Rik	1418088
chr1	41974776	41974886	111	47	20	232.07	57.65	Tmem182	1062917	2610017I09Rik	730269
chr1	43677512	43677612	101	50	9	77.36	21.91	Nck2	51327	1500015O10Rik	109935
chr1	44258041	44258172	132	97	21	231.03	60.69	Ercc5	20116	4832428D23Rik	2874
chr1	44500824	44501024	201	70	10	69.5	18.21	4832428D23Rik	225139	Gulp1	107692
chr1	44754166	44754364	199	64	11	55.49	12.46	Gulp1	8133	Gulp1	11296
chr1	44781589	44781873	285	49	16	64.83	7.51	Gulp1	16127	Gulp1	19730
chr1	45008007	45008129	123	92	7	57.7	18.21	Gulp1	156143	Col3a1	360376
chr1	45418851	45419010	160	109	9	68.98	15.17	Col3a1	13261	Col5a2	12325
chr1	45668993	45669228	236	101	13	67.75	9.81	Col5a2	109236	Wdr75	183353
chr1	45678516	45678668	153	83	8	59.14	14.57	Col5a2	118759	Wdr75	173830
chr1	45794534	45794838	305	67	17	91.12	12.96	Col5a2	234777	Wdr75	57812
chr1	46048581	46048725	145	51	7	50.79	14.35	Slc40a1	66475	Gm3852	19811
chr1	46132885	46133009	125	73	10	72.51	16.19	Dnahc7b	9095	Dnahc7b	2483
chr1	46227521	46227665	145	105	7	51.73	11.83	Dnahc7b	28698	Dnahc7b	4611
chr1	46789418	46789480	63	31	12	207.56	30.36	Dnahc7b	359136	Slc39a10	74971
chr1	46953736	46953885	150	99	7	51.46	15.17	Slc39a10	43420	Tmeff2	4030631
chr1	47000260	47000419	160	50	8	54.07	10.54	Slc39a10	89944	Tmeff2	3984107
chr1	47124752	47124891	140	89	8	61.75	20.09	Slc39a10	214436	Tmeff2	3859615
chr1	48179053	48179206	154	47	7	50.34	15.02	Slc39a10	1268737	Tmeff2	2805314
chr1	48498063	48498220	158	77	8	59.44	15.17	Slc39a10	1587747	Tmeff2	2486304
chr1	48913338	48913508	171	120	10	67	12.17	Slc39a10	2003022	Tmeff2	2071029
chr1	48929209	48929356	148	49	8	61.75	15.17	Slc39a10	2018893	Tmeff2	2055158
chr1	48938360	48938478	119	50	13	129.61	33.38	Slc39a10	2028044	Tmeff2	2046007
chr1	49074035	49074167	133	93	7	55.23	12.14	Slc39a10	2163719	Tmeff2	1910332
chr1	49535735	49535850	116	67	7	59.57	18.21	Slc39a10	2625419	Tmeff2	1448632
chr1	49565714	49565927	214	109	11	76.34	18.21	Slc39a10	2655398	Tmeff2	1418653
chr1	49813970	49814121	152	92	7	51.05	15.17	Slc39a10	2903654	Tmeff2	1170397
chr1	49916425	49916599	175	66	10	64.44	18.76	Slc39a10	3006109	Tmeff2	1067942
chr1	50004373	50004518	146	50	7	52.3	18.21	Slc39a10	3094057	Tmeff2	979994
chr1	50184191	50184340	150	108	10	59.38	16.03	Slc39a10	3273875	Tmeff2	800176
chr1	50794240	50794425	186	119	11	78.93	19.51	Slc39a10	3883924	Tmeff2	190127
chr1	51312634	51312811	178	94	10	50.58	10.21	Tmeff2	70311	Sdpr	33336
chr1	52103433	52103593	161	78	10	79.1	18.21	Stat4	32799	Stat4	18726
chr1	52819302	52819440	139	57	9	71.76	14.14	Mfsd6	35435	Inpp1	26962
chr1	53465281	53465453	173	123	8	56.26	12.14	Asnsd1	55907	Stk17b	347075
chr1	53465754	53465875	122	40	7	57.96	12.14	Asnsd1	56380	Stk17b	346602
chr1	54713806	54713939	134	51	8	65.29	18.21	Ankrd44	1301	Ankrd44	654
chr1	54877763	54877965	203	101	10	67.35	11.66	Ankrd44	28466	Ankrd44	7693
chr1	54878121	54878399	279	152	18	130.36	18.03	Ankrd44	28824	Ankrd44	7335
chr1	55039321	55039429	109	44	7	61.56	18.21	Ankrd44	56313	Sf3b1	2692
chr1	55652703	55652828	126	46	7	56.94	18.21	Plcl1	189471	Plcl1	99886
chr1	56177516	56177602	87	43	9	98.54	27.31	Plcl1	369211	Hsfy2	515377
chr1	56838917	56839234	318	245	28	180.18	21.61	Hsfy2	144699	Satb2	11908
chr1	56894823	56894956	134	46	8	65.29	18.21	Satb2	6540	Satb2	7597
chr1	57253721	57253876	156	106	9	69.98	15.17	9130024F11Rik	222619	BC055402	3768
chr1	57561155	57561326	172	96	11	58.38	11.51	9430016H08Rik	88579	Spats2l	270550
chr1	58067168	58067312	145	75	9	72.88	21.24	Sgol2	7430	Sgol2	3183
chr1	58670734	58670865	132	80	27	320.04	66.75	Ndufb3	18087	Als2cr12	44230
chr1	58833085	58833200	116	68	7	58.28	14.57	Cflar	22321	Casp8	19133
chr1	58893680	58893835	156	53	10	64.9	12.68	Casp8	3203	Casp8	7508
chr1	58982068	58982207	140	59	7	53.62	15.17	Trak2	1702	Trak2	1427
chr1	59057389	59057576	188	50	10	72.37	15.17	Stradb	6111	Als2cr11	49961
chr1	60012545	60012670	126	50	8	67.5	15.17	Fam117b	2766	Fam117b	2621
chr1	60768671	60768822	152	49	7	50.27	17.75	Raph1	145262	Cd28	34561
chr1	63829492	63829637	146	75	8	62.23	18.21	Fastkd2	30516	Gm13749	181809
chr1	63888210	63888372	163	70	8	50.72	9.74	Fastkd2	89234	Gm13749	123091
chr1	64373251	64373381	131	64	7	54.43	14.57	Klf7	205678	Creb1	206127
chr1	64463475	64463586	112	35	7	60.69	18.21	Klf7	295902	Creb1	115903
chr1	64845083	64845237	155	81	7	50.44	12.14	Plekhm3	3469	Plekhm3	21427
chr1	64948919	64949063	145	97	7	52.52	15.17	Plekhm3	9593	Plekhm3	19205
chr1	65152884	65153032	149	50	8	61.51	15.17	Cryga	2975	D630023F18Rik	1003
chr1	65510973	65511139	167	91	9	67.29	18.21	Pth2r	75591	Crygf	462123
chr1	66581644	66581784	141	51	9	65.79	17.26	Unc80	4315	Unc80	14658
chr1	66593947	66594089	143	49	9	55.3	11.42	Unc80	16618	Unc80	2355
chr1	66757712	66757814	103	51	7	63.07	21.24	Rpe	4692	Rpe	3439
chr1	66955771	66955841	71	35	7	98.54	21.24	Acadl	45950	Myl1	15099
chr1	68159225	68159374	150	105	7	51.46	15.17	Erbb4	32011	Erbb4	86191
chr1	68616719	68616853	135	74	8	59.05	12.82	Erbb4	9649	Erbb4	170237
chr1	69047441	69047581	141	48	7	53.39	12.14	Erbb4	260485	Erbb4	106808
chr1	69377028	69377165	138	87	8	64.24	15.17	Erbb4	222700	Ikzf2	200756
chr1	69503267	69503468	202	153	47	512.78	86.77	Erbb4	348939	Ikzf2	74517
chr1	69627779	69627929	151	35	7	51.26	12.14	Ikzf2	3424	Ikzf2	102005
chr1	69927033	69927188	156	42	8	59.89	15.17	Spag16	7325	Spag16	7033
chr1	69991256	69991407	152	107	8	50.2	11.18	Spag16	48210	Spag16	6948
chr1	70176731	70176914	184	105	9	63.5	18.21	Spag16	133355	Spag16	134749
chr1	70193077	70193225	149	71	7	51.67	12.14	Spag16	149701	Spag16	118403
chr1	70207560	70207711	152	49	7	51.05	15.17	Spag16	164184	Spag16	103920
chr1	70735415	70735559	145	40	8	50.64	10.8	Spag16	195060	Spag16	35926
chr1	71125912	71125989	78	39	32	481.46	48.46	Bard1	4795	Bard1	8771
chr1	71220535	71220674	140	47	7	53.62	18.21	Bard1	71156	Abca12	69129
chr1	71251575	71251723	149	49	7	51.67	12.14	Bard1	102196	Abca12	38089
chr1	71262835	71262940	106	56	7	60.68	17.22	Bard1	113456	Abca12	26829
chr1	71358025	71358179	155	49	7	50.44	12.14	Abca12	1683	Abca12	1110
chr1	72056839	72056964	126	77	7	56.94	15.17	Gm8883	119573	Mreg	148968
chr1	73670478	73670595	118	68	7	59.02	18.21	Pinc	216563	Tns1	286327
chr1	73900115	73900207	93	46	14	164.86	42.48	Pinc	446200	Tns1	56690
chr1	73942772	73942980	209	117	12	60.59	10.59	Pinc	488857	Tns1	14033
chr1	74512319	74512463	145	73	7	52.52	15.17	Usp37	4179	Usp37	1170
chr1	75925319	75925451	133	103	7	55.23	15.17	Slc4a3	369856	LOC620079	560389
chr1	76513288	76513526	239	110	10	62.17	21.24	LOC620079	16381	Epha4	850472
chr1	76567112	76567376	265	172	17	124.42	18.21	LOC620079	70205	Epha4	796648
chr1	76867811	76867918	108	43	7	61.86	18.21	LOC620079	370904	Epha4	495949
chr1	76886955	76887053	99	49	7	63.07	21.24	LOC620079	390048	Epha4	476805
chr1	77001048	77001218	171	50	8	50.4	10.12	LOC620079	504141	Epha4	362712
chr1	77479536	77479698	163	120	10	52.71	11.51	Epha4	38096	Epha4	23587
chr1	77600053	77600155	103	51	7	63.07	21.24	Epha4	88449	Pax3	497789
chr1	77664891	77665027	137	85	9	74.76	18.03	Epha4	153287	Pax3	432951
chr1	77739230	77739438	209	120	11	77.44	18.21	Epha4	227626	Pax3	358612
chr1	78635197	78635348	152	110	7	51.05	12.14	Mogat1	100526	Acsl3	19203
chr1	79129974	79130119	146	74	8	62.23	18.21	Kcne4	315252	Scg2	301270
chr1	79320156	79320301	146	102	8	50.79	10.93	Kcne4	505434	Scg2	111088
chr1	79524871	79525044	174	61	8	56.06	12.14	Scg2	88340	Ap1s3	78580
chr1	79525159	79525295	137	87	8	64.5	18.21	Scg2	88628	Ap1s3	78292
chr1	79649328	79649482	155	65	7	50.44	15.17	Ap1s3	27646	Ap1s3	19097
chr1	79746730	79746959	230	77	27	255.12	30.34	Wdfy1	10093	Wdfy1	11409
chr1	80353032	80353174	143	51	9	61.9	15.84	Cul3	16148	Dock10	144616
chr1	80839752	80839898	147	48	7	52.09	12.14	Dock10	84731	9430031J16Rik	234140
chr1	80872875	80873046	172	98	11	71.77	13.26	Dock10	117854	9430031J16Rik	201017
chr1	80892939	80893090	152	32	7	51.05	15.17	Dock10	137918	9430031J16Rik	180953
chr1	81665274	81665453	180	98	9	64.36	18.21	9430031J16Rik	399149	Irs1	564406
chr1	81689262	81689411	150	105	7	51.46	12.14	9430031J16Rik	423137	Irs1	540418
chr1	82617316	82617456	141	98	7	53.39	12.14	Col4a3	33396	Col4a3	20698
chr1	83454916	83455067	152	105	9	53	9.52	Sphkap	50332	Pid1	577952
chr1	83792561	83792701	141	49	7	53.39	15.17	Sphkap	387977	Pid1	240307
chr1	84855937	84856092	156	78	8	59.89	12.14	Fbxo36	19489	Fbxo36	21730
chr1	85152877	85153104	228	160	16	50.42	6.53	A530032D15Rik	46936	Gm7609	43309
chr1	87447051	87447341	291	181	19	51.13	7.26	C130026I21Rik	2180414	Sp110	26424
chr1	87900971	87901103	133	91	17	174.89	48.55	Gpr55	43561	Spata3	17546
chr1	87911702	87911853	152	41	9	71.01	15.17	Gpr55	54292	Spata3	6815
chr1	88781535	88781681	147	50	7	52.09	15.17	Dis3l2	6557	Dis3l2	45794
chr1	88796861	88797047	187	115	11	72.95	17.26	Dis3l2	21883	Dis3l2	30468
chr1	88839149	88839274	126	75	7	52.07	10.4	Dis3l2	11820	Dis3l2	17169
chr1	89717620	89717851	232	180	13	91.9	15.17	Sag	3529	Sag	262
chr1	89927837	89928066	230	148	13	58.38	7.95	Usp40	22824	Ugt1a10	24149
chr1	91811085	91811211	127	43	7	56.69	18.21	Agap1	25618	Gbx2	13452
chr1	92524849	92524994	146	97	8	51.58	11.18	Cops8	16023	Mlph	286828
chr1	92568549	92568691	143	96	8	62.97	18.21	Cops8	59723	Mlph	243128
chr1	92876062	92876218	157	49	8	59.66	15.17	Rab17	10255	Lrrfip1	19242
chr1	93519186	93519332	147	43	7	52.09	12.14	Asb1	67733	Twist2	178868
chr1	94022654	94022779	126	78	7	56.94	15.17	Hdac4	71176	Hdac4	22179
chr1	94463299	94463429	131	41	8	53.74	10.68	Olfr1414	48406	Olfr1413	6403
chr1	95186348	95186483	136	75	25	286.43	51.58	Sned1	463	Sned1	227
chr1	95960513	95960722	210	98	10	67.63	15.17	Pdcd1	11448	Fam174a	1249692
chr1	96027872	96028042	171	48	10	65.94	16.62	Pdcd1	78807	Fam174a	1182333
chr1	96402822	96402972	151	100	7	51.26	12.14	Pdcd1	453757	Fam174a	807383
chr1	96502958	96503064	107	61	8	62.16	21.24	Pdcd1	553893	Fam174a	707247
chr1	96531766	96531899	134	54	7	54.99	15.17	Pdcd1	582701	Fam174a	678439
chr1	96639235	96639311	77	38	8	98.54	24.27	Pdcd1	690170	Fam174a	570970
chr1	96646519	96646673	155	64	7	50.44	15.17	Pdcd1	697454	Fam174a	563686
chr1	97776086	97776280	195	114	10	66.56	13.74	St8sia4	212250	Slco4c1	939275
chr1	97978201	97978272	72	36	7	98.54	21.24	St8sia4	414365	Slco4c1	737160
chr1	98069579	98069660	82	41	9	104.2	23.71	St8sia4	505743	Slco4c1	645782
chr1	98232770	98232883	114	48	8	63.65	17.26	St8sia4	668934	Slco4c1	482591
chr1	98637742	98637879	138	68	8	55.59	11.87	St8sia4	1073906	Slco4c1	77619
chr1	99055096	99055240	145	94	7	51.26	14.57	Slco6c1	30347	D1Ertd622e	485383
chr1	99570320	99570471	152	47	7	51.05	12.14	D1Ertd622e	11912	Ppip5k2	32303
chr1	100401972	100402081	110	59	7	50.63	18.21	Slco6d1	5499	Slco6d1	2118
chr1	100702061	100702221	161	66	9	60.15	17.04	Slco6d1	296265	Cntnap5b	967281
chr1	100938419	100938556	138	93	7	54.07	12.14	Slco6d1	532623	Cntnap5b	730923
chr1	101028408	101028569	162	102	8	58.56	18.21	Slco6d1	622612	Cntnap5b	640934
chr1	101476359	101476471	113	65	7	59.6	17.75	Slco6d1	1070563	Cntnap5b	192983
chr1	102635457	102635546	90	45	46	791.19	126.37	Cntnap5b	254181	LOC100504525	416888
chr1	102700148	102700294	147	104	7	52.09	12.14	Cntnap5b	318872	LOC100504525	352197
chr1	102756846	102756992	147	99	7	52.09	15.17	Cntnap5b	375570	LOC100504525	295499
chr1	103029301	103029475	175	100	8	53.42	14.14	Cntnap5b	648025	LOC100504525	23044
chr1	103281034	103281173	140	49	8	63.73	21.24	LOC100504525	209820	Cdh20	3384362
chr1	103454242	103454359	118	68	8	66.29	19.23	LOC100504525	383028	Cdh20	3211154
chr1	103526367	103526509	143	47	7	52.95	18.21	LOC100504525	455153	Cdh20	3139029
chr1	103604514	103604688	175	126	11	69.41	21.37	LOC100504525	533300	Cdh20	3060882
chr1	104008677	104008802	126	36	8	61.49	12.82	LOC100504525	937463	Cdh20	2656719
chr1	104281349	104281519	171	46	8	56.67	12.14	LOC100504525	1210135	Cdh20	2384047
chr1	104286591	104286668	78	39	8	73.73	13.86	LOC100504525	1215377	Cdh20	2378805
chr1	104524768	104524903	136	49	24	251.27	34.97	LOC100504525	1453554	Cdh20	2140628
chr1	105120172	105120341	170	107	8	56.87	15.17	LOC100504525	2048958	Cdh20	1545224
chr1	105435256	105435400	145	104	7	51.26	14.57	LOC100504525	2364042	Cdh20	1230140
chr1	105458597	105458772	176	51	9	65.24	18.21	LOC100504525	2387383	Cdh20	1206799
chr1	105984837	105984941	105	57	8	74.11	21.24	LOC100504525	2913623	Cdh20	680559
chr1	106384098	106384226	129	82	7	56.19	15.17	LOC100504525	3312884	Cdh20	281298
chr1	106407929	106408053	125	74	7	57.19	15.17	LOC100504525	3336715	Cdh20	257467
chr1	106408065	106408217	153	101	8	60.57	15.17	LOC100504525	3336851	Cdh20	257331
chr1	106462094	106462224	131	81	7	55.71	15.17	LOC100504525	3390880	Cdh20	203302
chr1	106553067	106553238	172	91	8	56.46	15.17	LOC100504525	3481853	Cdh20	112329
chr1	106928385	106928534	150	100	8	61.27	18.21	Cdh20	37425	Rnf152	245109
chr1	107123968	107124124	157	87	8	55.2	16.03	Cdh20	233008	Rnf152	49526
chr1	107434639	107434736	98	49	9	58.7	13.63	Pign	16055	Pign	8602
chr1	107984801	107984954	154	61	8	60.34	18.21	Zcchc2	56063	Phlpp1	83645
chr1	108569511	108569637	127	58	8	62.16	15.81	Bcl2	129667	Bcl2	38839
chr1	108863396	108863552	157	119	8	59.66	12.14	Serpinb12	10024	Serpinb13	14165
chr1	108973762	108973908	147	105	8	61.99	15.17	Serpinb3a	24892	Serpinb3d	1008
chr1	109089838	109089949	112	78	9	83.28	21.24	Serpinb3b	32181	Serpinb3c	77940
chr1	109687726	109687852	127	89	8	50.85	9.52	Serpinb8	183826	Cdh7	2192588
chr1	110534115	110534269	155	85	8	58.16	11.48	Serpinb8	1030215	Cdh7	1346199
chr1	111244008	111244197	190	97	11	60.48	9.52	Serpinb8	1740108	Cdh7	636306
chr1	111348126	111348276	151	39	7	51.26	15.17	Serpinb8	1844226	Cdh7	532188
chr1	111438276	111438420	145	37	7	52.52	12.14	Serpinb8	1934376	Cdh7	442038
chr1	111510711	111510868	158	108	9	51.93	11.54	Serpinb8	2006811	Cdh7	369603
chr1	111668976	111669118	143	98	7	52.65	12.02	Serpinb8	2165076	Cdh7	211338
chr1	112226398	112226537	140	88	10	68.56	14.47	Cdh7	191468	Cdh19	559374
chr1	112322650	112322783	134	48	7	54.99	12.14	Cdh7	287720	Cdh19	463122
chr1	112516662	112516821	160	49	9	50.01	11.09	Cdh7	481732	Cdh19	269110
chr1	112538119	112538250	132	59	7	55.47	15.17	Cdh7	503189	Cdh19	247653
chr1	112612435	112612581	147	38	7	52.09	12.14	Cdh7	577505	Cdh19	173337
chr1	113000237	113000359	123	42	7	55.48	14.14	Cdh19	126413	Dsel	755042
chr1	113124213	113124389	177	94	8	55.47	15.17	Cdh19	250389	Dsel	631066
chr1	113589665	113589828	164	44	10	58.87	15.38	Cdh19	715841	Dsel	165614
chr1	113672268	113672481	214	88	10	51.43	10.45	Cdh19	798444	Dsel	83011
chr1	113833342	113833478	137	96	7	54.3	15.17	Dsel	72670	Cntnap5a	3748372
chr1	114095492	114095614	123	74	7	57.7	15.17	Dsel	334820	Cntnap5a	3486222
chr1	114177174	114177300	127	51	9	64.72	15.13	Dsel	416502	Cntnap5a	3404540
chr1	115241749	115241915	167	45	9	54.65	17.48	Dsel	1481077	Cntnap5a	2339965
chr1	115462788	115462888	101	50	7	63.07	21.24	Dsel	1702116	Cntnap5a	2118926
chr1	116235919	116236062	144	44	7	52.74	15.17	Dsel	2475247	Cntnap5a	1345795
chr1	116463568	116463697	130	86	7	51.09	15.59	Dsel	2702896	Cntnap5a	1118146
chr1	116514028	116514191	164	115	9	54.07	10.57	Dsel	2753356	Cntnap5a	1067686
chr1	116608535	116608686	152	50	7	51.05	15.17	Dsel	2847863	Cntnap5a	973179
chr1	117213583	117213730	148	43	7	51.88	12.14	Dsel	3452911	Cntnap5a	368131
chr1	117387436	117387623	188	82	10	72.37	18.21	Dsel	3626764	Cntnap5a	194278
chr1	117464343	117464492	150	106	7	51.46	12.14	Dsel	3703671	Cntnap5a	117371
chr1	118123114	118123267	154	57	9	70.49	21.24	Cntnap5a	4695	Cntnap5a	32916
chr1	118600184	118600335	152	51	7	51.05	18.21	Cntnap5a	122935	Tsn	1594911
chr1	118840662	118840806	145	95	7	52.52	18.21	Cntnap5a	363413	Tsn	1354433
chr1	119073287	119073430	144	92	8	62.72	12.14	Cntnap5a	596038	Tsn	1121808
chr1	119102161	119102346	186	93	10	55.38	10.02	Cntnap5a	624912	Tsn	1092934
chr1	119201872	119201992	121	73	7	58.22	15.17	Cntnap5a	724623	Tsn	993223
chr1	119361727	119361848	122	93	7	57.96	15.17	Cntnap5a	884478	Tsn	833368
chr1	119934817	119935021	205	100	9	59.33	21.24	Cntnap5a	1457568	Tsn	260278
chr1	119974796	119974959	164	106	9	51.68	9.91	Cntnap5a	1497547	Tsn	220299
chr1	120109764	120109891	128	63	9	63.55	14.79	Cntnap5a	1632515	Tsn	85331
chr1	121586034	121586114	81	40	7	74.46	21.24	Ptpn4	1847	Ptpn4	2144
chr1	123659546	123659689	144	106	8	62.72	15.17	Ddx18	195096	Dpp10	1569169
chr1	123685377	123685565	189	79	9	62.46	15.17	Ddx18	220927	Dpp10	1543338
chr1	123720759	123720903	145	44	9	72.88	24.27	Ddx18	256309	Dpp10	1507956
chr1	123735462	123735610	149	49	7	51.67	15.17	Ddx18	271012	Dpp10	1493253
chr1	124253740	124253831	92	46	14	164.86	42.48	Ddx18	789290	Dpp10	974975
chr1	124282021	124282165	145	43	8	62.48	21.24	Ddx18	817571	Dpp10	946694
chr1	124475890	124476057	168	93	8	57.29	18.21	Ddx18	1011440	Dpp10	752825
chr1	124753832	124753981	150	49	7	51.46	18.21	Ddx18	1289382	Dpp10	474883
chr1	124912473	124912702	230	131	11	52.99	9.71	Ddx18	1448023	Dpp10	316242
chr1	124912756	124912920	165	97	9	50.69	9.71	Ddx18	1448306	Dpp10	315959
chr1	125084298	125084456	159	110	8	56.75	11.31	Ddx18	1619848	Dpp10	144417
chr1	125296177	125296381	205	115	9	59.33	15.17	Dpp10	1079	Dpp10	3233
chr1	125327728	125327876	149	51	7	51.67	18.21	Dpp10	7538	Dpp10	1780
chr1	125451401	125451552	152	76	7	51.05	15.17	Dpp10	68751	Dpp10	95464
chr1	125612957	125613082	126	51	7	56.94	15.17	Dpp10	30159	Dpp10	137786
chr1	126279280	126279407	128	50	7	53.31	13.74	Dpp10	337262	Actr3	1010202
chr1	127148776	127148924	149	111	7	51.67	12.14	Dpp10	1206758	Actr3	140706
chr1	127173984	127174133	150	110	8	58.79	11.31	Dpp10	1231966	Actr3	115498
chr1	127382022	127382171	150	106	7	51.46	12.14	Actr3	49792	Slc35f5	75571
chr1	127450934	127451082	149	51	8	52.1	11.58	Actr3	118704	Slc35f5	6659
chr1	127514630	127514761	132	85	7	51.91	10.83	Slc35f5	23140	Gpr39	58943
chr1	129009298	129009451	154	107	7	50.64	15.17	Nckap5	282404	Mgat5	92265
chr1	129067418	129067535	118	79	7	59.02	15.17	Nckap5	340524	Mgat5	34145
chr1	129512496	129512657	162	51	8	51.8	12.49	Tmem163	63158	Tmem163	52732
chr1	129640333	129640470	138	44	7	54.07	18.21	Acmsd	3813	Acmsd	2020
chr1	130399168	130399288	121	70	7	50.9	12.02	Dars	85376	Cxcr4	85608
chr1	131517644	131517786	143	48	7	52.95	12.14	Thsd7b	7957	Thsd7b	7810
chr1	131551085	131551232	148	103	7	51.88	15.17	Thsd7b	25631	Thsd7b	13306
chr1	132281000	132281093	94	47	7	51.6	14.79	Thsd7b	166245	Daf2	4105
chr1	132292266	132292455	190	127	10	71.91	18.21	Daf2	7078	Daf2	14183
chr1	132300427	132300609	183	60	11	60	10.89	Daf2	15239	Daf2	6022
chr1	132652157	132652304	148	40	8	50.33	10.93	AA986860	11719	Fcamr	45322
chr1	134379533	134379687	155	81	7	50.44	15.17	Rbbp5	5447	Rbbp5	1096
chr1	134687657	134687800	144	110	7	52.74	12.14	Nfasc	49409	Lrrn2	89275
chr1	134913622	134913770	149	44	7	51.67	12.14	Mdm4	4408	Mdm4	1732
chr1	135491075	135492726	1652	1409	226	911.4	11.87	Sox13	170622	Snrpe	9373
chr1	136117476	136117776	301	168	23	178.55	21.24	Adora1	17945	Adora1	13116
chr1	137172152	137172260	109	48	7	61.56	18.21	Rnpep	3213	Rnpep	1814
chr1	138261458	138261613	156	49	21	215.7	54.62	Camsap1l1	19446	9230116N13Rik	47035
chr1	138653925	138654079	155	109	7	50.44	15.17	LOC100503474	32377	Nr5a2	86236
chr1	139416453	139416601	149	44	7	51.67	12.14	Nr5a2	559588	Mir181a-1	446579
chr1	139620526	139620709	184	135	9	55.54	12.33	Nr5a2	763661	Mir181a-1	242506
chr1	140506727	140506901	175	80	8	50.07	12.82	Nek7	48393	Nek7	9402
chr1	140545362	140545501	140	45	8	51.46	14.96	Nek7	29233	Lhx9	176401
chr1	141227423	141227569	147	96	7	52.09	15.17	Crb1	2695	Crb1	6184
chr1	141501671	141501795	125	47	8	67.79	18.21	Cfhr1	44938	Gm4788	92825
chr1	141819677	141819746	70	35	8	111.16	24.27	Cfhr2	64475	Cfh	162755
chr1	141843145	141843296	152	103	7	50.27	14.79	Cfhr2	87943	Cfh	139287
chr1	141908144	141908295	152	108	8	51.01	16.03	Cfhr2	152942	Cfh	74288
chr1	141921385	141921564	180	71	9	53.13	11.31	Cfhr2	166183	Cfh	61047
chr1	142057205	142057354	150	100	8	61.27	15.17	Cfh	3368	Cfh	1918
chr1	142591295	142591491	197	114	10	63.22	15.38	Kcnt2	85008	Cdc73	2863334
chr1	142603207	142603374	168	78	10	60	10.12	Kcnt2	96920	Cdc73	2851422
chr1	142751070	142751220	151	102	8	61.04	15.17	Kcnt2	244783	Cdc73	2703559
chr1	143403807	143403888	82	41	7	74.46	21.24	Kcnt2	897520	Cdc73	2050822
chr1	143543607	143543738	132	45	9	76.64	21.24	Kcnt2	1037320	Cdc73	1911022
chr1	143986432	143986579	148	48	9	70.46	14.57	Kcnt2	1480145	Cdc73	1468197
chr1	144384212	144384372	161	116	10	78.67	21.03	Kcnt2	1877925	Cdc73	1070417
chr1	144549298	144549441	144	43	7	52.74	18.21	Kcnt2	2043011	Cdc73	905331
chr1	144745246	144745412	167	86	8	57.49	15.17	Kcnt2	2238959	Cdc73	709383
chr1	144772614	144772712	99	49	8	50.12	12.21	Kcnt2	2266327	Cdc73	682015
chr1	144911408	144911579	172	63	10	76.21	15.17	Kcnt2	2405121	Cdc73	543221
chr1	144984638	144984806	169	75	8	51.26	12.82	Kcnt2	2478351	Cdc73	469991
chr1	145005033	145005221	189	117	11	65.9	12.82	Kcnt2	2498746	Cdc73	449596
chr1	145222780	145222967	188	82	10	56.24	12.41	Kcnt2	2716493	Cdc73	231849
chr1	145988889	145989000	112	62	7	60.69	18.21	Rgs13	1049	Rgs13	25528
chr1	146198409	146198568	160	50	10	56.34	14.11	Rgs1	102244	Rgs18	401562
chr1	146242311	146242498	188	96	10	57.13	12.68	Rgs1	146146	Rgs18	357660
chr1	146807058	146807228	171	111	11	86.94	21.24	Rgs18	184689	Fam5c	1535738
chr1	146936463	146936584	122	49	7	55.73	14.14	Rgs18	314094	Fam5c	1406333
chr1	147058548	147058672	125	80	7	51.9	12.82	Rgs18	436179	Fam5c	1284248
chr1	147546262	147546423	162	97	10	71.53	17.95	Rgs18	923893	Fam5c	796534
chr1	147570321	147570435	115	50	7	59.85	18.21	Rgs18	947952	Fam5c	772475
chr1	147763347	147763450	104	57	7	63.07	18.21	Rgs18	1140978	Fam5c	579449
chr1	147950887	147951001	115	49	7	59.85	15.17	Rgs18	1328518	Fam5c	391909
chr1	148122084	148122248	165	86	8	57.92	15.17	Rgs18	1499715	Fam5c	220712
chr1	148606717	148606850	134	48	9	56.66	14.79	Fam5c	7832	Fam5c	71974
chr1	148802370	148802473	104	41	7	63.07	18.21	Fam5c	53125	Pla2g4a	2874382
chr1	149399593	149399742	150	102	7	51.46	18.21	Fam5c	650348	Pla2g4a	2277159
chr1	149524794	149524868	75	37	9	98.88	16.97	Fam5c	775549	Pla2g4a	2151958
chr1	149616921	149616989	69	34	7	96.04	20.09	Fam5c	867676	Pla2g4a	2059831
chr1	149771111	149771294	184	108	10	70.9	17.22	Fam5c	1021866	Pla2g4a	1905641
chr1	149835516	149835700	185	61	11	75.9	20.79	Fam5c	1086271	Pla2g4a	1841236
chr1	149845044	149845163	120	46	8	69.26	18.21	Fam5c	1095799	Pla2g4a	1831708
chr1	149917922	149918171	250	155	14	68.41	10.89	Fam5c	1168677	Pla2g4a	1758830
chr1	150294996	150295154	159	47	8	59.22	15.17	Fam5c	1545751	Pla2g4a	1381756
chr1	150459151	150459316	166	114	8	57.7	15.17	Fam5c	1709906	Pla2g4a	1217601
chr1	151341410	151341591	182	131	11	53.72	9.38	Fam5c	2592165	Pla2g4a	335342
chr1	151602598	151602718	121	77	7	58.22	15.17	Fam5c	2853353	Pla2g4a	74154
chr1	151792104	151792230	127	50	7	56.69	15.17	Pla2g4a	12286	Pla2g4a	16217
chr1	152010036	152010175	140	91	8	63.73	15.17	Ptgs2	57126	Pdc	156511
chr1	152037089	152037268	180	125	15	72.14	8.52	Ptgs2	84179	Pdc	129458
chr1	152077832	152077981	150	99	8	53.13	9.62	Ptgs2	124922	Pdc	88715
chr1	152081586	152081719	134	44	9	51.28	9.62	Ptgs2	128676	Pdc	84961
chr1	152685934	152686084	151	51	7	51.26	12.14	Hmcn1	19445	Hmcn1	20335
chr1	152821009	152821142	134	49	7	54.99	15.17	Hmcn1	97454	Hmcn1	18905
chr1	153381115	153381185	71	35	7	96.04	20.09	Rnf2	33266	Fam129a	37388
chr1	153386111	153386251	141	87	9	55.83	11.42	Rnf2	38262	Fam129a	32392
chr1	153447727	153447836	110	63	7	50.63	18.21	Fam129a	29067	Fam129a	35807
chr1	154156634	154156780	147	95	7	52.09	15.17	1700025G04Rik	219572	Tsen15	61232
chr1	154532216	154532332	117	68	7	59.3	18.21	Rgl1	60078	Apobec4	65465
chr1	155466190	155466318	129	51	7	56.19	18.21	Npl	69412	Rgs8	33977
chr1	155679725	155679881	157	43	8	59.66	12.14	Rnasel	70307	5830403L16Rik	16947
chr1	156175963	156176091	129	48	7	56.19	15.17	Zfp648	123161	Cacna1e	63686
chr1	156448477	156448640	164	114	11	88.94	18.21	Cacna1e	39616	Cacna1e	32207
chr1	156616168	156616318	151	41	7	51.26	12.14	Cacna1e	43121	Ier5	327329
chr1	156617158	156617301	144	101	7	52.74	15.17	Cacna1e	44111	Ier5	326339
chr1	157113452	157113677	226	98	12	50.26	7.63	Stx6	64308	Xpr1	9335
chr1	158589599	158589725	127	90	7	56.69	18.21	Tor3a	2996	Tor3a	7131
chr1	158655502	158655675	174	72	8	56.06	18.21	Fam20b	6505	Ralgps2	78795
chr1	158696087	158696178	92	46	7	63.07	21.24	Fam20b	47090	Ralgps2	38210
chr1	158779880	158780034	155	40	7	50.44	15.17	Angptl1	5143	Angptl1	7334
chr1	159529605	159529704	100	50	14	151	42.48	Sec16b	32129	Fam5b	645795
chr1	159807408	159807492	85	42	15	163.76	25.99	Sec16b	309932	Fam5b	367992
chr1	160259926	160260073	148	100	7	51.88	12.14	Fam5b	34103	Fam5b	25722
chr1	161641354	161641582	229	132	12	56.73	12.46	Tnr	187454	Tnr	26288
chr1	161874608	161874741	134	55	8	52.21	12.54	Tnr	20266	4930523C07Rik	99903
chr1	161890938	161891135	198	95	10	56.38	8.74	Tnr	36596	4930523C07Rik	83573
chr1	162273675	162273804	130	38	7	55.95	15.17	Rabgap1l	1508	Rabgap1l	7677
chr1	162379913	162380099	187	88	10	68.95	19.51	Rabgap1l	6591	Rabgap1l	3969
chr1	162652682	162652832	151	83	7	51.26	12.14	Rabgap1l	418	Rabgap1l	1481
chr1	163207681	163207808	128	48	8	66.93	21.24	Prdx6	26436	Tnfsf4	117888
chr1	163360144	163360334	191	119	10	63.96	12.65	Tnfsf4	12677	Tnfsf18	64644
chr1	163463175	163463342	168	93	9	59	12.33	Tnfsf18	29242	Fasl	247648
chr1	164958049	164958203	155	113	7	50.44	15.17	4921528O07Rik	1453	4921528O07Rik	10065
chr1	165262385	165262547	163	91	8	58.34	12.14	Prrx1	19621	Gorab	52655
chr1	165399247	165399422	176	49	9	54.87	11.58	Gorab	65535	Mettl11b	233877
chr1	166071080	166071234	155	37	7	50.44	12.14	Selp	3845	Selp	403
chr1	166538421	166538577	157	72	8	51.14	14.25	Atp1b1	150435	Dpt	188442
chr1	166539750	166539928	179	44	9	53.78	11.45	Atp1b1	151764	Dpt	187113
chr1	166587480	166587631	152	45	7	51.05	12.14	Atp1b1	199494	Dpt	139383
chr1	166852508	166852664	157	75	9	50	10.89	Dpt	99143	Xcl1	9271
chr1	167346613	167346819	207	121	12	66.15	9.81	Dcaf6	5018	Dcaf6	3629
chr1	167793536	167794015	480	260	31	205.38	14.35	Cd247	2338	Cd247	3250
chr1	167794131	167794344	214	104	11	73.75	14.35	Cd247	2933	Cd247	2655
chr1	168141985	168142120	136	49	9	73.22	22.96	Mael	6001	Mael	13736
chr1	168149074	168149272	199	60	12	75.06	18.1	Mael	13090	Mael	6647
chr1	168496946	168497260	315	95	15	62.47	7.19	Gm4846	69297	Gm4847	62156
chr1	168804185	168804328	144	49	9	63.02	14.07	Fmo9	192294	LOC100503962	99969
chr1	169270350	169270738	389	103	63	553.87	66.31	Tmco1	9956	Aldh9a1	9772
chr1	169487615	169487739	125	78	7	57.19	15.17	Lrrc52	90772	Rxrg	40878
chr1	170242045	170242221	177	45	9	65.02	18.21	Pbx1	102563	Pbx1	115955
chr1	170518510	170518661	152	44	7	51.05	12.14	Pbx1	156877	Nuf2	909555
chr1	170643768	170643919	152	51	11	92.6	27.31	Pbx1	282135	Nuf2	784297
chr1	171653950	171654135	186	94	10	72.83	15.17	Rgs5	31481	Rgs4	17658
chr1	171954686	171954843	158	74	9	69.09	18.03	Ddr2	17793	Ddr2	11358
chr1	172527805	172527948	144	48	8	62.72	21.24	Nos1ap	8312	Olfml2b	46858
chr1	175044528	175044721	194	118	9	55.02	12.82	Olfr16	156673	Olfr1408	15886
chr1	175878312	175878457	146	47	8	56.78	12.99	Ifi203	5726	Ifi202b	14388
chr1	177163316	177163501	186	134	12	61.96	11.31	Rgs7	44008	Rgs7	37632
chr1	177690244	177690363	120	57	8	69.26	18.21	Wdr64	4589	Wdr64	3829
chr1	177820581	177820735	155	103	7	50.44	12.14	Exo1	1726	Exo1	1484
chr1	178072383	178072496	114	79	7	60.13	18.21	Pld5	2290	Pld5	71368
chr1	179896831	179897005	175	76	11	57.99	9.95	Adss	170308	Gm16432	24735
chr1	180096425	180096516	92	46	7	60.34	19.51	Gm16432	119148	Pppde1	21123
chr1	180144726	180144887	162	119	10	56.21	8.9	Pppde1	26679	Pppde1	23317
chr1	180469821	180469887	67	33	13	237.83	39.45	Kif26b	9301	Kif26b	139136
chr1	181972674	181972864	191	94	9	62.06	15.17	Cdc42bpa	2491	Cdc42bpa	19247
chr1	182200588	182200735	148	100	7	51.88	12.14	Psen2	14234	Gm5069	56512
chr1	182488054	182488205	152	70	7	51.05	15.17	6330403A02Rik	74596	Parp1	11052
chr1	183613104	183613231	128	51	7	56.44	15.17	Ccdc121	171590	Lbr	132342
chr1	183673131	183673670	540	50	41	249.18	15.47	Ccdc121	231617	Lbr	72315
chr1	183673752	183673976	225	91	14	84.7	10.93	Ccdc121	232238	Lbr	71694
chr1	183801093	183801275	183	88	8	50.89	16.48	Lbr	28674	Enah	33483
chr1	183879637	183879790	154	102	8	60.34	15.17	Enah	13846	Enah	6888
chr1	184103698	184103913	216	126	11	53.57	9.25	Vmn1r1	15471	Degs1	102203
chr1	184559980	184560100	121	38	15	154.78	42.48	Capn8	1250	Capn8	253
chr1	184777614	184777733	120	69	7	58.49	15.17	Susd4	14420	Susd4	6474
chr1	184824022	184824164	143	50	7	52.95	15.17	Susd4	2008	Susd4	1308
chr1	186256600	186256721	122	49	7	57.96	15.17	Dusp10	358200	Hlx	294424
chr1	186459808	186460004	197	89	11	53.58	11.81	Dusp10	561408	Hlx	91216
chr1	187903047	187903213	167	118	9	51	9.91	5033404E19Rik	581862	Lyplal1	8564
chr1	188419126	188419363	238	121	13	61.9	10.59	Lyplal1	477999	Tgfb2	27939
chr1	188555658	188555950	293	118	20	95.04	10.94	Rrp15	10373	Rrp15	4337
chr1	188893089	188893166	78	39	13	161.52	25.77	Spata17	20798	Spata17	28567
chr1	189709470	189709604	135	53	7	54.76	15.17	Gpatch2	537016	Esrrg	112268
chr1	190475953	190476104	152	42	7	51.05	15.17	Ush2a	3800	Ush2a	2486
chr1	190983322	190983462	141	91	7	53.39	18.21	Kctd3	151833	Kcnk2	48487
chr1	192944823	192944931	109	58	9	84.38	24.27	Batf3	12313	Fam71a	41640
chr1	193477990	193478119	130	43	8	66.38	18.21	Ints7	32649	Lpgat1	63913
chr1	194277920	194278015	96	48	59	949.16	143.62	Kcnh1	19315	Kcnh1	51226
chr1	194491215	194491330	116	69	7	59.57	15.17	Hhat	5877	Hhat	28778
chr1	194577346	194577490	145	96	7	52.52	15.17	Hhat	2271	Hhat	8519
chr1	194704549	194704673	125	75	7	57.19	18.21	Sertad4	22912	Syt14	18952
chr1	194801869	194802015	147	42	7	52.09	12.14	Syt14	42561	Syt14	4671
chr1	195054004	195054143	140	51	73	985.94	128.21	Hsd11b1	4188	Hsd11b1	12421
chr1	195459052	195459125	74	37	13	207.96	39.45	Mir205	125395	Plxna2	986971
chr1	195781821	195781973	153	39	9	70.75	21.24	Mir205	448164	Plxna2	664202
chr1	197020649	197020789	141	48	7	51.66	11.48	Cr2	17847	UNKNOWN	-1
chr1	197041750	197041891	142	97	9	60.83	10.93	Cr2	38948	UNKNOWN	-1
chr1	197066920	197067001	82	41	9	93.46	19.02	Cr2	64118	UNKNOWN	-1
chr1	197105358	197105560	203	92	23	161.78	32.62	Cr2	102556	UNKNOWN	-1
chr10	3094214	3094335	122	40	8	60.79	14.61	UNKNOWN	-1	Cnksr3	40090
chr10	3425457	3425609	153	103	8	60.57	15.17	Ipcef1	14191	Ipcef1	998
chr10	3605336	3605410	75	37	8	109.91	23.67	Oprm1	47672	Rgs17	818805
chr10	3741163	3741285	123	76	7	53.25	15.81	Oprm1	183499	Rgs17	682978
chr10	3754201	3754326	126	75	7	56.94	15.17	Oprm1	196537	Rgs17	669940
chr10	3759530	3759681	152	74	7	51.05	12.14	Oprm1	201866	Rgs17	664611
chr10	4133475	4133628	154	47	9	59.5	13.74	Oprm1	575811	Rgs17	290666
chr10	4300582	4300700	119	68	7	58.76	18.21	Oprm1	742918	Rgs17	123559
chr10	4718867	4718992	126	62	7	54.72	14.14	Vip	11696	Myct1	20885
chr10	5025135	5025318	184	51	9	63.5	15.17	Syne1	17799	Syne1	126699
chr10	5732070	5732131	62	31	9	164.86	27.31	Esr1	97915	Esr1	2316
chr10	6470556	6470724	169	90	8	57.08	15.17	Plekhg1	27672	Plekhg1	2544
chr10	6767904	6768061	158	106	10	51.95	7.82	Plekhg1	161903	Iyd	23760
chr10	7094808	7095100	293	138	20	60.29	8.7	H60c	6467	Lrp11	214790
chr10	7229340	7230615	1276	392	234	285.68	4.56	H60c	140999	Lrp11	80258
chr10	7231244	7231712	469	376	90	83.36	4.86	H60c	142903	Lrp11	78354
chr10	7232514	7233531	1018	240	192	132.2	3.47	H60c	144173	Lrp11	77084
chr10	7233563	7234021	459	131	82	53.57	3.45	H60c	145222	Lrp11	76035
chr10	7234038	7235372	1335	818	197	82.44	3.41	H60c	145697	Lrp11	75560
chr10	7236030	7236656	627	507	103	111.35	6.12	H60c	147689	Lrp11	73568
chr10	7236728	7237012	285	179	44	53.93	3.9	H60c	148387	Lrp11	72870
chr10	8826417	8826571	155	103	7	50.44	15.17	Sash1	220763	Samd5	520640
chr10	9092807	9093024	218	99	11	75.47	18.21	Sash1	487153	Samd5	254250
chr10	9102377	9102524	148	72	7	51.88	12.14	Sash1	496723	Samd5	244680
chr10	9162887	9163043	157	47	8	56.18	13.74	Sash1	557233	Samd5	184170
chr10	10991029	10991178	150	51	7	51.46	15.17	Shprh	57689	Fbxo30	10099
chr10	11495359	11495530	172	112	8	56.46	18.21	Epm2a	318146	Utrn	606627
chr10	11784614	11784780	167	43	8	51.21	10.12	Epm2a	607401	Utrn	317372
chr10	12856254	12856379	126	39	8	67.5	18.21	Plagl1	7346	Fam164b	13196
chr10	13121903	13122029	127	47	17	166.78	41.58	Phactr2	13392	Phactr2	71959
chr10	13197016	13197227	212	105	10	67.23	18.21	Phactr2	2934	Fuca2	23818
chr10	13470102	13470311	210	112	10	67.63	18.21	Aig1	59772	Aig1	51552
chr10	14383974	14384122	149	47	9	64.14	17.48	Vta1	3102	Vta1	3764
chr10	14993297	14993531	235	127	12	67.47	16.03	Nmbr	502937	LOC100504235	1677603
chr10	15157377	15157511	135	48	7	54.76	12.14	Nmbr	667017	LOC100504235	1513523
chr10	15382294	15382453	160	83	8	59	15.17	Nmbr	891934	LOC100504235	1288606
chr10	15726361	15726532	172	84	8	56.46	18.21	Nmbr	1236001	LOC100504235	944539
chr10	15919524	15919654	131	42	7	50.86	15.59	Nmbr	1429164	LOC100504235	751376
chr10	16175884	16176046	163	77	9	68.25	15.17	Nmbr	1685524	LOC100504235	495016
chr10	16690195	16690384	190	79	11	55.15	8.43	LOC100504235	7237	LOC100504235	11370
chr10	16779155	16779281	127	47	7	55.41	14.57	LOC100504235	69053	LOC100504235	36094
chr10	17029889	17029955	67	33	8	124.13	24.27	LOC100504235	214640	Cited2	413145
chr10	17624361	17624501	141	41	7	53.39	15.17	Heca	2339	Heca	3479
chr10	17878269	17878392	124	55	7	57.45	15.17	Ect2l	13907	Ect2l	1287
chr10	18032693	18032895	203	94	10	53.56	10.45	Ccdc28a	78035	Nhsl1	94788
chr10	18284627	18284809	183	84	9	63.72	15.17	Hebp2	19028	D10Bwg1379e	23190
chr10	18621215	18621338	124	77	8	63.01	15.81	Perp	45535	Tnfaip3	99502
chr10	18851550	18851696	147	43	8	60.02	14.35	Tnfaip3	116591	LOC100504265	10005
chr10	18898683	18898815	133	62	8	65.56	18.21	LOC100504265	11627	LOC100504265	12163
chr10	19716369	19716524	156	107	8	59.89	18.21	Map3k5	61957	Map3k5	4003
chr10	19928527	19928682	156	114	8	59.89	12.14	Gm6251	231	Gm6251	168
chr10	20400341	20400456	116	48	7	59.57	15.17	Pde7b	61405	Pde7b	44141
chr10	20929389	20929523	135	83	8	54.28	11.18	Myb	48867	Hbs1l	86396
chr10	21754464	21754603	140	65	15	97.13	14.35	Sgk1	35833	4930444G20Rik	31649
chr10	21862070	21862516	447	286	69	435	25.4	4930444G20Rik	74187	Raet1a	16345
chr10	21862540	21862639	100	50	14	94.38	16.72	4930444G20Rik	74657	Raet1a	15875
chr10	21862731	21862885	155	74	28	204.75	25.08	4930444G20Rik	74848	Raet1a	15684
chr10	21977938	21978021	84	42	9	109.16	26.22	Raet1e	74577	H60b	15342
chr10	22168178	22168261	84	42	9	106.26	24.73	Gm10825	45113	Slc2a12	196639
chr10	22191253	22191370	118	75	8	54.41	11.77	Gm10825	68188	Slc2a12	173564
chr10	23018292	23018413	122	47	7	57.96	18.21	Eya4	71684	Eya4	24562
chr10	23421140	23421350	211	84	11	77	15.17	Eya4	351572	Rps12	83849
chr10	23491574	23491724	151	33	10	81.91	21.24	Eya4	422006	Rps12	13415
chr10	23708424	23708499	76	38	7	86.3	21.24	Taar6	2974	Taar7a	3787
chr10	23890811	23890940	130	49	7	55.95	15.17	Stx7	15705	Stx7	6161
chr10	24136764	24136914	151	51	9	69.07	14.35	Moxd1	115331	Ctgf	178484
chr10	24726677	24726822	146	93	7	50.58	11.48	Arg1	79505	Akap7	162219
chr10	24729488	24729636	149	78	7	51.37	15.02	Arg1	82316	Akap7	159408
chr10	25178752	25178897	146	94	7	50.12	14.14	Epb4.1l2	15204	Epb4.1l2	1846
chr10	25287947	25288081	135	90	7	54.76	18.21	2010003K15Rik	32056	Tmem200a	423045
chr10	25506359	25506536	178	95	9	55.84	14.42	2010003K15Rik	250468	Tmem200a	204633
chr10	25512943	25513113	171	112	10	58.4	11.9	2010003K15Rik	257052	Tmem200a	198049
chr10	26014247	26014420	174	94	8	56.06	15.17	L3mbtl3	1800	L3mbtl3	8212
chr10	26175642	26175770	129	45	7	56.19	15.17	L3mbtl3	80726	Gm8709	217610
chr10	26302755	26302848	94	47	8	63.44	17.89	L3mbtl3	207839	Gm8709	90497
chr10	26458663	26458834	172	101	8	56.46	15.17	Gm8709	65411	Arhgap18	33655
chr10	27042363	27042512	150	51	7	51.46	18.21	Lama2	55948	Lama2	2024
chr10	27313791	27313936	146	49	7	52.3	12.14	Lama2	126781	Lama2	22712
chr10	27361211	27361329	119	88	7	52.61	9.99	Lama2	24611	Ptprk	433415
chr10	28162244	28162382	139	30	7	53.84	15.17	Ptprk	59007	Ptprk	23320
chr10	28355849	28355992	144	96	7	52.74	15.17	Ptprk	40190	Themis	32352
chr10	28399887	28400032	146	104	7	52.3	12.14	Themis	11421	Themis	42394
chr10	28429226	28429433	208	128	12	59.53	12.02	Themis	40760	Themis	13055
chr10	28833397	28833559	163	108	8	52.96	12.99	2310057J18Rik	127301	6330407J23Rik	30405
chr10	29681376	29681510	135	51	11	51.89	10	Rspo3	426244	Cenpw	234439
chr10	29690755	29690847	93	46	43	650.59	93.97	Rspo3	435623	Cenpw	225060
chr10	29957023	29957153	131	44	7	55.71	18.21	Cenpw	36739	Trmt11	297008
chr10	30208209	30208361	153	106	8	52.03	9.5	Cenpw	287925	Trmt11	45822
chr10	30327105	30327256	152	111	9	71.01	15.17	Trmt11	6640	Hint3	908
chr10	30600165	30600316	152	48	8	57.31	13.74	Hey2	37713	Hddc2	433046
chr10	30622422	30622573	152	51	11	62.01	14.19	Hey2	59970	Hddc2	410789
chr10	31011697	31011856	160	50	8	52.68	15.18	Hey2	449245	Hddc2	21514
chr10	31095890	31096003	114	74	7	60.13	18.21	Tpd52l1	18212	Tpd52l1	3131
chr10	31345943	31346100	158	109	8	51.78	9.74	Rnf217	16955	Nkain2	63182
chr10	31400005	31400151	147	39	7	52.09	18.21	Rnf217	71017	Nkain2	9120
chr10	31501630	31501825	196	88	10	70.57	21.24	Nkain2	35322	Nkain2	168755
chr10	31962542	31962727	186	69	9	56.11	15.18	Nkain2	291617	Nkain2	87029
chr10	32126246	32126373	128	81	7	55.64	14.79	Nkain2	4204	Nkain2	483203
chr10	32236737	32236901	165	120	10	55.46	10.68	Nkain2	114695	Nkain2	372712
chr10	32536422	32536556	135	37	9	52.59	13.38	Nkain2	414380	Nkain2	73027
chr10	32837397	32837528	132	44	8	58.46	14.79	Trdn	33867	Trdn	21483
chr10	33747298	33747437	140	88	7	53.62	15.17	Rwdd1	8056	Bet3l	10105
chr10	34074041	34074205	165	69	9	67.77	12.14	Nt5dc1	29947	Col10a1	35746
chr10	34130305	34130480	176	67	12	96.26	18.21	Nt5dc1	2964	Nt5dc1	869
chr10	34437182	34437319	138	48	8	64.24	15.17	Frk	108807	Hs3st5	1789431
chr10	34488043	34488191	149	99	8	60.62	17.75	Frk	159668	Hs3st5	1738570
chr10	34521118	34521345	228	131	11	51.25	11.09	Frk	192743	Hs3st5	1705495
chr10	34541083	34541234	152	100	7	51.05	15.17	Frk	212708	Hs3st5	1685530
chr10	34683453	34683616	164	119	8	57.24	17.75	Frk	355078	Hs3st5	1543160
chr10	35045108	35045260	153	100	8	53.32	12.33	Frk	716733	Hs3st5	1181505
chr10	36463959	36464086	128	46	7	56.44	15.17	Hs3st5	115908	Hs3st5	84518
chr10	36673349	36673450	102	51	7	63.07	21.24	Hs3st5	120034	Hdac2	21001
chr10	36908411	36908560	150	62	8	51.46	9.16	Marcks	50072	Rfpl4b	1631936
chr10	37297456	37297597	142	77	8	51.36	8.64	Marcks	439117	Rfpl4b	1242891
chr10	37318615	37318823	209	125	12	87.4	15.17	Marcks	460276	Rfpl4b	1221732
chr10	37425908	37426082	175	75	10	53.08	12.46	Marcks	567569	Rfpl4b	1114439
chr10	37540215	37540348	134	88	43	526.42	96.15	Marcks	681876	Rfpl4b	1000132
chr10	37572909	37573028	120	45	7	58.49	18.21	Marcks	714570	Rfpl4b	967438
chr10	37885028	37885176	149	51	8	52.1	11.58	Marcks	1026689	Rfpl4b	655319
chr10	37939827	37940025	199	97	13	63.22	10.6	Marcks	1081488	Rfpl4b	600520
chr10	37982454	37982669	216	95	12	50.54	8.81	Marcks	1124115	Rfpl4b	557893
chr10	38242929	38243086	158	108	8	56.46	16.72	Marcks	1384590	Rfpl4b	297418
chr10	38358646	38358842	197	80	11	56.75	12.7	Marcks	1500307	Rfpl4b	181701
chr10	38390602	38390700	99	49	7	59.43	18.96	Marcks	1532263	Rfpl4b	149745
chr10	39436476	39436631	156	38	10	79.37	26.63	E130307A14Rik	35197	E130307A14Rik	15068
chr10	39691066	39691202	137	88	7	53.99	15.02	BC021785	1114	BC021785	2332
chr10	40170966	40171079	114	64	7	60.13	18.21	Cdk19	15088	Cdk19	2855
chr10	40223394	40223540	147	95	8	54.71	9.86	Cdk19	23787	Slc22a16	66774
chr10	40228261	40228412	152	61	8	50.2	11.18	Cdk19	28654	Slc22a16	61907
chr10	42146960	42147084	125	76	7	57.19	18.21	Lace1	668	Lace1	11200
chr10	43517087	43517203	117	50	8	70.17	18.21	F830002L21Rik	167890	Qrsl1	76909
chr10	43578351	43578467	117	68	7	50.06	13.57	F830002L21Rik	229154	Qrsl1	15645
chr10	43700917	43701142	226	108	15	114.08	30.34	Aim1	1630	Aim1	5140
chr10	43760788	43760859	72	36	7	98.54	21.24	Aim1	36916	Speer5-ps1	129465
chr10	43998620	43998741	122	71	8	68.66	21.24	Atg5	10456	Atg5	7218
chr10	44312145	44312233	89	44	7	71.89	19.8	Prdm1	133833	Prep	474875
chr10	44508326	44508527	202	78	10	69.28	15.17	Prdm1	330014	Prep	278694
chr10	44628539	44628763	225	92	12	53.45	9.78	Prdm1	450227	Prep	158481
chr10	44835852	44836035	184	106	9	63.5	12.14	Prep	983	Prep	4597
chr10	44894761	44894915	155	104	8	60.11	15.17	Prep	16431	Popdc3	114350
chr10	44937907	44938055	149	109	7	51.67	12.14	Prep	59577	Popdc3	71204
chr10	45879182	45879297	116	72	7	59.57	12.14	Hace1	447842	Grik2	2940087
chr10	45879468	45879611	144	51	7	52.74	15.17	Hace1	448128	Grik2	2939801
chr10	46221180	46221360	181	94	9	60.3	13.74	Hace1	789840	Grik2	2598089
chr10	46290153	46290352	200	74	11	79.51	21.24	Hace1	858813	Grik2	2529116
chr10	46683290	46683414	125	41	8	57.77	13.74	Hace1	1251950	Grik2	2135979
chr10	46856339	46856478	140	44	7	53.62	15.17	Hace1	1424999	Grik2	1962930
chr10	46874414	46874583	170	106	10	64.15	13.57	Hace1	1443074	Grik2	1944855
chr10	46943791	46943951	161	75	10	54.62	11.91	Hace1	1512451	Grik2	1875478
chr10	47778544	47778649	106	61	8	64.46	16.42	Hace1	2347204	Grik2	1040725
chr10	48399753	48399891	139	88	9	52.15	8.51	Hace1	2968413	Grik2	419516
chr10	48458517	48458659	143	91	7	52.95	15.17	Hace1	3027177	Grik2	360752
chr10	48739643	48739775	133	88	8	64.11	14.57	Hace1	3308303	Grik2	79626
chr10	48766092	48766229	138	89	8	64.24	15.17	Hace1	3334752	Grik2	53177
chr10	48804774	48804908	135	86	8	57.23	14.61	Hace1	3373434	Grik2	14495
chr10	49806193	49806293	101	50	7	53.37	15.65	Grik2	297759	Ascc3	506282
chr10	49870400	49870518	119	74	7	51.42	12.02	Grik2	361966	Ascc3	442075
chr10	50058028	50058154	127	51	7	51.82	15.59	Grik2	549594	Ascc3	254447
chr10	50497951	50498100	150	47	7	51.46	12.14	Ascc3	10772	Ascc3	45491
chr10	50783754	50783953	200	92	10	69.71	15.17	Sim1	79609	Gp49a	416731
chr10	50807268	50807422	155	50	9	68.04	17.22	Sim1	103123	Gp49a	393217
chr10	50968004	50968160	157	84	8	52	12.17	Sim1	263859	Gp49a	232481
chr10	51419437	51419580	144	38	7	52.74	12.14	Rfx6	4631	Rfx6	8944
chr10	51502769	51502924	156	119	8	59.89	15.17	Rfx6	53159	Vgll2	239723
chr10	51508378	51508539	162	49	9	60.4	12.33	Rfx6	58768	Vgll2	234114
chr10	51864237	51864434	198	75	22	184.76	48.08	Ros1	1184	Ros1	334
chr10	52248301	52248582	282	48	19	58.06	7.85	Nus1	91830	Zfa	13825
chr10	52249469	52249803	335	168	23	77.45	7.65	Nus1	92998	Zfa	12657
chr10	52582711	52582841	131	80	8	66.1	18.21	Slc35f1	171908	Slc35f1	70187
chr10	53275797	53275973	177	90	9	65.02	18.21	Mcm9	7494	Mcm9	7292
chr10	53686860	53687007	148	80	7	51.88	12.14	Man1a	32165	Man1a	9969
chr10	54018969	54019114	146	47	7	52.3	12.14	LOC100502920	218198	D630037F22Rik	1715131
chr10	54139220	54139346	127	90	7	56.69	12.14	LOC100502920	338449	D630037F22Rik	1594880
chr10	54183465	54183661	197	93	9	55.99	16.03	LOC100502920	382694	D630037F22Rik	1550635
chr10	54296853	54296999	147	49	7	50.83	14.57	LOC100502920	496082	D630037F22Rik	1437247
chr10	54754475	54754609	135	46	8	65.02	15.17	LOC100502920	953704	D630037F22Rik	979625
chr10	54813704	54813854	151	100	7	51.26	12.14	LOC100502920	1012933	D630037F22Rik	920396
chr10	55000834	55000960	127	57	7	50.99	12.65	LOC100502920	1200063	D630037F22Rik	733266
chr10	55305347	55305548	202	114	8	50.91	18.21	LOC100502920	1504576	D630037F22Rik	428753
chr10	55465527	55465687	161	44	10	54.98	8.59	LOC100502920	1664756	D630037F22Rik	268573
chr10	55853325	55853493	169	69	9	55.51	9.05	D630037F22Rik	4458	D630037F22Rik	17275
chr10	56031689	56031859	171	93	8	56.67	15.17	D630037F22Rik	83253	Gja1	65417
chr10	56217331	56217473	143	92	7	52.95	15.17	Gja1	108832	Hsf2	988860
chr10	56296835	56297007	173	127	9	50.08	10.02	Gja1	188336	Hsf2	909356
chr10	56500672	56500826	155	105	8	60.11	18.21	Gja1	392173	Hsf2	705519
chr10	56644877	56645028	152	110	8	60.81	12.14	Gja1	536378	Hsf2	561314
chr10	56795809	56795938	130	59	8	57.24	14.07	Gja1	687310	Hsf2	410382
chr10	56839287	56839419	133	95	7	55.23	15.17	Gja1	730788	Hsf2	366904
chr10	57264735	57264870	136	84	7	54.53	15.17	Serinc1	12536	Pkib	87052
chr10	57684127	57684654	528	399	41	51.33	5.18	Smpdl3a	152808	4933403O03Rik	8600
chr10	57684665	57684976	312	128	33	64.31	5.29	Smpdl3a	153346	4933403O03Rik	8062
chr10	57685664	57686204	541	133	53	65.61	4.61	Smpdl3a	154345	4933403O03Rik	7063
chr10	57701368	57701500	133	62	14	58.25	8.78	Gm4981	2232	Gcc2	16906
chr10	57701632	57701962	331	182	25	70.3	6.84	Gm4981	2496	Gcc2	16642
chr10	57702300	57702510	211	150	17	66.24	11.19	Gm4981	3164	Gcc2	15974
chr10	57742747	57742916	170	100	9	65.6	17.75	Gcc2	1212	Gcc2	593
chr10	57781648	57781773	126	49	7	55.18	14.35	Gcc2	14738	Lims1	4566
chr10	57995649	57995795	147	47	7	52.09	12.14	Ccdc138	3996	Ccdc138	5348
chr10	59324798	59325032	235	110	10	62.88	21.24	Cbara1	487	Cbara1	1129
chr10	59623129	59623261	133	49	7	55.23	15.17	Spock2	28902	Chst3	21147
chr10	59908561	59908636	76	38	8	98.54	24.27	Cdh23	7017	Cdh23	19632
chr10	60756017	60756161	145	50	7	52.52	15.17	Adamts14	20034	Prf1	4567
chr10	60955813	60955967	155	48	7	50.44	12.14	Lrrc20	10664	Lrrc20	33995
chr10	61535661	61535815	155	68	7	50.44	12.14	Gm5424	1891	2010107G23Rik	34743
chr10	61833159	61833280	122	92	7	51.83	9.99	Hk1	5388	Hk1	9404
chr10	62168018	62168105	88	44	8	86.3	24.27	Stox1	37449	Stox1	20498
chr10	62244833	62244987	155	49	7	50.44	18.21	Ccar1	1644	Ccar1	1149
chr10	63330571	63330714	144	35	7	52.74	15.17	Ctnna3	15201	Lrrtm3	60674
chr10	63881751	63881960	210	109	11	77.22	18.21	Ctnna3	9812	Ctnna3	68459
chr10	65619701	65619855	155	39	7	50.44	12.14	1700023F02Rik	32916	Reep3	852236
chr10	65879967	65880169	203	71	10	50.61	11.66	1700023F02Rik	293182	Reep3	591970
chr10	66023882	66024029	148	42	8	61.75	15.17	1700023F02Rik	437097	Reep3	448055
chr10	66170240	66170379	140	92	7	53.62	15.17	1700023F02Rik	583455	Reep3	301697
chr10	66441593	66441743	151	106	7	51.26	15.17	1700023F02Rik	854808	Reep3	30344
chr10	67091056	67091200	145	58	7	52.52	15.17	Ado	79537	Zfp365	257797
chr10	67432891	67433039	149	49	7	51.37	18.03	Zfp365	57772	Rtkn2	9455
chr10	67980805	67980948	144	98	8	55.42	14.79	1700040L02Rik	1791	1700040L02Rik	7541
chr10	68479867	68480017	151	101	13	115.95	36.41	Tmem26	238264	Rhobtb1	195538
chr10	69505961	69506104	144	38	7	52.74	15.17	Ank3	19381	Ccdc6	53908
chr10	69972171	69972294	124	80	7	50.53	14.61	Fam13c	10537	Fam13c	11355
chr10	70448291	70448469	179	91	11	80.05	13.74	Bicc1	24408	Bicc1	42355
chr10	70882911	70883069	159	50	8	59.22	18.21	Ipmk	38347	1700049L16Rik	559722
chr10	71015774	71015945	172	86	9	65.15	17.75	Ipmk	171210	1700049L16Rik	426859
chr10	71132614	71132759	146	91	10	83.39	15.17	Ipmk	288050	1700049L16Rik	310019
chr10	71387052	71387197	146	33	7	52.3	15.17	Ipmk	542488	1700049L16Rik	55581
chr10	71580594	71580730	137	87	8	64.5	18.21	1700049L16Rik	137961	Zwint	537049
chr10	71756112	71756171	60	30	8	137.42	24.27	1700049L16Rik	313479	Zwint	361531
chr10	71759931	71760094	164	111	12	88.53	19.47	1700049L16Rik	317298	Zwint	357712
chr10	72784437	72784558	122	73	7	51.04	14.61	Zwint	653790	Pcdh15	500178
chr10	73012412	73012587	176	101	10	75.22	18.21	Zwint	881765	Pcdh15	272203
chr10	73053164	73053340	177	43	11	81.26	16.72	Zwint	922517	Pcdh15	231451
chr10	73226552	73226676	125	77	7	52.32	15.59	Zwint	1095905	Pcdh15	58063
chr10	73423165	73423304	140	35	7	53.62	15.17	Pcdh15	13361	Pcdh15	90676
chr10	74154546	74154701	156	110	10	80.48	21.24	Pcdh15	45731	Rtdr1	265676
chr10	74265032	74265243	212	98	11	69.6	18.19	Pcdh15	156217	Rtdr1	155190
chr10	78747470	78747581	112	65	8	52.54	10.59	Vmn2r81	10125	Vmn2r81	8221
chr10	78764695	78764850	156	67	8	54.47	15.59	Vmn2r81	8078	Vmn2r82	54641
chr10	78862149	78862329	181	71	11	56.89	10.03	Vmn2r82	2640	Vmn2r83	69554
chr10	79569850	79570002	153	119	10	81.33	27.31	Sbno2	4495	Stk11	9431
chr10	79699607	79699753	147	107	7	52.09	12.14	Mum1	751	Mum1	1453
chr10	80640859	80641025	167	57	8	57.49	12.14	Eef2	61	Eef2	567
chr10	80901723	80901851	129	51	8	66.65	21.24	Nfic	11875	Celf5	20250
chr10	81675906	81676049	144	32	7	51.95	11.83	AU041133	61152	Zfp938	11696
chr10	82180496	82180633	138	68	10	72.04	13.26	Hcfc2	5701	Hcfc2	5868
chr10	82418008	82418128	121	69	16	168.25	36.41	Txnrd1	59220	Chst11	30234
chr10	82537199	82537381	183	82	10	73.53	18.21	Chst11	88589	Chst11	17615
chr10	82851801	82852026	226	125	12	60.97	11.54	D10Wsu102e	23136	Aldh1l2	98391
chr10	82886073	82886234	162	82	10	63.77	12.82	D10Wsu102e	57408	Aldh1l2	64119
chr10	84337481	84337626	146	100	7	52.3	18.21	Rfx4	5891	Rfx4	5434
chr10	84995351	84995514	164	106	9	68.01	18.21	Btbd11	145277	Btbd11	13836
chr10	85159357	85159505	149	66	9	62.17	11.87	Btbd11	38265	Pwp1	175219
chr10	85842565	85842754	190	102	8	53.01	18.21	Syn3	25474	Syn3	27793
chr10	86663020	86663135	116	76	7	59.57	18.21	1700113H08Rik	35252	1700113H08Rik	25602
chr10	87409267	87409420	154	96	7	50.64	12.14	Igf1	15790	Tyms-ps	20149
chr10	87652409	87652580	172	49	8	50.2	15.18	Nup37	11419	Ccdc53	11433
chr10	88113833	88113976	144	46	10	51.65	12.73	Mybpc1	46165	Spic	24182
chr10	88120635	88120778	144	46	10	57.41	14.67	Mybpc1	52967	Spic	17380
chr10	88464292	88464434	143	97	7	52.95	18.21	Ano4	3469	Ano4	14528
chr10	88774168	88774313	146	77	7	52.3	12.14	Ano4	53991	Gas2l3	97400
chr10	89591394	89591546	153	103	10	64.35	10.23	Anks1b	51673	Anks1b	34512
chr10	90551469	90551636	168	88	8	57.29	12.14	Ikbip	5597	Ikbip	4415
chr10	92216072	92216220	149	50	7	51.37	15.02	Nedd1	31004	Cdk17	407549
chr10	92270145	92270248	104	51	8	51.79	11.22	Nedd1	85077	Cdk17	353476
chr10	93224378	93224503	126	77	7	56.94	15.17	Ntn4	15782	Usp44	69922
chr10	93667367	93667517	151	51	7	51.26	15.17	Ndufa12	1334	Ndufa12	16059
chr10	94055177	94055254	78	39	36	704.57	101.81	Tmcc3	5404	4932415G12Rik	81061
chr10	94334779	94334932	154	39	38	471.34	112.27	Plxnc1	1170	Plxnc1	10373
chr10	94799040	94799194	155	50	8	60.11	12.14	Cradd	12421	Socs2	75084
chr10	95423831	95423998	168	50	8	50.12	12.33	Eea1	20248	Eea1	12789
chr10	95426148	95426331	184	105	11	69.2	15.65	Eea1	22565	Eea1	10472
chr10	95540148	95540528	381	156	77	657.93	43.63	Eea1	35312	Btg1	539487
chr10	96352248	96352451	204	103	11	54.01	10.59	Btg1	270973	Mir3966	533864
chr10	96518139	96518301	163	70	11	89.24	18.21	Btg1	436864	Mir3966	367973
chr10	96533788	96533938	151	115	8	61.04	15.17	Btg1	452513	Mir3966	352324
chr10	96823596	96823749	154	48	7	50.64	12.14	Btg1	742321	Mir3966	62516
chr10	97291946	97292064	119	53	7	57.95	14.79	Gm10754	21824	Gm10754	93640
chr10	97759036	97759182	147	48	7	52.09	12.14	Gm10754	329413	Atp2b1	618750
chr10	98276443	98276593	151	42	7	51.26	15.17	Gm10754	846820	Atp2b1	101343
chr10	98425907	98426014	108	64	7	61.86	18.21	Atp2b1	48121	Atp2b1	5421
chr10	99049625	99049751	127	63	8	67.21	18.21	Dusp6	320694	LOC100504202	22180
chr10	100566302	100566469	168	69	8	51.01	15.18	1700017N19Rik	485569	Mgat4c	577819
chr10	100916739	100916863	125	51	8	59.49	16.83	1700017N19Rik	836006	Mgat4c	227382
chr10	101068830	101068979	150	100	7	51.46	18.21	1700017N19Rik	988097	Mgat4c	75291
chr10	101180335	101180552	218	113	12	62.69	15.38	Mgat4c	36214	Mir3059	54991
chr10	101693559	101693700	142	99	8	63.22	15.17	Mgat4c	71846	Mgat4c	120010
chr10	101740168	101740354	187	136	11	82.68	18.21	Mgat4c	118455	Mgat4c	73401
chr10	101830537	101830659	123	72	7	57.7	15.17	Mgat4c	16968	Mgat4c	2430
chr10	101892707	101892999	293	246	14	57.02	8.59	Mgat4c	40712	Nts	51683
chr10	102131205	102131339	135	97	33	395	86.67	Rassf9	122507	Alx1	339276
chr10	102702190	102702368	179	130	10	59.15	10.57	Lrriq1	3280	Slc6a15	128287
chr10	103536970	103537123	154	50	7	50.64	12.14	Slc6a15	655944	Gm4340	68599
chr10	103816965	103817082	118	40	7	50.54	11.58	Gm4340	192231	Tmtc2	807755
chr10	103941863	103942027	165	50	8	57.92	12.14	Gm4340	317129	Tmtc2	682857
chr10	104020510	104020658	149	100	8	53.37	12.02	Gm4340	395776	Tmtc2	604210
chr10	104083433	104083562	130	46	8	60.85	18.19	Gm4340	458699	Tmtc2	541287
chr10	104675425	104675592	168	126	11	87.79	21.24	Tmtc2	48271	Tmtc2	5220
chr10	105378194	105378362	169	112	11	87.5	21.24	Ccdc59	93962	Ppfia2	529172
chr10	106129944	106130079	136	79	8	64.76	18.21	Ppfia2	135642	Ppfia2	50599
chr10	106563657	106563835	179	71	10	58.7	10.45	Acss3	3020	Lin7a	145230
chr10	106806955	106807109	155	103	9	50.83	10.99	Lin7a	45988	Lin7a	10181
chr10	107100832	107101006	175	102	9	65.46	15.17	Ptprq	1239	Ptprq	2723
chr10	107532650	107532876	227	109	11	67.09	13.17	Otogl	183468	Ppp1r12a	66806
chr10	108066192	108066563	372	113	20	128.61	15.17	Syt1	1883	Syt1	2660
chr10	108476477	108476632	156	106	8	50.53	9.27	Syt1	28845	Nav3	644018
chr10	108745218	108745374	157	125	8	59.66	15.17	Syt1	297586	Nav3	375277
chr10	109060632	109060758	127	70	8	58.93	14.42	Syt1	613000	Nav3	59863
chr10	109955360	109955566	207	96	10	51.9	8.18	Nav3	518087	9230102K24Rik	82346
chr10	109992812	109992949	138	88	7	54.07	15.17	Nav3	555539	9230102K24Rik	44894
chr10	110133946	110134150	205	81	11	64.81	11.31	9230102K24Rik	81599	E2f7	48575
chr10	110545629	110545775	147	99	7	52.09	15.17	Zdhhc17	98545	Osbpl8	56229
chr10	110573427	110573525	99	49	10	98.54	30.34	Zdhhc17	126343	Osbpl8	28431
chr10	110762338	110762424	87	43	7	74.46	21.24	Bbs10	24115	Nap1l1	147910
chr10	111630462	111630586	125	45	7	57.19	18.21	Caps2	2454	Caps2	1522
chr10	111978156	111978254	99	49	7	63.07	21.24	Kcnc2	79010	Atxn7l3b	384328
chr10	112158666	112158824	159	85	8	54.76	13.35	Kcnc2	259520	Atxn7l3b	203818
chr10	112355241	112355534	294	242	14	97.55	15.17	Kcnc2	456095	Atxn7l3b	7243
chr10	112527551	112527687	137	87	7	54.3	12.14	Atxn7l3b	161775	Trhde	1308326
chr10	112866195	112866343	149	113	7	51.67	12.14	Atxn7l3b	500419	Trhde	969682
chr10	113457951	113458103	153	92	9	70.75	18.21	Atxn7l3b	1092175	Trhde	377926
chr10	113547155	113547302	148	39	7	51.88	12.14	Atxn7l3b	1181379	Trhde	288722
chr10	114174339	114174503	165	129	26	265.38	75.86	Trhde	41272	Trhde	50659
chr10	114331512	114331643	132	49	7	55.47	15.17	Trhde	93158	Tph2	184185
chr10	114812179	114812331	153	101	8	60.57	12.14	Thap2	2560	Thap2	1229
chr10	115104337	115104486	150	47	7	51.46	15.17	Lgr5	79790	Tspan8	150003
chr10	115260644	115260782	139	50	7	53.84	12.14	Tspan8	5987	Tspan8	4233
chr10	115695197	115695370	174	66	9	65.68	15.17	Ptprr	2011	Ptprr	15592
chr10	116194345	116194483	139	103	7	53.84	12.14	Cnot2	175834	Gm239	19256
chr10	117083468	117083617	150	73	7	51.46	12.14	Cpm	16688	Cpm	13356
chr10	117819857	117820007	151	100	7	51.26	15.17	Iltifb	87814	Ifng	58246
chr10	120413155	120413302	148	40	7	51.88	12.14	Lemd3	23881	Lemd3	1685
chr10	120648043	120648220	178	45	10	55.51	9.62	Wif1	111110	Tbc1d30	52833
chr10	121074441	121074604	164	75	8	58.13	15.17	Xpot	11280	D930020B18Rik	4316
chr10	121200280	121200353	74	37	10	151	30.34	BC048403	12107	Srgap1	17767
chr10	121380495	121380752	258	144	14	60.07	11.22	Srgap1	12125	Srgap1	103688
chr10	121523502	121523658	157	48	9	60.15	14.25	Tmem5	5171	Tmem5	2433
chr10	121741711	121741833	123	51	7	50.78	12.17	Gm4489	174256	Avpr1a	143844
chr10	122487324	122487468	145	51	9	72.88	21.24	Mon2	3970	Mon2	1369
chr10	123668307	123668446	140	104	8	57.77	12.82	Fam19a2	492338	4930503E24Rik	237823
chr10	124834956	124835102	147	46	7	52.09	15.17	Slc16a7	69565	Lrig3	568319
chr10	125511274	125511410	137	51	7	54.3	15.17	Lrig3	59300	Xrcc6bp1	794210
chr10	125609156	125609302	147	50	7	52.09	18.21	Lrig3	157182	Xrcc6bp1	696328
chr10	126095115	126095262	148	47	7	51.88	18.21	Lrig3	643141	Xrcc6bp1	210369
chr10	126106592	126106717	126	86	8	52.5	9.91	Lrig3	654618	Xrcc6bp1	198892
chr10	127295615	127295759	145	103	7	52.52	12.14	Rdh19	1780	Rdh19	935
chr10	127653247	127653379	133	42	7	55.23	18.21	Spryd4	4400	Mip	9647
chr10	127985258	127985532	275	174	17	121.79	18.21	Rpl41	92	Rpl41	185
chr10	128589361	128589501	141	100	7	50.3	10.99	Olfr770	18541	Olfr771	7724
chr10	128789774	128789910	137	87	7	54.3	12.14	Olfr782	1211	Olfr784	34917
chr10	128841465	128841601	137	47	7	54.3	15.17	Olfr784	15817	Olfr786	32405
chr10	128854632	128854811	180	117	17	102.27	16.53	Olfr784	28984	Olfr786	19238
chr10	129172435	129172630	196	122	34	359.96	86.4	Olfr805	11839	Olfr806	2595
chr10	129770292	129770401	110	51	8	72.41	21.24	5830405N20Rik	10384	5830405N20Rik	13908
chr10	129844316	129844454	139	42	7	50.3	10.83	Vmn2r84	13021	Vmn2r85	11001
chr11	3000344	3000577	234	143	45	264.79	26.87	UNKNOWN	-1	Pisd-ps1	23680
chr11	3002686	3003016	331	108	32	104.82	11.13	UNKNOWN	-1	Pisd-ps1	21338
chr11	3003914	3004078	165	74	25	124.02	15.51	UNKNOWN	-1	Pisd-ps1	20110
chr11	3027464	3028925	1462	825	129	81.26	4.43	Pisd-ps1	1673	Pisd-ps1	18
chr11	3053615	3054405	791	218	92	53.7	3.25	Sfi1	180	Sfi1	1787
chr11	3068723	3069240	518	143	94	106.11	6.98	Sfi1	3144	Sfi1	1867
chr11	3095564	3097140	1577	224	185	65.95	3.63	Sfi1	2201	Eif4enif1	6792
chr11	3099500	3100065	566	376	65	87.75	4.56	Sfi1	6137	Eif4enif1	2856
chr11	3285711	3285849	139	48	7	53.84	18.21	Limk2	14689	Limk2	7209
chr11	3477021	3477169	149	49	8	61.51	18.21	Smtn	37906	Tug1	62776
chr11	3547452	3547569	118	70	8	69.87	18.21	Tug1	892	Tug1	1304
chr11	3687870	3688041	172	62	8	56.46	15.17	Osbp2	61548	Osbp2	31970
chr11	4767452	4767617	166	122	8	57.7	15.17	Nf2	18466	Nipsnap1	6554
chr11	5262171	5262316	146	95	8	55.39	14.99	Znrf3	23530	Znrf3	82220
chr11	5372483	5372657	175	74	9	65.46	18.21	Znrf3	27804	Xbp1	48487
chr11	5482139	5482228	90	45	8	86.3	24.27	Ankrd36	3552	Ankrd36	1822
chr11	5601287	5601387	101	50	7	63.07	21.24	Ankrd36	11949	Mrps24	2699
chr11	6388692	6388826	135	38	7	54.76	15.17	Purb	12805	Myo1g	17859
chr11	6658700	6658832	133	43	7	52.11	10.99	Ramp3	81961	Adcy1	304792
chr11	7080445	7080615	171	107	8	56.67	15.17	Adcy1	10729	Igfbp1	17345
chr11	7159899	7160062	164	118	9	65.25	16.97	Igfbp3	46108	Tns3	1171756
chr11	7222519	7222654	136	66	8	58.33	15.18	Igfbp3	108728	Tns3	1109136
chr11	7292173	7292301	129	49	8	56.67	13.74	Igfbp3	178382	Tns3	1039482
chr11	7586751	7586866	116	49	8	60.4	16.03	Igfbp3	472960	Tns3	744904
chr11	7868521	7868676	156	107	8	52.66	14.79	Igfbp3	754730	Tns3	463134
chr11	8653276	8653482	207	102	9	52.09	15.18	Tns3	88794	Hus1	239869
chr11	8776212	8776376	165	39	8	57.92	18.21	Tns3	211730	Hus1	116933
chr11	8835158	8835240	83	41	8	98.54	24.27	Tns3	270676	Hus1	57987
chr11	9107128	9107294	167	48	9	67.29	15.17	Abca13	15159	Abca13	9033
chr11	9576731	9576874	144	49	7	52.74	12.14	Abca13	40184	Abca13	3096
chr11	10008492	10008630	139	46	10	79.94	21.37	Abca13	425114	Vwc2	1005527
chr11	10008691	10008826	136	34	7	50.54	16.03	Abca13	425313	Vwc2	1005328
chr11	10669815	10669972	158	69	11	77.91	20.85	Abca13	1086437	Vwc2	344204
chr11	10677189	10677340	152	102	7	51.05	15.17	Abca13	1093811	Vwc2	336830
chr11	10727164	10727314	151	101	7	51.26	15.17	Abca13	1143786	Vwc2	286855
chr11	11036510	11036674	165	84	10	62.54	12.68	Vwc2	20593	Vwc2	17656
chr11	12020038	12020194	157	60	9	52.54	9.71	Grb10	82843	Cobl	116641
chr11	12089577	12089722	146	94	7	52.3	15.17	Grb10	152382	Cobl	47102
chr11	12610667	12610821	155	120	9	67.46	14.14	Cobl	245944	Pom121l12	1888576
chr11	12691531	12691657	127	50	9	60.21	13.46	Cobl	326808	Pom121l12	1807712
chr11	12763176	12763296	121	45	7	55.08	13.74	Cobl	398453	Pom121l12	1736067
chr11	14426721	14426871	151	107	9	71.27	15.17	Cobl	2061998	Pom121l12	72522
chr11	14629993	14630155	163	69	9	68.25	18.21	Pom121l12	129860	Vstm2a	1527734
chr11	15162798	15162913	116	50	9	60.73	14.25	Pom121l12	662665	Vstm2a	994929
chr11	15214933	15215083	151	45	7	51.26	12.14	Pom121l12	714800	Vstm2a	942794
chr11	15826809	15826946	138	66	7	54.07	15.17	Pom121l12	1326676	Vstm2a	330918
chr11	16064902	16065050	149	101	7	51.67	15.17	Pom121l12	1564769	Vstm2a	92825
chr11	16207139	16207278	140	51	8	63.73	18.21	Vstm2a	25221	Sec61g	194502
chr11	16319088	16319282	195	81	9	61.26	18.21	Vstm2a	137170	Sec61g	82553
chr11	16539419	16539565	147	96	8	61.99	21.24	Sec61g	131225	Egfr	112787
chr11	16779373	16779559	187	89	10	63.76	12.33	Egfr	1243	Egfr	2094
chr11	16779678	16779911	234	117	15	90.12	12.49	Egfr	1548	Egfr	1789
chr11	16968050	16968196	147	50	7	52.09	15.17	Cnrip1	13416	Cnrip1	10353
chr11	17121274	17121405	132	99	7	55.47	15.17	Wdr92	2257	Wdr92	926
chr11	17121418	17121544	127	75	8	67.21	21.24	Wdr92	2401	Wdr92	782
chr11	17140964	17141162	199	147	11	79.75	15.17	Wdr92	8049	C1d	16657
chr11	17325889	17326037	149	99	8	61.51	15.17	C1d	159193	Etaa1	512863
chr11	17875448	17875604	157	109	8	59.66	21.24	Etaa1	21653	Meis1	904983
chr11	17905861	17906038	178	107	10	74.73	21.24	Etaa1	52066	Meis1	874570
chr11	17946561	17946687	127	47	9	50.58	10.44	Etaa1	92766	Meis1	833870
chr11	18122998	18123146	149	104	7	51.67	15.17	Etaa1	269203	Meis1	657433
chr11	18292197	18292308	112	68	9	79.83	22.3	Etaa1	438402	Meis1	488234
chr11	18414227	18414389	163	86	9	50.4	9.52	Etaa1	560432	Meis1	366204
chr11	19033101	19033232	132	50	7	55.47	15.17	Meis1	114868	Spred2	791344
chr11	19215938	19216066	129	85	7	56.19	18.21	Meis1	297705	Spred2	608507
chr11	20137758	20137898	141	63	8	63.47	15.17	Cep68	1749	Cep68	711
chr11	20615785	20615929	145	102	10	83.69	24.27	Aftph	3618	Aftph	9903
chr11	20832870	20833004	135	51	7	53.49	17.48	1110067D22Rik	101860	Peli1	158457
chr11	21556556	21556711	156	67	9	52.41	9.62	Wdpcp	4303	Wdpcp	3442
chr11	22033256	22033401	146	85	7	52.3	12.14	Ehbp1	32201	Ehbp1	4585
chr11	22083784	22083930	147	39	7	50.36	11.48	Ehbp1	10956	Ehbp1	48221
chr11	22469014	22469171	158	43	8	56.97	14.14	Tmem17	50354	B3gnt2	265725
chr11	23604101	23604210	110	77	7	50.63	18.21	Pus10	1211	Pus10	2784
chr11	24075146	24075307	162	84	8	58.56	12.14	Bcl11a	2348	Gm10466	545860
chr11	25141697	25141851	155	50	8	60.11	18.21	Gm10466	511033	5730522E02Rik	375149
chr11	25193375	25193493	119	76	7	58.76	15.17	Gm10466	562711	5730522E02Rik	323471
chr11	25306204	25306365	162	102	8	58.56	18.21	Gm10466	675540	5730522E02Rik	210642
chr11	25709607	25709745	139	77	10	79.94	18.7	5730522E02Rik	157671	5730522E02Rik	177144
chr11	25873039	25873240	202	90	11	52.12	8.36	5730522E02Rik	321103	5730522E02Rik	13712
chr11	26204192	26204341	150	101	7	51.46	12.14	5730522E02Rik	93701	Fancl	82892
chr11	27389318	27389473	156	89	8	50.53	13.9	Gm12070	702733	Ccdc85a	896374
chr11	27436043	27436130	88	44	8	59.93	12.51	Gm12070	749458	Ccdc85a	849649
chr11	27564129	27564275	147	99	7	52.09	12.14	Gm12070	877544	Ccdc85a	721563
chr11	27707200	27707363	164	89	10	78.29	24.27	Gm12070	1020615	Ccdc85a	578492
chr11	27760848	27760966	119	67	8	57.87	13.11	Gm12070	1074263	Ccdc85a	524844
chr11	27799460	27799578	119	67	8	57.08	12.82	Gm12070	1112875	Ccdc85a	486232
chr11	28311214	28311333	120	47	7	58.18	18.03	Ccdc85a	15168	Ccdc85a	22867
chr11	28583986	28584138	153	81	9	70.75	21.24	Ccdc85a	100446	Mir216b	62205
chr11	29445874	29446007	134	47	7	54.69	12.02	Rps27a	32	Rps27a	6
chr11	29937556	29937694	139	73	9	53.84	10.68	Eml6	11666	Spnb2	61839
chr11	30128498	30128646	149	106	7	51.67	12.14	Spnb2	8774	4930505A04Rik	197508
chr11	30200680	30200785	106	54	8	65.34	16.83	Spnb2	80956	4930505A04Rik	125326
chr11	30313081	30313301	221	101	14	62.03	9.97	Spnb2	193357	4930505A04Rik	12925
chr11	30618657	30618820	164	84	10	53.51	11.81	Acyp2	69280	Psme4	53118
chr11	30833379	30833486	108	72	9	84.76	24.27	Erlec1	1599	Erlec1	1293
chr11	31498412	31498566	155	71	7	50.44	15.17	Stc2	228552	Bod1	66738
chr11	31544497	31544633	137	95	7	54.3	12.14	Stc2	274637	Bod1	20653
chr11	31676318	31676414	97	48	7	62.26	20.71	Bod1	104619	Cpeb4	95893
chr11	31822671	31822857	187	68	22	212.08	51.58	Cpeb4	2262	Cpeb4	1955
chr11	31889964	31890118	155	67	7	50.44	12.14	4930524B15Rik	11722	Nsg2	10495
chr11	32626671	32626836	166	116	8	57.7	12.14	Fbxw11	4616	Fbxw11	4665
chr11	32943666	32943824	159	113	8	59.22	18.21	1700008A04Rik	219151	Fgf18	73765
chr11	32964578	32964705	128	77	9	53.93	13.15	1700008A04Rik	240063	Fgf18	52853
chr11	33428151	33428332	182	132	11	83.97	18.21	Ranbp17	14534	Gabrp	22630
chr11	33654798	33655084	287	194	43	404.48	68.32	Kcnip1	103258	Kcnip1	88332
chr11	33800683	33800828	146	44	9	62.02	13.9	Kcnip1	57495	Kcnmb1	62330
chr11	33918056	33918202	147	76	10	57.26	9.95	Kcnip1	25222	Lcp2	29145
chr11	34495335	34495587	253	133	15	106.93	18.21	Dock2	80907	Dock2	5675
chr11	34770140	34770274	135	49	7	51.21	16.25	Ccdc99	123150	Slit3	164818
chr11	35459334	35459488	155	106	7	50.44	15.17	Slit3	11930	Slit3	3201
chr11	35757645	35757792	148	50	7	51.88	15.17	Wwc1	28967	Wwc1	35828
chr11	35830639	35830778	140	50	7	53.62	18.21	Odz2	6762	Odz2	6167
chr11	36547864	36548032	169	44	8	57.08	12.14	Odz2	349243	Odz2	130306
chr11	37329423	37329568	146	61	8	61.34	17.75	Odz2	571757	Mat2b	3163393
chr11	37338694	37338925	232	127	11	68.67	16.72	Odz2	581028	Mat2b	3154122
chr11	37339605	37339786	182	61	9	60.08	10.99	Odz2	581939	Mat2b	3153211
chr11	37604507	37604753	247	150	15	97.09	12.65	Odz2	846841	Mat2b	2888309
chr11	38024072	38024192	121	74	8	51.18	12.82	Odz2	1266406	Mat2b	2468744
chr11	38027544	38027754	211	139	20	140.23	31.72	Odz2	1269878	Mat2b	2465272
chr11	38045442	38045587	146	38	7	52.3	12.14	Odz2	1287776	Mat2b	2447374
chr11	38376758	38376943	186	113	10	72.83	15.17	Odz2	1619092	Mat2b	2116058
chr11	39618657	39618803	147	82	8	55.16	9.99	Odz2	2860991	Mat2b	874159
chr11	39747166	39747296	131	80	7	51.71	13.35	Odz2	2989500	Mat2b	745650
chr11	40146816	40146982	167	111	9	62.86	13.54	Odz2	3389150	Mat2b	346000
chr11	40638808	40638897	90	45	11	124.13	33.38	Ccng1	70305	Gabrg2	1084889
chr11	40727467	40727633	167	70	12	60.04	8.36	Ccng1	158964	Gabrg2	996230
chr11	40788647	40788784	138	41	10	84.76	26.63	Ccng1	220144	Gabrg2	935050
chr11	41352279	41352397	119	36	8	69.56	18.21	Ccng1	783776	Gabrg2	371418
chr11	41902893	41903083	191	86	9	50.92	13.57	Gabrg2	89063	Gabra1	42089
chr11	42529303	42529447	145	68	8	62.48	15.17	Gabrb2	88912	Atp10b	434076
chr11	43051645	43051818	174	128	8	52.14	10.83	Atp10b	2493	Atp10b	7261
chr11	43769168	43769319	152	105	7	51.05	15.17	Adra1b	119580	Il12b	444397
chr11	44174178	44174317	140	95	7	50.52	13.74	Adra1b	524590	Il12b	39387
chr11	45128618	45128758	141	85	7	53.39	15.17	Ebf1	310370	Clint1	536848
chr11	45586126	45586261	136	85	8	50.25	10.02	Ebf1	767878	Clint1	79340
chr11	45823009	45823250	242	42	16	71.89	7.18	Sox30	17888	Sox30	7468
chr11	46241582	46241721	140	39	7	53.62	18.21	Fam71b	20214	Med7	8867
chr11	46608943	46609012	70	35	12	193.36	36.41	Havcr1	16830	Timd4	15358
chr11	47129903	47130045	143	49	7	52.95	15.17	Sgcd	121370	Sgcd	38784
chr11	47652024	47652209	186	61	9	55.62	9.99	Sgcd	459268	Gnb2l1	961838
chr11	48564464	48564617	154	106	7	50.64	12.14	Sgcd	1371708	Gnb2l1	49398
chr11	49719934	49720231	298	213	19	84.97	9.23	Rasgef1c	4597	Rasgef1c	50602
chr11	51174446	51174672	227	121	12	60.29	11.42	Col23a1	44048	Col23a1	156262
chr11	51177010	51177198	189	67	10	51.12	9.16	Col23a1	46612	Col23a1	153698
chr11	51269200	51269346	147	76	7	52.09	15.17	Col23a1	138802	Col23a1	61508
chr11	52016197	52016403	207	117	13	80.91	17.68	Olfr1372-ps1	44918	Olfr1371	10357
chr11	52018222	52018424	203	120	11	64.2	11.05	Olfr1372-ps1	46943	Olfr1371	8332
chr11	52367651	52367770	120	74	7	58.49	15.17	9530068E07Rik	147075	Fstl4	210557
chr11	53598918	53599065	148	39	8	61.75	21.24	Irf1	7988	Gm12216	73
chr11	53746595	53746721	127	39	7	56.69	15.17	Slc22a5	41556	Slc22a21	17731
chr11	53953532	53953672	141	104	16	117.05	21.93	P4ha2	8772	Csf2	107240
chr11	55393119	55393265	147	46	7	52.09	18.21	Glra1	5335	Glra1	28061
chr11	56407091	56407182	92	46	17	183.93	32.37	Nmur2	552708	Gria1	418102
chr11	56989514	56989698	185	137	11	78.5	24.73	Gria1	160858	Gria1	9781
chr11	57116129	57116206	78	39	24	431.9	72.82	Gria1	13379	Gria1	7142
chr11	57368417	57368599	183	97	8	50.41	16.25	Mfap3	24673	Galnt10	90527
chr11	58256189	58256466	278	229	17	121.02	18.21	Gm12253	1633	4930504O13Rik	3456
chr11	58386086	58386239	154	44	7	50.64	12.14	Olfr224	5243	Olfr325	8253
chr11	58508703	58508857	155	37	7	50.44	15.17	Olfr320	10408	Olfr319	6502
chr11	60238766	60238912	147	100	7	52.09	18.21	4933439F18Rik	490	4933439F18Rik	7069
chr11	60847702	60847832	131	87	7	53.49	14.14	Map2k3	82355	Kcnj12	31604
chr11	60847877	60848036	160	111	9	66.79	14.35	Map2k3	82530	Kcnj12	31429
chr11	61990040	61990181	142	48	9	73.72	18.21	Specc1	14730	Specc1	28846
chr11	62516454	62516601	148	43	7	51.09	17.75	Mmgt2	37755	Zfp287	8534
chr11	62713951	62714114	164	69	8	58.13	15.17	Fam18b	6303	Cdrt4	50744
chr11	62896884	62896953	70	35	7	98.54	21.24	Tekt3	2128	Tekt3	353
chr11	63303457	63303628	172	88	9	55.29	11.45	Pmp22	331542	Hs3st3b1	394738
chr11	63615818	63615954	137	93	10	60.17	11.6	Pmp22	643903	Hs3st3b1	82377
chr11	64633984	64634232	249	114	13	81.9	16.25	Hs3st3a1	299665	Elac2	158553
chr11	65580874	65581023	150	47	7	51.46	12.14	Map2k4	11103	Map2k4	20764
chr11	65676731	65676862	132	84	8	65.83	15.17	Dnahc9	3822	Dnahc9	7691
chr11	65713654	65713847	194	126	10	51.63	9.52	Dnahc9	4311	Dnahc9	5045
chr11	65822484	65822604	121	49	7	50.14	11.73	Dnahc9	3323	Dnahc9	8383
chr11	66611271	66611369	99	49	8	68.35	20.51	Shisa6	271807	Gm12298	107863
chr11	67713704	67713855	152	43	7	51.05	12.14	Usp43	1318	Usp43	4119
chr11	69538080	69538283	204	69	12	88.64	15.17	BC096441	28826	Polr2a	9832
chr11	69538321	69538531	211	76	14	107.66	15.17	BC096441	29067	Polr2a	9591
chr11	71143581	71143684	104	51	7	63.07	18.21	Nlrp1c-ps	44881	Wscd1	420624
chr11	71425797	71425939	143	78	7	52.95	15.17	Nlrp1c-ps	327097	Wscd1	138408
chr11	71650436	71650553	118	51	7	59.02	18.21	Wscd1	47915	Aipl1	191788
chr11	71668221	71668344	124	46	7	57.45	18.21	Wscd1	65700	Aipl1	174003
chr11	72145498	72145660	163	120	10	53.06	11.6	Fbxo39	12787	Tekt1	12724
chr11	73671075	73671259	185	107	11	51.3	9.01	Olfr393	9452	Olfr394	29865
chr11	73821996	73822201	206	90	10	54.76	10.93	Olfr398	23890	Olfr139	35831
chr11	77239892	77239974	83	41	8	98.54	24.27	Ssh2	867	Ssh2	3396
chr11	77288393	77288504	112	65	7	60.69	18.21	Ankrd13b	368	Ankrd13b	1292
chr11	78470552	78470705	154	40	9	70.49	24.27	Nlk	30473	Nlk	38759
chr11	78564036	78564152	117	79	7	59.3	15.17	Fam58b	28	Fam58b	376
chr11	79942862	79942976	115	64	8	70.8	18.21	Atad5	2103	Atad5	1844
chr11	80459211	80459304	94	47	8	50.67	12.41	Myo1d	5490	Myo1d	11684
chr11	81899360	81899510	151	89	7	51.26	15.17	Ccl11	23549	Ccl12	15987
chr11	81947961	81948097	137	63	7	53.5	11.83	Ccl8	17827	Ccl1	42207
chr11	82156596	82156760	165	114	8	57.92	15.17	Ccl1	163352	Tmem132e	45806
chr11	82317551	82317688	138	33	7	51.87	11.31	Tmem132e	58733	Gm11426	129304
chr11	82645849	82646017	169	64	8	57.08	18.21	Rffl	3617	Rffl	1734
chr11	82813565	82813680	116	67	7	59.57	15.17	Slfn9	8475	Slfn8	2095
chr11	83495248	83495402	155	101	7	50.44	12.14	Ccl4	17367	Gm11428	22310
chr11	83541181	83541350	170	106	9	52.31	8.36	Expi	16523	1100001G20Rik	19261
chr11	83858798	83858947	150	48	9	71.53	18.21	Synrg	4370	Dusp14	2749
chr11	84722427	84722554	128	82	7	56.44	18.21	Myo19	705	Myo19	329
chr11	84811920	84812058	139	51	7	52.57	11.66	Usp32	4032	Usp32	7390
chr11	87202827	87202940	114	44	8	71.12	21.24	Rad51c	706	Rad51c	509
chr11	87236279	87236431	153	50	8	60.57	15.17	Tex14	17712	Tex14	4814
chr11	87437169	87437301	133	85	8	65.56	15.17	Hsf5	922	Hsf5	7925
chr11	87835133	87835326	194	85	8	52.3	18.21	Dynll2	23417	Srsf1	26040
chr11	88943007	88943084	78	39	11	138.09	27.12	Gm525	6704	Gm525	6863
chr11	88943126	88943360	235	50	48	506.69	54.24	Gm525	6823	Gm525	6744
chr11	90706821	90706970	150	112	8	61.27	15.17	Tom1l1	157994	Kif2b	729779
chr11	91018031	91018210	180	75	9	52.26	8.84	Tom1l1	469204	Kif2b	418569
chr11	91356383	91356554	172	49	8	56.46	15.17	Tom1l1	807556	Kif2b	80217
chr11	92686906	92687048	143	46	7	52.65	12.02	Kif2b	1248139	Car10	273698
chr11	92703049	92703188	140	96	7	50.08	10.83	Kif2b	1264282	Car10	257555
chr11	92703306	92703508	203	104	9	55.92	16.48	Kif2b	1264539	Car10	257298
chr11	92948065	92948213	149	45	8	52.94	11.87	Kif2b	1509298	Car10	12539
chr11	95942401	95942547	147	100	14	129.56	39.45	Atp5g1	5460	Calcoco2	18239
chr11	95961355	95961502	148	47	7	51.88	15.17	Calcoco2	124	Calcoco2	59
chr11	97586402	97586490	89	44	8	86.3	24.27	Pip4k2b	709	Pip4k2b	1617
chr11	97613235	97613418	184	109	9	63.5	12.14	Cwc25	1049	Cwc25	649
chr11	98514421	98514506	86	43	7	74.46	21.24	Gsdma2	566	Gsdma2	1762
chr11	99614280	99614422	143	107	7	52.65	15.02	Krtap4-6	87069	Gm11595	18748
chr11	99696922	99697065	144	96	9	52.18	10.59	Gm11564	20008	2300003K06Rik	1540
chr11	99745501	99745637	137	89	9	50.45	11.22	Gm11567	4364	Krtap31-1	23733
chr11	100705438	100705575	138	91	7	54.07	15.17	Stat5b	22072	Stat5b	6275
chr11	102910526	102910691	166	119	10	59.21	15.7	Nmt1	2833	Nmt1	2994
chr11	102982691	102982799	109	51	7	61.56	18.21	Hexim1	3387	Hexim2	11962
chr11	105181296	105181442	147	40	8	61.99	21.24	Mrc2	27195	Mrc2	5520
chr11	105338029	105338184	156	44	8	59	11.83	2013-03-10	20241	Tanc2	113271
chr11	107060702	107060860	159	70	10	79.64	21.24	Nol11	10133	Pitpnc1	8504
chr11	107973757	107973889	133	41	9	56.58	14.65	Prkca	54681	Prkca	79687
chr11	108872961	108873439	479	186	96	749.79	35.97	Axin2	62254	E030025P04Rik	127644
chr11	109602716	109602912	197	101	10	65.52	16.25	Fam20a	19689	1700012B07Rik	46889
chr11	110243715	110243836	122	70	9	79.81	24.27	Abca5	44916	Map2k6	16721
chr11	110283575	110283681	107	47	31	393.01	90.14	Map2k6	22851	Map2k6	60278
chr11	111024649	111024759	111	65	7	50.38	18.21	Kcnj2	90267	BC006965	1500592
chr11	111717551	111717737	187	88	10	59.68	8.94	Kcnj2	783169	BC006965	807690
chr11	111872295	111872448	154	57	13	84.2	17.48	Kcnj2	937913	BC006965	652946
chr11	113624205	113624349	145	84	7	52.52	15.17	Cdc42ep4	11203	Sdk2	17899
chr11	113634017	113634111	95	47	7	63.07	21.24	Cdc42ep4	21015	Sdk2	8087
chr11	113730354	113730480	127	44	7	56.69	12.14	Sdk2	190	Sdk2	686
chr11	115384901	115385040	140	89	7	53.62	18.21	Mir684-1	455	Sumo2	120
chr11	115502033	115502108	76	38	11	164.86	33.38	Slc25a19	12654	Grb2	3425
chr11	115651960	115652092	133	90	8	65.56	21.24	2310067B10Rik	476	2310067B10Rik	321
chr11	116907693	116907839	147	39	11	94.22	27.31	Mgat5b	60699	2810008D09Rik	30404
chr11	117878938	117879065	128	44	7	56.44	18.21	Pgs1	3050	Pgs1	1983
chr11	119182423	119182553	131	66	7	55.71	12.14	Card14	4003	Card14	714
chr11	120069901	120070043	143	47	7	52.95	15.17	2810410L24Rik	19147	Bahcc1	24360
chr11	120186082	120186257	176	136	12	54.01	6.45	Bahcc1	34887	Actg1	20922
chr11	120209286	120209423	138	47	7	50.09	16.03	Actg1	3	Actg1	117
chr11	121651754	121651893	140	43	7	53.62	12.14	Metrnl	74386	Ptchd3	39778
chr11	121681850	121681966	117	66	8	70.17	21.24	Metrnl	104482	Ptchd3	9682
chr12	3109848	3110145	298	118	426	3100	39.68	UNKNOWN	-1	1700012B15Rik	125943
chr12	3121148	3121260	113	66	8	65.85	18.19	UNKNOWN	-1	1700012B15Rik	114643
chr12	3511691	3511836	146	47	9	72.61	15.17	Asxl2	9321	Dtnb	60700
chr12	4185047	4185216	170	75	8	56.87	12.14	Adcy3	11592	Adcy3	9270
chr12	4219339	4219685	347	111	32	122.14	10.34	Cenpo	2131	Cenpo	12177
chr12	4219898	4220339	442	51	31	96.46	11.43	Cenpo	2690	Cenpo	11618
chr12	4220349	4220588	240	132	19	72.65	10.4	Cenpo	3141	Cenpo	11167
chr12	4220600	4221030	431	51	33	111.66	10.4	Cenpo	3392	Cenpo	10916
chr12	4221244	4221532	289	62	19	59.17	7.16	Cenpo	4036	Cenpo	10272
chr12	4288557	4288703	147	48	7	52.09	12.14	Ncoa1	10455	Ncoa1	2257
chr12	4474055	4474259	205	102	9	59.33	18.21	Ncoa1	57384	Ncoa1	9595
chr12	4561666	4561743	78	39	10	137.42	30.34	Ncoa1	78016	Itsn2	38148
chr12	4822308	4822555	248	129	12	78.73	12.14	Gm6682	33332	0610009D07Rik	2106
chr12	5010473	5010672	200	103	9	51.46	12.02	Atad2b	12779	Atad2b	2939
chr12	5700158	5700324	167	40	9	67.29	21.24	2810032G03Rik	278450	Apob	2284325
chr12	6149140	6149284	145	42	8	62.48	12.14	2810032G03Rik	727432	Apob	1835343
chr12	6740923	6741048	126	45	7	56.94	15.17	2810032G03Rik	1319215	Apob	1243560
chr12	6916411	6916582	172	86	8	53.02	13.74	2810032G03Rik	1494703	Apob	1068072
chr12	7108166	7108308	143	93	9	73.44	18.21	2810032G03Rik	1686458	Apob	876317
chr12	7764859	7764976	118	67	7	59.02	18.21	2810032G03Rik	2343151	Apob	219624
chr12	7765055	7765175	121	70	7	58.22	18.21	2810032G03Rik	2343347	Apob	219428
chr12	9562323	9562461	139	97	7	53.84	12.14	Ttc32	519618	Osr1	18925
chr12	9745783	9745923	141	91	8	63.47	18.21	Osr1	158354	Nt5c1b	630994
chr12	10081323	10081562	240	123	10	62	21.24	Osr1	493894	Nt5c1b	295454
chr12	10118366	10118495	130	45	7	55.95	15.17	Osr1	530937	Nt5c1b	258411
chr12	10198064	10198215	152	102	7	51.05	12.14	Osr1	610635	Nt5c1b	178713
chr12	10316960	10317105	146	48	7	52.3	15.17	Osr1	729531	Nt5c1b	59817
chr12	10613043	10613181	139	50	7	53.54	15.02	Rdh14	211084	Kcns3	483965
chr12	10700601	10700774	174	132	23	232.32	63.72	Rdh14	298642	Kcns3	396407
chr12	11604556	11604690	135	50	8	51.58	12.41	Rad51ap2	135068	Tubb2a-ps2	284446
chr12	11757056	11757136	81	40	7	74.46	21.24	Rad51ap2	287568	Tubb2a-ps2	131946
chr12	12044073	12044221	149	86	7	51.67	12.14	Tubb2a-ps2	155071	Fam49a	224872
chr12	12484489	12484642	154	105	8	60.34	15.17	Fam49a	104875	Mycn	458410
chr12	12484808	12484937	130	74	8	66.38	18.21	Fam49a	105194	Mycn	458091
chr12	13069752	13069901	150	49	7	51.46	18.21	Mycn	121310	Ddx1	156361
chr12	13464786	13464951	166	73	9	67.53	18.21	Nbas	4495	Nbas	11861
chr12	13638004	13638155	152	108	7	51.05	15.17	Nbas	47534	Fam84a	516400
chr12	13718235	13718379	145	42	7	52.52	18.21	Nbas	127765	Fam84a	436169
chr12	13905752	13905927	176	44	9	51.02	10.45	Nbas	315282	Fam84a	248652
chr12	13911677	13911805	129	50	7	50.1	12.49	Nbas	321207	Fam84a	242727
chr12	14053023	14053163	141	89	8	53.18	9.05	Nbas	462553	Fam84a	101381
chr12	14547472	14547821	350	51	21	73.76	7.69	Fam84a	388844	Trib2	1251061
chr12	14548367	14548662	296	254	17	56.95	7.35	Fam84a	389739	Trib2	1250166
chr12	14904789	14904939	151	44	7	51.26	15.17	Fam84a	746161	Trib2	893744
chr12	14961781	14961919	139	56	9	61.65	13.11	Fam84a	803153	Trib2	836752
chr12	15260365	15260544	180	42	16	93.3	21.03	Fam84a	1101737	Trib2	538168
chr12	16036256	16036391	136	87	7	54.53	12.14	Trib2	213952	Lpin1	506219
chr12	16046506	16046642	137	87	8	64.5	21.24	Trib2	224202	Lpin1	495969
chr12	16372021	16372170	150	50	7	51.46	18.21	Trib2	549717	Lpin1	170454
chr12	16754623	16754817	195	49	55	641.18	126.64	Greb1	7774	Greb1	52830
chr12	17052365	17052514	150	85	10	82.2	21.24	2410004P03Rik	34107	Kcnf1	126541
chr12	17125393	17125545	153	111	8	52.45	12.02	2410004P03Rik	107135	Kcnf1	53513
chr12	18201674	18201823	150	48	9	53.5	11.42	Hpcal1	403666	5730507C01Rik	319642
chr12	18274030	18274180	151	42	7	51.26	12.14	Hpcal1	476022	5730507C01Rik	247286
chr12	18359776	18359928	153	72	10	63.46	16.03	Hpcal1	561768	5730507C01Rik	161540
chr12	18361261	18361422	162	82	9	56.23	13.26	Hpcal1	563253	5730507C01Rik	160055
chr12	18419992	18420135	144	50	7	52.74	18.21	Hpcal1	621984	5730507C01Rik	101324
chr12	18989588	18989707	120	51	9	64.39	14.17	5730507C01Rik	448593	1700030C10Rik	1820665
chr12	19368193	19368432	240	145	13	58.79	10.03	5730507C01Rik	827198	1700030C10Rik	1442060
chr12	19482275	19482430	156	62	8	50.94	11.73	5730507C01Rik	941280	1700030C10Rik	1327978
chr12	19670020	19670242	223	100	11	60.51	13.42	5730507C01Rik	1129025	1700030C10Rik	1140233
chr12	19760850	19761021	172	127	9	54.4	11.18	5730507C01Rik	1219855	1700030C10Rik	1049403
chr12	19866587	19866692	106	42	7	50	12.27	5730507C01Rik	1325592	1700030C10Rik	943666
chr12	20033408	20033573	166	117	9	56.63	16.03	5730507C01Rik	1492413	1700030C10Rik	776845
chr12	20635141	20635221	81	40	7	61.05	14.63	5730507C01Rik	2094146	1700030C10Rik	175112
chr12	20770110	20770261	152	49	8	60.81	15.17	5730507C01Rik	2229115	1700030C10Rik	40143
chr12	21122859	21123013	155	118	7	50.44	12.14	Asap2	4954	Asap2	51206
chr12	21397087	21397225	139	103	7	53.84	15.17	Ywhaq	897	Ywhaq	130
chr12	21570218	21570366	149	102	7	51.67	15.17	Ywhaq	147268	2410018L13Rik	1420479
chr12	23007266	23007421	156	48	8	55.42	13.35	2410018L13Rik	16569	2410018L13Rik	826
chr12	24103303	24103479	177	75	12	63.93	14.42	2410018L13Rik	1057200	Taf1b	1080143
chr12	25972409	25972583	175	47	9	55.09	11.58	Id2	191536	Rnf144a	1019254
chr12	25996146	25996297	152	49	8	60.81	15.17	Id2	215273	Rnf144a	995517
chr12	26546715	26546800	86	43	9	98.54	27.31	Id2	765842	Rnf144a	444948
chr12	27270140	27270260	121	46	7	51.29	12.17	Cmpk2	107148	Sox11	748993
chr12	28487649	28487773	125	50	7	57.19	18.21	Sox11	460378	Dcdc2c	635011
chr12	28894409	28894574	166	85	8	57.7	15.17	Sox11	867138	Dcdc2c	228251
chr12	29088205	29088328	124	64	7	57.45	15.17	Sox11	1060934	Dcdc2c	34455
chr12	29177954	29178065	112	60	7	51.79	11.45	Dcdc2c	54638	Dcdc2c	23558
chr12	30074066	30074191	126	48	7	54.72	16.97	Tssc1	522108	Myt1l	139183
chr12	30085436	30085589	154	108	8	60.34	21.24	Tssc1	533478	Myt1l	127813
chr12	31263429	31263922	494	149	32	219	24.27	Sntg2	205337	Tmem18	5879
chr12	31506359	31506642	284	51	15	74	11.9	Tmem18	232749	Fam150b	62830
chr12	32485543	32485693	151	48	7	51.26	15.17	Cog5	9831	Cog5	1305
chr12	33163007	33163166	160	47	9	58.04	11.45	2010109K11Rik	98504	Nampt	342193
chr12	33474856	33475012	157	94	8	59.66	15.17	2010109K11Rik	410353	Nampt	30344
chr12	34210311	34210475	165	44	8	57.92	12.14	Twistnb	87368	Ferd3l	402979
chr12	34430256	34430401	146	94	7	52.3	12.14	Twistnb	307313	Ferd3l	183034
chr12	34453727	34453904	178	65	12	66.56	10.21	Twistnb	330784	Ferd3l	159563
chr12	34698582	34698795	214	109	9	54.47	19.51	Twist1	54547	Hdac9	357780
chr12	34758606	34758702	97	48	8	53.86	13.61	Twist1	114571	Hdac9	297756
chr12	34807736	34807873	138	107	7	50.09	16.03	Twist1	163701	Hdac9	248626
chr12	34876915	34877055	141	50	8	63.47	15.17	Twist1	232880	Hdac9	179447
chr12	34880731	34880889	159	72	10	79.64	18.21	Twist1	236696	Hdac9	175631
chr12	35639173	35639322	150	118	7	51.46	12.14	Hdac9	425708	Prps1l1	30260
chr12	35656085	35656230	146	43	8	62.23	15.17	Hdac9	442620	Prps1l1	13348
chr12	35963567	35963740	174	70	9	51.04	10.34	Mir680-3	84084	Ahr	219084
chr12	36035489	36035703	215	114	12	58.82	12.24	Mir680-3	156006	Ahr	147162
chr12	36246762	36246910	149	115	8	61.51	15.17	Ahr	27469	Agr3	405446
chr12	36685933	36686060	128	34	7	56.44	12.14	Agr3	9802	Agr2	33579
chr12	37008881	37009096	216	85	11	50.77	10.4	1700108M19Rik	29074	Sostdc1	31875
chr12	37076606	37076749	144	96	7	52.74	12.14	Sostdc1	32574	Ispd	31500
chr12	37146399	37146573	175	133	18	122.07	23.62	Ispd	29466	Ispd	6477
chr12	37173962	37174107	146	67	8	62.23	18.21	Ispd	21086	Ispd	25727
chr12	37426184	37426352	169	117	8	57.08	15.17	Ispd	11246	Meox2	408949
chr12	37872716	37872836	121	88	7	51.69	12.33	Meox2	37298	Meox2	21187
chr12	37972436	37972564	129	51	8	66.65	18.21	Agmo	2143	Agmo	6574
chr12	38517383	38517576	194	93	9	58.75	14.14	Agmo	209274	Dgkb	89909
chr12	39201578	39201673	96	48	7	53.73	15.84	Dgkb	36452	Dgkb	127725
chr12	39277570	39277707	138	47	7	54.07	15.17	Dgkb	112444	Dgkb	51733
chr12	40730427	40730583	157	106	8	59.66	12.14	Etv1	1138073	Arl4a	29451
chr12	41668465	41668596	132	46	7	55.47	15.17	Dock4	97215	Immp2l	82212
chr12	41958180	41958322	143	70	9	68.93	18.96	Immp2l	120753	Lrrn3	220075
chr12	42010126	42010262	137	77	8	59.97	16.03	Immp2l	172699	Lrrn3	168129
chr12	42241699	42241782	84	42	42	769.26	113.76	Lrrn3	29541	Immp2l	488052
chr12	42878899	42879035	137	42	10	86.21	27.31	Immp2l	74257	Immp2l	177069
chr12	42961366	42961670	305	230	16	95.52	13.17	Immp2l	156724	Immp2l	94602
chr12	43128056	43128202	147	101	7	52.09	12.14	Immp2l	71971	Dnajb9	2178828
chr12	43227471	43227588	118	46	7	52.07	12.17	Immp2l	171386	Dnajb9	2079413
chr12	43458632	43458857	226	122	12	55.24	13.61	Immp2l	402547	Dnajb9	1848252
chr12	43868849	43868980	132	87	7	55.16	15.02	Immp2l	812764	Dnajb9	1438035
chr12	44116812	44116963	152	51	8	60.81	21.24	Immp2l	1060727	Dnajb9	1190072
chr12	44181953	44182102	150	98	7	51.46	15.17	Immp2l	1125868	Dnajb9	1124931
chr12	45062266	45062393	128	64	8	52.68	12.15	Immp2l	2006181	Dnajb9	244618
chr12	45071254	45071366	113	62	12	100.5	21.13	Immp2l	2015169	Dnajb9	235630
chr12	45086885	45086985	101	50	11	95.08	24.04	Immp2l	2030800	Dnajb9	219999
chr12	45835239	45835585	347	92	19	67.02	8.3	Nrcam	135667	Stxbp6	118234
chr12	45854373	45854524	152	35	7	51.05	12.14	Nrcam	154801	Stxbp6	99100
chr12	45981383	45981550	168	45	8	57.29	15.17	Stxbp6	19171	Stxbp6	21478
chr12	46519283	46519435	153	90	8	53.77	9.99	Stxbp6	344101	Nova1	1276221
chr12	46656873	46656994	122	37	7	57.96	15.17	Stxbp6	481691	Nova1	1138631
chr12	46922589	46922710	122	46	8	68.66	18.21	Stxbp6	747407	Nova1	872915
chr12	47280752	47280910	159	38	8	59.22	12.14	Stxbp6	1105570	Nova1	514752
chr12	47732856	47732960	105	65	8	74.11	21.24	Stxbp6	1557674	Nova1	62648
chr12	48139842	48139955	114	51	7	60.13	15.17	Nova1	220106	Foxg1	2344028
chr12	48623441	48623563	123	44	8	52.29	11.54	Nova1	703705	Foxg1	1860429
chr12	49105056	49105168	113	43	7	60.41	18.21	Nova1	1185320	Foxg1	1378814
chr12	49142321	49142473	153	102	8	50.78	11.45	Nova1	1222585	Foxg1	1341549
chr12	49279423	49279580	158	50	8	57.49	17.22	Nova1	1359687	Foxg1	1204447
chr12	50464790	50464977	188	84	10	72.37	15.17	Nova1	2545054	Foxg1	19080
chr12	50573704	50573852	149	97	7	51.67	15.17	3110039M20Rik	65868	Prkd1	868515
chr12	51844762	51845016	255	158	16	85.56	11.31	Prkd1	94804	G2e3	604455
chr12	51879049	51879212	164	104	9	60.42	14.99	Prkd1	129091	G2e3	570168
chr12	51968159	51968289	131	83	7	54.43	14.57	Prkd1	218201	G2e3	481058
chr12	52150778	52150941	164	47	10	78.29	15.17	Prkd1	400820	G2e3	298439
chr12	53163257	53163391	135	47	7	54.76	15.17	Gpr33	34336	Nubpl	35476
chr12	53692899	53692977	79	39	7	86.3	21.24	Arhgap5	24576	Akap6	107471
chr12	55650106	55650237	132	50	8	65.83	21.24	Gm7550	157944	1110002B05Rik	96255
chr12	56435671	56435815	145	101	7	52.52	12.14	1110008L16Rik	25947	1110008L16Rik	3476
chr12	56776366	56776495	130	85	7	55.95	18.21	Ralgapa1	1926	Ralgapa1	1025
chr12	56892173	56892317	145	45	8	62.48	12.14	Ralgapa1	874	Ralgapa1	3809
chr12	57037895	57038041	147	96	10	83.09	21.24	Brms1l	68631	Mbip	391399
chr12	57067918	57068071	154	48	8	55.87	13.35	Brms1l	98654	Mbip	361376
chr12	57405630	57405764	135	85	7	54.76	18.21	Brms1l	436366	Mbip	23664
chr12	59083325	59083484	160	70	8	59	12.14	4921506M07Rik	360241	Sstr1	229466
chr12	59397181	59397329	149	107	7	50.88	11.83	Clec14a	27362	Sec23a	662190
chr12	59598720	59598976	257	209	14	55.3	7.28	Clec14a	228901	Sec23a	460651
chr12	60777778	60777936	159	50	8	52	12.33	Fbxo33	457314	Lrfn5	1847841
chr12	60779777	60779933	157	55	8	51.57	12.02	Fbxo33	459313	Lrfn5	1845842
chr12	60836070	60836201	132	95	7	55.47	12.14	Fbxo33	515606	Lrfn5	1789549
chr12	60902688	60902839	152	92	8	60.81	18.21	Fbxo33	582224	Lrfn5	1722931
chr12	61008101	61008229	129	43	9	75.93	20.4	Fbxo33	687637	Lrfn5	1617518
chr12	61209853	61209984	132	83	8	65.83	18.21	Fbxo33	889389	Lrfn5	1415766
chr12	61637162	61637306	145	105	7	51.73	14.79	Fbxo33	1316698	Lrfn5	988457
chr12	61637317	61637483	167	62	8	57.15	15.02	Fbxo33	1316853	Lrfn5	988302
chr12	61839297	61839447	151	48	8	58.56	14.14	Fbxo33	1518833	Lrfn5	786322
chr12	62073078	62073221	144	82	7	52.74	12.14	Fbxo33	1752614	Lrfn5	552541
chr12	62746230	62746405	176	73	8	55.66	18.21	Lrfn5	120611	Lrfn5	24237
chr12	62915845	62915972	128	83	7	56.44	15.17	Lrfn5	145378	Lrfn5	24550
chr12	63306139	63306330	192	50	10	71.46	15.17	Lrfn5	360987	Fscb	2266181
chr12	63338039	63338173	135	51	7	54.76	15.17	Lrfn5	392887	Fscb	2234281
chr12	63344129	63344223	95	47	8	61.05	16.72	Lrfn5	398977	Fscb	2228191
chr12	63578502	63578676	175	88	8	55.86	12.14	Lrfn5	633350	Fscb	1993818
chr12	63719672	63719823	152	108	8	60.81	15.17	Lrfn5	774520	Fscb	1852648
chr12	63775659	63775760	102	51	7	60.81	19.8	Lrfn5	830507	Fscb	1796661
chr12	64047595	64047732	138	46	8	64.24	18.21	Lrfn5	1102443	Fscb	1524725
chr12	64170851	64170969	119	47	7	54.72	13.35	Lrfn5	1225699	Fscb	1401469
chr12	64715088	64715234	147	96	8	60.02	20.09	Lrfn5	1769936	Fscb	857232
chr12	64817632	64817782	151	47	7	51.26	12.14	Lrfn5	1872480	Fscb	754688
chr12	64846943	64847155	213	104	11	53.76	10.99	Lrfn5	1901791	Fscb	725377
chr12	64970854	64971004	151	43	7	51.26	12.14	Lrfn5	2025702	Fscb	601466
chr12	65027006	65027180	175	45	9	55.09	13.9	Lrfn5	2081854	Fscb	545314
chr12	65133529	65133707	179	112	8	53.15	11.48	Lrfn5	2188377	Fscb	438791
chr12	65197158	65197312	155	41	7	50.44	15.17	Lrfn5	2252006	Fscb	375162
chr12	65608359	65608491	133	83	7	55.23	15.17	Fscb	32684	Gm527	410539
chr12	65706531	65706712	182	89	11	61.96	15.08	Fscb	130856	Gm527	312367
chr12	65850652	65850749	98	49	7	63.07	21.24	Fscb	274977	Gm527	168246
chr12	65868024	65868157	134	100	8	55.35	11.45	Fscb	292349	Gm527	150874
chr12	66132187	66132307	121	70	9	53.26	10.68	Fam179b	9497	Prpf39	5134
chr12	67252326	67252512	187	78	9	62.88	18.21	Wdr20b	923131	Rpl10l	132040
chr12	67800633	67800776	144	50	8	62.72	12.14	Mdga2	10388	Mdga2	16957
chr12	68160151	68160722	572	317	79	545.99	57.53	Mdga2	190497	Mdga2	161806
chr12	68535813	68535972	160	116	9	50.73	11.31	Mdga2	213579	LOC100316870	221916
chr12	68584305	68584486	182	102	8	54.5	12.14	Mdga2	262071	LOC100316870	173424
chr12	68867360	68867583	224	125	10	52.78	13.57	LOC100316870	109631	Rps29	1391349
chr12	69102901	69103077	177	72	9	65.02	15.17	LOC100316870	345172	Rps29	1155808
chr12	69161117	69161250	134	41	7	54.99	15.17	LOC100316870	403388	Rps29	1097592
chr12	69622601	69622752	152	80	8	60.81	15.17	LOC100316870	864872	Rps29	636108
chr12	69883074	69883155	82	41	9	111.16	27.31	LOC100316870	1125345	Rps29	375635
chr12	70145882	70146015	134	85	7	54.99	18.21	LOC100316870	1388153	Rps29	112827
chr12	70260365	70260571	207	87	11	77.89	15.17	Rps29	322	Lrr1	9436
chr12	70462179	70462385	207	119	11	77.89	15.17	Nemf	4085	Arf6	10958
chr12	70699191	70699335	145	47	8	62.48	21.24	Sos2	1560	Sos2	572
chr12	71057491	71057600	110	49	7	50.63	18.21	Atl1	1188	Atl1	2537
chr12	71747969	71748094	126	41	7	56.94	15.17	Tmx1	180828	Frmd6	178532
chr12	71784686	71784840	155	103	10	80.76	15.17	Tmx1	217545	Frmd6	141815
chr12	72200944	72201093	150	39	7	51.46	15.17	Arid4a	2355	Tomm20l	11471
chr12	72201097	72201217	121	76	7	58.22	15.17	Arid4a	2508	Tomm20l	11318
chr12	72403993	72404237	245	58	14	98.8	15.17	2700049A03Rik	59913	Dact1	6878
chr12	73308218	73308410	193	78	11	53.72	8.29	4930403N07Rik	22250	Rtn1	4521
chr12	73622491	73622642	152	91	7	51.05	12.14	Lrrc9	10973	1810048J11Rik	14853
chr12	73902215	73902452	238	131	15	110.79	18.21	Ppm1a	7489	4930447C04Rik	79881
chr12	73992721	73992871	151	50	7	51.26	15.17	4930447C04Rik	2026	4930447C04Rik	1070
chr12	74884130	74884279	150	42	7	50.68	14.79	Prkch	6087	Hif1a	124724
chr12	75214377	75214504	128	92	7	56.44	15.17	Syt16	115539	Syt16	15982
chr12	75531502	75531601	100	50	7	63.07	21.24	Dbpht2	131328	Kcnh5	466702
chr12	75904875	75905066	192	50	39	219.76	27.89	Dbpht2	504701	Kcnh5	93329
chr12	75905125	75905585	461	151	146	1032.94	36.52	Dbpht2	504951	Kcnh5	93079
chr12	75937578	75937701	124	39	7	57.45	15.17	Dbpht2	537404	Kcnh5	60626
chr12	76093317	76093468	152	113	7	51.05	12.14	Kcnh5	15859	Kcnh5	15270
chr12	76343551	76343721	171	44	18	125.78	29.45	Kcnh5	66038	Rhoj	65749
chr12	76471050	76471233	184	85	10	64.98	19.98	Rhoj	61239	Rhoj	5285
chr12	76703025	76703103	79	39	11	151	33.38	Ppp2r5e	6403	Wdr89	28556
chr12	76720483	76720636	154	103	7	50.64	12.14	Ppp2r5e	23861	Wdr89	11098
chr12	78261323	78261448	126	41	7	51.24	15.18	Max	198313	Fut8	78685
chr12	78553335	78553489	155	42	7	50.44	15.17	Fut8	2248	Fut8	11712
chr12	79131928	79132041	114	48	7	60.13	18.21	Fut8	555627	Gphn	195714
chr12	79451850	79452165	316	140	85	775.11	39.3	Gphn	7511	Gphn	25497
chr12	80752636	80752810	175	116	9	65.46	12.14	Rad51l1	324428	Rad51l1	6175
chr12	81542359	81542491	133	43	12	110.98	27.31	Dcaf5	4976	Exd2	21723
chr12	81992550	81992680	131	80	7	55.71	15.17	4933426M11Rik	14444	1700052I22Rik	31869
chr12	83039342	83039495	154	102	7	50.64	12.14	Pcnx	4824	Pcnx	8576
chr12	83805010	83805130	121	40	7	58.22	18.21	Rgs6	52194	Rgs6	281272
chr12	83887179	83887352	174	49	10	50.44	11.6	Rgs6	134363	Rgs6	199103
chr12	84003685	84003816	132	82	7	55.47	18.21	Rgs6	250869	Rgs6	82597
chr12	84458953	84459144	192	90	8	52.65	18.21	Dpf3	7178	Dpf3	252597
chr12	84699009	84699200	192	90	8	52.65	18.21	Dpf3	247234	Dpf3	12541
chr12	84904408	84904525	118	51	7	59.02	15.17	Zfyve1	4844	Zfyve1	5391
chr12	85389012	85389169	158	60	8	59.44	18.21	Acot4	4268	Acot3	4089
chr12	85457474	85457627	154	50	7	50.64	12.14	Dnalc1	2127	Dnalc1	4759
chr12	87580699	87580873	175	114	8	55.86	12.14	1700019E19Rik	77454	1700020O03Rik	2129
chr12	89312904	89313052	149	101	7	51.67	15.17	Oog1	114057	Gm10436	101129
chr12	90151043	90151183	141	70	7	53.39	12.14	Nrxn3	62320	Nrxn3	40791
chr12	90766286	90766429	144	50	9	73.16	18.21	Nrxn3	9936	Nrxn3	5049
chr12	91682264	91682409	146	60	7	52.3	12.14	Nrxn3	111416	Dio2	280728
chr12	92035245	92035346	102	51	9	86.3	27.31	Dio2	58523	4930534B04Rik	201687
chr12	92721827	92721966	140	92	7	53.62	18.21	Tshr	82302	Tshr	9917
chr12	92834839	92834987	149	42	7	51.67	15.17	Gtf2a1	6013	Ston2	36610
chr12	93134586	93134753	168	50	9	57.56	11.87	Sel1l	47117	Flrt2	3795850
chr12	93379982	93380067	86	43	8	73.5	17.68	Sel1l	292513	Flrt2	3550454
chr12	93380790	93381000	211	130	11	63.51	15.84	Sel1l	293321	Flrt2	3549646
chr12	93632598	93632697	100	50	20	237.83	60.69	Sel1l	545129	Flrt2	3297838
chr12	93826061	93826210	150	44	8	57.77	10.99	Sel1l	738592	Flrt2	3104375
chr12	93899085	93899223	139	88	8	59.46	16.03	Sel1l	811616	Flrt2	3031351
chr12	94815441	94815690	250	104	33	323.42	60.69	Sel1l	1727972	Flrt2	2114995
chr12	94960022	94960171	150	111	7	51.46	12.14	Sel1l	1872553	Flrt2	1970414
chr12	95190166	95190298	133	43	7	54.43	14.79	Sel1l	2102697	Flrt2	1740270
chr12	95447258	95447421	164	122	8	58.13	15.17	Sel1l	2359789	Flrt2	1483178
chr12	95651735	95651860	126	49	7	56.94	15.17	Sel1l	2564266	Flrt2	1278701
chr12	95705277	95705412	136	40	7	54.53	18.21	Sel1l	2617808	Flrt2	1225159
chr12	95955005	95955165	161	67	9	50.86	9.52	Sel1l	2867536	Flrt2	975431
chr12	96527608	96527756	149	48	7	51.37	12.02	Sel1l	3440139	Flrt2	402828
chr12	96832377	96832517	141	76	9	74	18.21	Sel1l	3744908	Flrt2	98059
chr12	97222265	97222448	184	66	11	83.45	15.17	Flrt2	203185	1700019M22Rik	62564
chr12	97378236	97378367	132	44	7	55.47	12.14	1700019M22Rik	92908	Galc	2062274
chr12	97415358	97415496	139	88	8	55.34	14.25	1700019M22Rik	130030	Galc	2025152
chr12	97417637	97417801	165	103	8	50.73	9.86	1700019M22Rik	132309	Galc	2022873
chr12	97484306	97484429	124	46	7	57.45	15.17	1700019M22Rik	198978	Galc	1956204
chr12	97492418	97492572	155	118	7	50.44	12.14	1700019M22Rik	207090	Galc	1948092
chr12	97535922	97536104	183	95	9	63.72	18.21	1700019M22Rik	250594	Galc	1904588
chr12	97597354	97597532	179	80	9	64.58	15.17	1700019M22Rik	312026	Galc	1843156
chr12	98299644	98300001	358	308	128	1157.97	35.06	1700019M22Rik	1014316	Galc	1140866
chr12	98528367	98528500	134	94	7	54.99	15.17	1700019M22Rik	1243039	Galc	912143
chr12	99139497	99139639	143	96	7	52.95	15.17	1700019M22Rik	1854169	Galc	301013
chr12	99466816	99466956	141	56	7	51.66	11.48	Galc	1438	Galc	2810
chr12	100150650	100150808	159	93	8	59.22	15.17	Eml5	11414	Ttc8	8134
chr12	100152310	100152444	135	61	7	54.76	15.17	Eml5	13074	Ttc8	6474
chr12	100699209	100699319	111	79	8	72.08	21.24	Foxn3	10974	2610021K21Rik	256532
chr12	100713468	100713672	205	102	10	68.65	12.14	Foxn3	25233	2610021K21Rik	242273
chr12	100883282	100883591	310	106	43	350.34	42.51	Foxn3	195047	2610021K21Rik	72459
chr12	100883641	100883849	209	99	13	75.16	14.02	Foxn3	195406	2610021K21Rik	72100
chr12	100889141	100889287	147	88	10	83.09	21.24	Foxn3	200906	2610021K21Rik	66600
chr12	100997421	100997575	155	105	7	50.44	12.14	2610021K21Rik	40183	2610021K21Rik	95399
chr12	101396418	101396558	141	44	8	63.47	15.17	BC002230	6982	BC002230	1332
chr12	102037666	102037832	167	124	10	55.73	14.51	9030617O03Rik	20333	9030617O03Rik	30143
chr12	102527889	102528030	142	98	8	63.22	15.17	Kif4b	144070	Catsperb	114994
chr12	102544028	102544173	146	82	8	62.23	15.17	Kif4b	160209	Catsperb	98855
chr12	102635281	102635365	85	42	8	84.03	22.96	Kif4b	251462	Catsperb	7602
chr12	102702677	102702812	136	93	7	54.22	18.03	Catsperb	1431	Catsperb	16264
chr12	104131144	104131266	123	73	23	267.13	66.75	Btbd7	14718	Cox8c	6372
chr12	104283630	104283779	150	99	10	82.2	18.21	Unc79	3305	Unc79	1536
chr12	104708007	104708177	171	52	10	52.18	10.21	Ifi27l2b	12640	Ppp4r4	62768
chr12	105382306	105382423	118	72	7	59.02	18.21	Serpina3b	5269	Serpina3c	2811
chr12	105443739	105443947	209	114	11	55.85	11.31	Serpina3c	51750	Serpina3g	9015
chr12	106762950	106763040	91	45	52	894.23	136.99	D430019H16Rik	37135	Bdkrb2	38432
chr12	106808084	106808240	157	108	8	59.66	18.21	Bdkrb2	6702	Bdkrb2	18323
chr12	106988024	106988141	118	70	7	54.55	15.81	Ak7	2628	Ak7	11654
chr12	107445761	107445904	144	44	7	52.74	12.14	Vrk1	132515	1700121N20Rik	235101
chr12	107670788	107670914	127	76	7	56.69	15.17	Vrk1	357542	1700121N20Rik	10074
chr12	108404926	108405052	127	78	9	78.19	24.27	4933406K04Rik	450555	Bcl11b	743687
chr12	108415947	108416060	114	45	7	60.13	18.21	4933406K04Rik	461576	Bcl11b	732666
chr12	109104930	109105049	120	47	7	58.49	15.17	4933406K04Rik	1150559	Bcl11b	43683
chr12	110399133	110399323	191	114	10	58.33	15.47	Begain	92758	Dlk1	291900
chr12	110459396	110459509	114	68	7	60.13	15.17	Begain	153021	Dlk1	231637
chr12	111554261	111554413	153	109	10	81.33	15.17	Dio3	35907	Ppp2r5c	131128
chr12	111595870	111596000	131	48	8	66.1	18.21	Dio3	77516	Ppp2r5c	89519
chr12	111651777	111651927	151	43	7	51.26	15.17	Dio3	133423	Ppp2r5c	33612
chr12	112942494	112942619	126	43	7	56.94	12.14	Trmt61a	21416	Bag5	5210
chr12	113088386	113088521	136	84	8	63.31	14.57	Ppp1r13b	3847	Ppp1r13b	8035
chr12	113102940	113103032	93	46	8	74.46	24.27	Ppp1r13b	6519	Ppp1r13b	1686
chr12	114573612	114573755	144	98	7	52.74	15.17	Tmem121	146283	Adam6b	154164
chr12	114739735	114739863	129	49	9	51.17	9.23	Adam6b	9691	Adam6a	42384
chr12	114995623	114995773	151	107	7	51.26	15.17	Adam6a	211141	Zfp386	2290312
chr12	116357915	116358034	120	44	7	58.49	18.21	Adam6a	1573433	Zfp386	928020
chr12	116553601	116553748	148	98	7	51.88	12.14	Adam6a	1769119	Zfp386	732334
chr12	116573249	116573358	110	44	7	50.63	18.21	Adam6a	1788767	Zfp386	712686
chr12	116670951	116671083	133	83	7	55.23	18.21	Adam6a	1886469	Zfp386	614984
chr12	116729526	116729681	156	60	8	52.22	12.17	Adam6a	1945044	Zfp386	556409
chr12	116890166	116890319	154	105	8	53.1	9.86	Adam6a	2105684	Zfp386	395769
chr12	117916677	117916942	266	140	22	137.45	17.31	Ptprn2	97805	Ptprn2	43879
chr12	117938220	117938292	73	36	9	103.15	18.41	Ptprn2	119348	Ptprn2	22336
chr12	118826881	118827033	153	68	8	60.57	15.17	Rapgef5	4365	Rapgef5	6833
chr12	119516220	119516374	155	112	7	50.44	15.17	Sp4	16020	Sp4	20891
chr12	120578332	120578468	137	86	8	60.97	10.99	Itgb8	102063	Macc1	103551
chr12	120936074	120936231	158	112	9	50.12	7.33	Macc1	231931	Tmem196	248361
chr12	121139820	121139928	109	51	7	61.56	18.21	Macc1	435677	Tmem196	44615
chr13	3000767	3000910	144	47	7	51	11.48	UNKNOWN	-1	Speer6-ps1	147954
chr13	3160330	3160604	275	182	14	64.29	9.25	Speer6-ps1	5166	Speer6-ps1	9044
chr13	3372199	3372585	387	151	49	272.88	17.81	Speer6-ps1	183795	2810429I04Rik	105350
chr13	3372668	3372962	295	54	40	235.01	21.11	Speer6-ps1	184264	2810429I04Rik	104881
chr13	3374380	3374450	71	35	9	82.21	10.24	Speer6-ps1	185976	2810429I04Rik	103169
chr13	3399275	3399426	152	50	9	50.17	10.59	Speer6-ps1	210871	2810429I04Rik	78274
chr13	3421976	3422071	96	48	7	56.44	17.26	Speer6-ps1	233572	2810429I04Rik	55573
chr13	3846995	3847214	220	129	12	55.67	13.38	Calm4	9409	Calm5	6424
chr13	4092659	4092810	152	42	8	54.45	12.65	Akr1c14	4425	Akr1c18	39214
chr13	4225852	4226004	153	108	9	70.75	24.27	Akr1c13	21225	Akr1c19	7134
chr13	4605159	4605457	299	63	15	96.51	12.14	Akr1e1	3232	Akr1e1	1478
chr13	4762456	4762637	182	70	12	79.52	18.1	Akr1e1	154089	Klf6	1098279
chr13	4777667	4777910	244	121	15	109.22	18.21	Akr1e1	169300	Klf6	1083068
chr13	4937910	4938094	185	106	10	73.06	24.27	Akr1e1	329543	Klf6	922825
chr13	5014819	5014974	156	50	10	80.48	18.21	Akr1e1	406452	Klf6	845916
chr13	5593161	5593285	125	85	7	55.43	17.22	Akr1e1	984794	Klf6	267574
chr13	6359459	6359631	173	104	10	61.49	8.64	Klf6	492932	Pitrm1	187944
chr13	6390175	6390358	184	78	10	70.27	19.8	Klf6	523648	Pitrm1	157228
chr13	6683416	6683567	152	103	7	51.05	12.14	Pfkp	35493	Adarb2	1518739
chr13	6717832	6717989	158	42	9	52.68	9.81	Pfkp	69909	Adarb2	1484323
chr13	6912001	6912105	105	55	7	60.04	16.72	Pfkp	264078	Adarb2	1290154
chr13	7026162	7026367	206	82	12	88.14	24.27	Pfkp	378239	Adarb2	1175993
chr13	7173319	7173468	150	42	8	59.31	17.22	Pfkp	525396	Adarb2	1028836
chr13	7277721	7277872	152	47	8	51.01	11.45	Pfkp	629798	Adarb2	924434
chr13	7728542	7728723	182	48	10	55.84	11.9	Pfkp	1080619	Adarb2	473613
chr13	7919436	7919624	189	110	9	54.05	14.61	Pfkp	1271513	Adarb2	282719
chr13	7949088	7949229	142	43	8	51.36	10.8	Pfkp	1301165	Adarb2	253067
chr13	8850807	8850933	127	51	7	56.69	15.17	Wdr37	1082	Wdr37	1992
chr13	9356775	9356917	143	48	8	62.97	15.17	Dip2c	80547	Dip2c	135576
chr13	9523236	9523408	173	48	13	61.55	10.19	Dip2c	17411	Dip2c	9262
chr13	9833523	9833780	258	155	67	453.11	23.33	Zmynd11	69222	Chrm3	42336
chr13	10229878	10230031	154	102	7	50.64	15.17	Chrm3	5987	Chrm3	129632
chr13	10700479	10700721	243	121	16	79.97	16.44	Chrm3	340969	Zp4-ps	913840
chr13	11219955	11220108	154	49	7	50.64	12.14	Chrm3	860445	Zp4-ps	394364
chr13	11375611	11375765	155	108	7	50.44	15.17	Chrm3	1016101	Zp4-ps	238708
chr13	11390997	11391154	158	74	8	52.66	14.99	Chrm3	1031487	Zp4-ps	223322
chr13	11787549	11787727	179	71	9	52.47	11.05	Ryr2	2643	Ryr2	4966
chr13	13274351	13274578	228	111	13	54.53	10.2	Prl2c2	176760	Prl2c5	698
chr13	13784178	13784323	146	51	8	52.8	11.58	Lyst	4292	Lyst	4699
chr13	13846071	13846233	163	48	11	54.79	8.61	Lyst	1861	Lyst	3507
chr13	13847301	13847420	120	50	10	60.95	11.83	Lyst	3091	Lyst	2277
chr13	13953032	13953264	233	114	24	204.15	32.5	Gng4	35392	B3galnt2	93909
chr13	14304615	14304771	157	46	9	52.17	9.62	Arid4b	14617	Hecw1	14090
chr13	14332146	14332258	113	68	8	68.89	19.8	Hecw1	2988	Hecw1	5850
chr13	14416303	14416438	136	91	7	54.53	15.17	Hecw1	1558	Hecw1	16709
chr13	14467913	14468040	128	84	7	56.44	18.21	Hecw1	3691	Hecw1	2012
chr13	14619190	14619336	147	41	7	52.09	18.21	Hecw1	4099	Mrpl32	83378
chr13	15064484	15064618	135	88	7	54.76	15.17	AW209491	334390	Gli3	491072
chr13	15442053	15442191	139	64	7	53.84	12.14	AW209491	711959	Gli3	113503
chr13	16003977	16004116	140	44	7	53.62	18.21	Gli3	185365	Inhba	102331
chr13	16404113	16404266	154	50	7	50.64	12.14	Inhba	285153	5033411D12Rik	545197
chr13	16714860	16715028	169	47	8	57.08	21.24	Inhba	595900	5033411D12Rik	234450
chr13	16820852	16820988	137	47	7	51.64	16.72	Inhba	701892	5033411D12Rik	128458
chr13	17414618	17414760	143	102	7	52.95	15.17	5033411D12Rik	20866	5033411D12Rik	421
chr13	17491391	17491557	167	103	8	50.76	12.49	5033411D12Rik	76352	5033411D12Rik	52900
chr13	17568590	17568842	253	136	14	55.34	10.05	5033411D12Rik	24299	5033411D12Rik	77570
chr13	17649417	17649511	95	47	7	59.88	19.23	5033411D12Rik	3257	5033411D12Rik	19907
chr13	17649880	17650002	123	79	7	54.12	13.54	5033411D12Rik	3720	5033411D12Rik	19444
chr13	17824885	17825038	154	60	7	50.64	12.14	Cdk13	4984	Cdk13	5866
chr13	18056485	18056639	155	111	7	50.44	12.14	Rala	20634	1600012F09Rik	21989
chr13	18174902	18175093	192	105	10	71.46	15.17	1600012F09Rik	89764	Pou6f2	41892
chr13	18211737	18211900	164	50	10	78.29	18.21	1600012F09Rik	126599	Pou6f2	5057
chr13	18639509	18639607	99	49	7	63.07	21.24	Pou6f2	165638	Vps41	169652
chr13	18714636	18714770	135	43	7	52.1	11.15	Pou6f2	240765	Vps41	94525
chr13	18745728	18745841	114	42	7	53.95	14.99	Pou6f2	271857	Vps41	63433
chr13	18747035	18747204	170	109	9	60.05	15.38	Pou6f2	273164	Vps41	62126
chr13	19563801	19563966	166	131	10	77.76	15.17	Stard3nl	76228	Epdr1	119776
chr13	19698583	19698726	144	93	7	50.09	13.94	Epdr1	12267	Epdr1	12580
chr13	20784089	20784271	183	73	11	59.59	12.58	Elmo1	86923	Aoah	101899
chr13	21053571	21053699	129	51	7	56.19	18.21	Aoah	19888	Aoah	17762
chr13	21296343	21296582	240	148	13	61.94	8.9	Trim27	11851	Gpx5	81955
chr13	21736616	21736769	154	105	8	50.56	11.45	Olfr11	5228	Olfr1361	13621
chr13	22330457	22330580	124	40	8	68.08	15.17	Vmn1r193	18770	Vmn1r194	5627
chr13	22350350	22350495	146	110	7	52.3	12.14	Vmn1r194	13378	Vmn1r195	19836
chr13	22385614	22385773	160	116	8	59	18.21	Vmn1r196	552	Vmn1r196	351
chr13	22856650	22856799	150	86	10	74.85	12.82	Vmn1r207-ps	38161	Vmn1r208	7618
chr13	23812995	23813121	127	80	8	67.21	18.21	Hfe	10414	Hist1h1c	17681
chr13	24319771	24319936	166	48	9	63.09	13.54	Lrrc16a	49695	Lrrc16a	48555
chr13	24500308	24500444	137	51	8	64.5	15.17	Cmah	13240	Cmah	6684
chr13	24633545	24633700	156	66	9	55.95	8.45	Cmah	71905	Gm11346	56449
chr13	24968810	24968953	144	110	7	52.74	15.17	D130043K22Rik	1032	D130043K22Rik	994
chr13	25135848	25135946	99	49	8	52.07	12.93	Mrs2	23602	Dcdc2a	12025
chr13	25730317	25730557	241	92	14	99.77	18.21	Nrsn1	368606	Hdgfl1	1129724
chr13	25979042	25979196	155	93	7	50.44	12.14	Nrsn1	617331	Hdgfl1	880999
chr13	26634392	26634528	137	93	8	51.45	12.54	Nrsn1	1272681	Hdgfl1	225649
chr13	26851848	26852006	159	78	8	52	12.33	Nrsn1	1490137	Hdgfl1	8193
chr13	27052971	27053107	137	102	7	53.5	11.83	Hdgfl1	191016	Prl	96468
chr13	27299377	27299541	165	41	8	57.92	12.14	Prl3c1	3898	Prl3b1	34922
chr13	27306682	27306887	206	92	9	59.14	15.17	Prl3c1	11203	Prl3b1	27617
chr13	27394497	27394608	112	46	7	56.19	15.81	Prl3a1	26412	Prl6a1	9999
chr13	28266809	28266953	145	47	7	52.52	15.17	Prl5a1	23640	Sox4	775790
chr13	28273343	28273480	138	49	7	54.07	18.21	Prl5a1	30174	Sox4	769256
chr13	28396276	28396413	138	40	8	50.83	10.34	Prl5a1	153107	Sox4	646323
chr13	29351819	29351906	88	44	7	74.46	21.24	Sox4	306931	Cdkal1	65356
chr13	29531510	29531635	126	59	7	52.92	13.35	Cdkal1	82141	Cdkal1	4367
chr13	29802056	29802234	179	90	10	74.48	15.17	Cdkal1	1092	Cdkal1	7534
chr13	29842200	29842319	120	44	7	58.49	15.17	Cdkal1	32610	Cdkal1	26886
chr13	29842383	29842520	138	44	7	54.07	12.14	Cdkal1	32793	Cdkal1	26703
chr13	29842555	29842794	240	141	13	90.05	15.17	Cdkal1	32965	Cdkal1	26531
chr13	30444993	30445185	193	49	11	81.19	18.21	Agtr1a	8187	Agtr1a	27778
chr13	30927759	30927924	166	119	10	77.76	15.17	Exoc2	9851	Exoc2	20764
chr13	31092502	31092669	168	116	8	57.29	12.14	Exoc2	26637	Foxq1	557537
chr13	32979970	32980048	79	39	7	72.6	15.13	Serpinb1c	1947	Serpinb1c	771
chr13	33254745	33254902	158	70	9	67.88	14.57	Serpinb9c	3171	Serpinb9d	30083
chr13	33269238	33269390	153	50	8	60.57	21.24	Serpinb9c	17664	Serpinb9d	15590
chr13	33333371	33333460	90	45	7	60.29	14.32	Serpinb9d	38420	Serpinb9e	8108
chr13	33474771	33474918	148	89	10	59.93	8.9	Serpinb9f	48252	Serpinb9g	101888
chr13	33594736	33594897	162	115	9	55.79	15.3	Serpinb9g	7587	Serpinb6d	158538
chr13	33940547	33940785	239	108	12	52.66	13.61	Serpinb6e	5297	Serpinb6c	31138
chr13	34447189	34447314	126	58	10	89.93	24.27	Slc22a23	10525	1300014I06Rik	272521
chr13	34770544	34770625	82	41	8	98.54	24.27	1300014I06Rik	26242	Fam50b	60967
chr13	34844191	34844375	185	124	12	62.22	11.31	Fam50b	4777	Prpf4b	123172
chr13	35092076	35092200	125	42	8	56.15	13.11	Eci2	6152	Cdyl	659655
chr13	36011530	36011662	133	85	7	55.23	12.14	Rpp40	13337	Ppp1r3g	48245
chr13	36063970	36064140	171	45	8	51.78	13.17	Ppp1r3g	2461	Lyrm4	6696
chr13	36446988	36447144	157	99	9	63.65	15.59	Fars2	13182	Fars2	54960
chr13	36867589	36867717	129	51	7	56.19	12.14	Nrn1	41432	F13a1	91458
chr13	37213009	37213147	139	90	7	53.84	12.14	F13a1	70945	Ly86	224205
chr13	38473286	38473423	138	38	8	64.24	21.24	Bmp6	35484	Bmp6	88197
chr13	40140429	40140585	157	45	8	59.66	15.17	Ofcc1	29763	Ofcc1	27589
chr13	40896964	40897157	194	109	9	57.1	18.96	Tcfap2a	67883	Gcnt2	58537
chr13	41355241	41355432	192	87	10	54.51	8.1	BC024659	9633	BC024659	12694
chr13	41990136	41990274	139	44	8	58.97	13.17	Gm10790	9225	Gm10790	15308
chr13	42190102	42190231	130	68	10	88.54	21.24	Hivep1	39230	Hivep1	28427
chr13	42532120	42532180	61	30	13	268.5	39.45	Edn1	129874	Phactr1	243872
chr13	43864712	43864783	72	36	7	98.54	21.24	Rnf182	100627	Cd83	15764
chr13	44409278	44409428	151	44	7	51.26	15.17	Cd83	512226	Jarid2	416865
chr13	44409470	44409621	152	109	8	60.81	15.17	Cd83	512418	Jarid2	416673
chr13	44964926	44965057	132	71	24	190.8	22.86	Jarid2	21277	Jarid2	4726
chr13	44965124	44965409	286	220	79	699.29	50.4	Jarid2	21475	Jarid2	4528
chr13	45355131	45355289	159	37	9	69.23	15.17	Dtnbp1	257792	Mylip	129980
chr13	45763804	45763947	144	39	7	52.74	12.14	Atxn1	100020	Atxn1	29386
chr13	45896310	45896480	171	124	8	56.33	15.02	Atxn1	5432	Atxn1	51387
chr13	46145197	46145382	186	121	11	82.94	18.21	Atxn1	85013	Gm1574	223893
chr13	46402365	46402510	146	43	7	52.3	18.21	Gm1574	7309	Rbm24	111304
chr13	48293967	48294105	139	105	7	53.84	15.17	4931429P17Rik	180166	Id4	62829
chr13	48329457	48329593	137	51	7	54.3	18.21	4931429P17Rik	215656	Id4	27339
chr13	49019901	49020050	150	113	7	51.46	15.17	Fam120a	2379	Fam120a	7765
chr13	49097721	49097844	124	50	7	57.45	15.17	C030044B11Rik	33414	Wnk2	33950
chr13	49220337	49220466	130	92	7	55.95	15.17	Wnk2	22178	Wnk2	21584
chr13	50101699	50101839	141	40	8	63.47	18.21	Iars	272591	Gm906	238851
chr13	50329821	50329954	134	36	7	50.58	13.17	Iars	500713	Gm906	10729
chr13	50460859	50460987	129	34	8	66.3	15.02	Gm906	115228	Fbxw17	52387
chr13	50990099	50990250	152	49	10	58.07	10.49	Gm904	249190	9430083A17Rik	203008
chr13	51130840	51131006	167	72	8	53.55	16.25	Gm904	389931	9430083A17Rik	62267
chr13	51570122	51570229	108	61	7	61.86	18.21	Shc3	1950	Shc3	5346
chr13	51570261	51570412	152	69	7	51.05	12.14	Shc3	2089	Shc3	5207
chr13	52451569	52451697	129	40	7	56.19	15.17	Gadd45g	508223	Diras2	148175
chr13	52842541	52842712	172	123	9	66.14	15.17	BB123696	14140	BB123696	9784
chr13	52843118	52843301	184	84	8	54.12	15.17	BB123696	14717	BB123696	9207
chr13	52870109	52870239	131	41	8	66.1	21.24	BB123696	17784	Auh	60370
chr13	53365275	53365413	139	45	59	771.93	126.75	Ror2	123272	Ror2	15875
chr13	53764467	53764614	148	78	7	51.88	12.14	Msx2	196390	Drd1a	382086
chr13	53886989	53887142	154	59	7	50.64	15.17	Msx2	318912	Drd1a	259564
chr13	54071649	54071773	125	29	7	57.19	12.14	Msx2	503572	Drd1a	74904
chr13	54079731	54079870	140	90	7	53.62	12.14	Msx2	511654	Drd1a	66822
chr13	54097516	54097659	144	98	7	52.43	12.02	Msx2	529439	Drd1a	49037
chr13	54285343	54285518	176	46	15	118.58	33.38	Sfxn1	83373	Hrh2	2155
chr13	55185690	55185827	138	74	7	51.41	11.15	Uimc1	6926	Uimc1	1281
chr13	55691228	55691360	133	84	8	58.2	14.79	Fam193b	20162	Tmed9	3268
chr13	57069898	57070006	109	50	7	61.56	18.21	Trpc7	73044	Spock1	452658
chr13	59240918	59241117	200	101	11	79.51	15.17	Ntrk2	11206	Agtpbp1	309978
chr13	59300247	59300374	128	79	8	66.93	18.21	Ntrk2	70535	Agtpbp1	250649
chr13	60543693	60544049	357	225	32	214.2	23.25	Gm5084	227052	Dapk1	159615
chr13	60544208	60544393	186	49	14	93.11	14.63	Gm5084	227567	Dapk1	159100
chr13	60544418	60544533	116	64	8	57.59	14.79	Gm5084	227777	Dapk1	158890
chr13	60684984	60685127	144	41	7	52.74	12.14	Gm5084	368343	Dapk1	18324
chr13	60777952	60778047	96	48	16	193.36	48.55	Dapk1	74056	Dapk1	19640
chr13	61004383	61004534	152	70	8	59.38	14.57	Tpbpb	389	Tpbpb	1753
chr13	61025232	61025394	163	71	9	52.68	12.15	Tpbpb	19096	Ctla2a	10284
chr13	61052257	61052453	197	92	10	53.9	8.18	Tpbpa	9032	Ctsj	49382
chr13	61660020	61660232	213	103	11	69.38	15.59	Ctsm	16909	Cts3	5970
chr13	62409365	62409510	146	72	8	62.23	15.17	A130040M12Rik	12181	Gm3604	59711
chr13	62523158	62523316	159	111	10	50.11	7.51	Gm3604	38718	Zfp935	31218
chr13	63245280	63245433	154	46	7	50.34	12.02	2010111I01Rik	75880	2010111I01Rik	12626
chr13	64855822	64855975	154	37	7	50.64	15.17	Cntnap3	2837	Cntnap3	2691
chr13	65257148	65257292	145	99	8	62.48	18.21	Olfr466	2690	Nlrp4f	21271
chr13	65271958	65272110	153	46	8	51.61	9.38	Olfr466	17500	Nlrp4f	6461
chr13	65383956	65384145	190	85	9	55.81	12.82	Zfp369	2386	Zfp369	2273
chr13	65545956	65546248	293	138	20	63.07	9.06	Zfp369	147068	Gm10324	668433
chr13	65565291	65565496	206	109	12	52.35	7.28	Zfp369	166403	Gm10324	649098
chr13	65626951	65627209	259	49	15	52.91	6.2	Zfp369	228063	Gm10324	587438
chr13	65633580	65633732	153	46	9	56.28	12.54	Zfp369	234692	Gm10324	580809
chr13	65713917	65714088	172	50	12	59.69	9.97	Zfp369	315029	Gm10324	500472
chr13	65759574	65759813	240	95	14	50.29	6.16	Zfp369	360686	Gm10324	454815
chr13	65934587	65934789	203	72	12	51	12.54	Zfp369	535699	Gm10324	279802
chr13	66189660	66189898	239	38	15	56.2	6.09	Zfp369	790772	Gm10324	24729
chr13	66328647	66328880	234	130	16	65.95	11.31	Gm10324	104877	Uqcrb	672910
chr13	66438370	66438495	126	47	10	61.9	12.71	Gm10324	214600	Uqcrb	563187
chr13	66443815	66444092	278	182	17	65.57	9.28	Gm10324	220045	Uqcrb	557742
chr13	66565966	66566137	172	121	12	63.35	10.77	Gm10324	342196	Uqcrb	435591
chr13	66626668	66626919	252	127	15	54.38	7.44	Gm10324	402898	Uqcrb	374889
chr13	67116419	67116565	147	43	16	106.54	21.03	Ptdss1	18408	Zfp712	23111
chr13	67479167	67479300	134	48	7	54.99	15.17	Zfp456	2541	Zfp429	11098
chr13	67555057	67555197	141	96	8	63.47	18.21	Zfp874a	2606	Zfp874b	17392
chr13	68857137	68857328	192	80	14	113.32	18.21	Adcy2	5203	Adcy2	2443
chr13	69280625	69280793	169	65	9	66.83	18.21	Adcy2	142454	Papd7	356212
chr13	69384604	69384772	169	129	9	66.83	15.17	Adcy2	246433	Papd7	252233
chr13	70541252	70541406	155	49	7	50.44	12.14	Med10	586687	BC018507	186315
chr13	71138169	71138312	144	92	8	62.72	12.14	Adamts16	157744	Irx1	957511
chr13	73257284	73257427	144	51	7	52.74	15.17	Irx2	486572	Irx4	140661
chr13	74665909	74666334	426	287	58	169.32	16.75	Zfp825	34611	Erap1	111411
chr13	74666339	74666507	169	121	36	168.42	16.75	Zfp825	35041	Erap1	110981
chr13	74666602	74666873	272	130	25	50.07	11.38	Zfp825	35304	Erap1	110718
chr13	74667068	74667168	101	50	25	133.97	13.54	Zfp825	35770	Erap1	110252
chr13	74667286	74667637	352	238	76	339.83	28.63	Zfp825	35988	Erap1	110034
chr13	74667747	74668111	365	246	74	315.02	26.54	Zfp825	36449	Erap1	109573
chr13	75303279	75303433	155	112	9	56.62	12.82	Pcsk1	33514	Mir682	479215
chr13	75713103	75713300	198	100	9	53.75	17.71	Pcsk1	443338	Mir682	69391
chr13	76072065	76072177	113	47	7	53.43	12.17	Rhobtb3	16924	Rhobtb3	4835
chr13	76458655	76458731	77	38	7	86.3	21.24	Ttc37	133535	Mctp1	63754
chr13	77444198	77444289	92	46	26	354.91	64.1	2210408I21Rik	1641	2210408I21Rik	11411
chr13	77493832	77493916	85	42	7	74.1	21.03	2210408I21Rik	20302	2210408I21Rik	257956
chr13	77578140	77578341	202	84	205	2352.48	70.67	2210408I21Rik	104610	2210408I21Rik	173648
chr13	78087405	78087678	274	161	18	72.87	11.85	Fam172a	45490	Fam172a	3841
chr13	78927609	78927689	81	40	18	245.43	37.22	Nr2f1	589777	Arrdc3	2095074
chr13	79046131	79046289	159	75	8	59.22	15.17	Nr2f1	708299	Arrdc3	1976552
chr13	79106364	79106516	153	50	8	50.38	11.31	Nr2f1	768532	Arrdc3	1916319
chr13	79220674	79220827	154	96	7	50.64	12.14	Nr2f1	882842	Arrdc3	1802009
chr13	79267604	79267844	241	125	12	62.4	12.68	Nr2f1	929772	Arrdc3	1755079
chr13	79620421	79620520	100	50	9	83.43	25.45	Nr2f1	1282589	Arrdc3	1402262
chr13	79988476	79988569	94	47	7	63.07	21.24	Nr2f1	1650644	Arrdc3	1034207
chr13	79989147	79989315	169	120	8	57.08	18.21	Nr2f1	1651315	Arrdc3	1033536
chr13	81203708	81203886	179	47	9	52.9	13.42	9330111N05Rik	100373	9330111N05Rik	14062
chr13	81308958	81309143	186	83	8	53.75	15.17	Gpr98	14804	Gpr98	12687
chr13	81415235	81415386	152	111	7	51.05	15.17	Gpr98	5492	Gpr98	7120
chr13	82030687	82030844	158	106	10	62.55	12.15	Cetn3	94993	Mef2c	1612346
chr13	82042061	82042214	154	87	8	52.23	12.02	Cetn3	106367	Mef2c	1600972
chr13	82337874	82338027	154	110	8	60	15.02	Cetn3	402180	Mef2c	1305159
chr13	82695636	82695789	154	50	7	50.64	12.14	Cetn3	759942	Mef2c	947397
chr13	82783990	82784165	176	101	9	63.07	17.22	Cetn3	848296	Mef2c	859043
chr13	82963462	82963669	208	103	10	50.46	9.91	Cetn3	1027768	Mef2c	679571
chr13	84046597	84046743	147	101	7	52.09	12.14	Mir9-2	168178	Tmem161b	315304
chr13	84301676	84301766	91	45	7	74.46	21.24	Mir9-2	423257	Tmem161b	60225
chr13	84798453	84798635	183	80	9	60.99	14.14	Tmem161b	363970	Ccnh	530629
chr13	84861880	84862082	203	51	11	59.8	10.02	Tmem161b	427397	Ccnh	467202
chr13	85041975	85042102	128	76	7	56.44	18.21	Tmem161b	607492	Ccnh	287107
chr13	85162045	85162163	119	67	7	58.76	15.17	Tmem161b	727562	Ccnh	167037
chr13	85202907	85203062	156	111	8	51.36	11.87	Tmem161b	768424	Ccnh	126175
chr13	85266427	85266803	377	168	31	218.3	24.98	Tmem161b	831944	Ccnh	62655
chr13	85455921	85456090	170	38	9	63.28	13.94	Rasa1	27411	Cox7c	728482
chr13	85630285	85630508	224	99	12	59.08	12.82	Rasa1	201775	Cox7c	554118
chr13	85933683	85933818	136	43	7	54.53	18.21	Rasa1	505173	Cox7c	250720
chr13	86633229	86633360	132	87	7	55.47	12.14	Cox7c	446951	Edil3	2327848
chr13	86645473	86645763	291	51	16	53.01	8.74	Cox7c	459195	Edil3	2315604
chr13	86705148	86705295	148	51	7	51.88	12.14	Cox7c	518870	Edil3	2255929
chr13	87193849	87193997	149	106	7	51.67	18.21	Cox7c	1007571	Edil3	1767228
chr13	87199411	87199523	113	62	8	71.44	21.24	Cox7c	1013133	Edil3	1761666
chr13	87252871	87253014	144	93	8	52.86	13.74	Cox7c	1066593	Edil3	1708206
chr13	87469824	87469977	154	105	7	50.64	12.14	Cox7c	1283546	Edil3	1491253
chr13	87699708	87699836	129	46	8	52.41	10.12	Cox7c	1513430	Edil3	1261369
chr13	88148847	88148968	122	66	10	84.48	20.79	Cox7c	1962569	Edil3	812230
chr13	88233595	88233756	162	105	8	54.11	13.35	Cox7c	2047317	Edil3	727482
chr13	88377700	88377792	93	46	7	63.07	21.24	Cox7c	2191422	Edil3	583377
chr13	88484130	88484295	166	48	8	53.27	13.35	Cox7c	2297852	Edil3	476947
chr13	88485623	88485788	166	48	8	54.25	13.74	Cox7c	2299345	Edil3	475454
chr13	88553765	88553933	169	61	9	56.87	9.38	Cox7c	2367487	Edil3	407312
chr13	88617731	88617870	140	47	8	63.73	18.21	Cox7c	2431453	Edil3	343346
chr13	89301925	89302071	147	102	10	53.57	9.09	Edil3	30646	Edil3	14825
chr13	89341951	89342079	129	50	7	56.19	15.17	Edil3	17667	Edil3	87073
chr13	89944502	89944699	198	99	12	73.59	13.11	Vcan	62824	Xrcc4	44017
chr13	89970259	89970410	152	52	7	51.05	15.17	Vcan	88581	Xrcc4	18260
chr13	90372339	90372462	124	37	8	68.08	21.24	Tmem167	128291	Atp6ap1l	650715
chr13	90466031	90466163	133	84	8	64.11	14.57	Tmem167	221983	Atp6ap1l	557023
chr13	90570392	90570590	199	81	10	60.1	14.42	Tmem167	326344	Atp6ap1l	452662
chr13	90735675	90735898	224	117	12	65.38	12.54	Tmem167	491627	Atp6ap1l	287379
chr13	90832985	90833139	155	35	10	74.6	15.81	Tmem167	588937	Atp6ap1l	190069
chr13	91166830	91167015	186	126	10	72.83	18.21	Atg10	4655	Atg10	13625
chr13	91874299	91874460	162	51	9	50.63	9.52	4833422C13Rik	21086	4833422C13Rik	6728
chr13	91913847	91913965	119	45	8	69.56	21.24	Acot12	1482	Acot12	591
chr13	92851840	92851985	146	83	9	64.43	17.26	Rasgrf2	28345	Rasgrf2	49322
chr13	93486586	93486712	127	47	11	101.33	21.24	Serinc5	8496	Thbs4	34955
chr13	93606705	93606802	98	49	7	52.3	15.13	Thbs4	42079	Mtx3	8037
chr13	94465938	94466124	187	88	9	62.88	18.21	Dmgdh	4111	Dmgdh	7804
chr13	94711164	94711327	164	40	16	146.91	45.51	Arsb	480	Lhfpl2	116587
chr13	95266441	95266576	136	84	7	54.53	18.21	Ap3b1	2817	Ap3b1	5432
chr13	95427105	95427248	144	43	7	52.74	15.17	Ap3b1	91394	Tbca	131793
chr13	95502419	95502568	150	98	8	60.93	15.02	Ap3b1	166708	Tbca	56479
chr13	95502576	95502722	147	101	7	51.79	12.02	Ap3b1	166865	Tbca	56322
chr13	96684351	96684522	172	46	10	76.21	18.21	Iqgap2	22689	Sv2c	45047
chr13	96802767	96802913	147	85	7	52.09	12.14	Sv2c	2329	Sv2c	15595
chr13	97342091	97342326	236	102	14	89.63	12.49	Col4a3bp	225	Col4a3bp	26069
chr13	97342505	97342836	332	241	21	131.42	12.49	Col4a3bp	639	Col4a3bp	25655
chr13	97511589	97511712	124	47	9	79.15	24.27	Hmgcr	70823	Gcnt4	183055
chr13	97528702	97528836	135	88	7	54.76	15.17	Hmgcr	87936	Gcnt4	165942
chr13	97960401	97960603	203	140	22	204.3	57.65	Hexb	1140	Hexb	767
chr13	98621882	98622027	146	99	8	50.41	10.8	Enc1	601390	Rgnef	46668
chr13	99188827	99188982	156	73	8	54.94	13.17	Foxd1	62884	Tmem174	216106
chr13	99189741	99189866	126	77	8	62.44	15.81	Foxd1	63798	Tmem174	215192
chr13	99512142	99512325	184	97	8	53.25	14.79	Fcho2	7168	Fcho2	1224
chr13	99722583	99722715	133	40	7	55.23	12.14	Tnpo1	26365	1700024P04Rik	31462
chr13	100322890	100323028	139	55	10	85.56	21.24	Mtap1b	36450	Cartpt	345549
chr13	100560875	100560998	124	83	7	57.45	15.17	Mtap1b	274435	Cartpt	107564
chr13	100684855	100684973	119	72	7	58.76	15.17	Cartpt	14268	Mccc2	33632
chr13	100990757	100990925	169	63	8	50.36	9.99	Naip5	1138	Naip5	651
chr13	101008424	101008595	172	82	10	52.31	12.02	Naip5	5129	Naip5	4312
chr13	101141712	101141866	155	94	9	65.76	18.96	Naip7	54143	Naip1	36013
chr13	101695989	101696203	215	116	12	58.82	6.99	Slc30a5	92859	Pik3r1	754729
chr13	101712644	101712776	133	45	7	51.67	10.83	Slc30a5	109514	Pik3r1	738074
chr13	101715345	101715494	150	49	8	56.79	13.35	Slc30a5	112215	Pik3r1	735373
chr13	103243957	103244080	124	72	7	57.45	15.17	Pik3r1	706025	Cd180	239681
chr13	104419195	104419377	183	68	9	63.72	18.21	Mast4	294925	Srek1	112500
chr13	105179334	105179487	154	45	7	50.64	12.14	Adamts6	13612	Adamts6	824
chr13	105893278	105893428	151	44	7	51.26	12.14	4933425L06Rik	2764	4933425L06Rik	6078
chr13	106109483	106109616	134	49	7	54.99	12.14	Rnf180	26587	Htr1a	124290
chr13	106156665	106156841	177	105	9	65.02	18.21	Rnf180	73769	Htr1a	77108
chr13	106284017	106284143	127	75	7	56.38	18.03	Htr1a	48420	Ipo11	1300502
chr13	106434350	106434501	152	110	8	60.81	15.17	Htr1a	198753	Ipo11	1150169
chr13	106464113	106464252	140	89	12	105.33	25.83	Htr1a	228516	Ipo11	1120406
chr13	106530837	106530973	137	51	8	64.5	15.17	Htr1a	295240	Ipo11	1053682
chr13	106575783	106575939	157	48	9	66.95	16.97	Htr1a	340186	Ipo11	1008736
chr13	107860641	107860735	95	47	7	63.07	21.24	3830408C21Rik	37296	Zswim6	654056
chr13	107911759	107912048	290	46	19	138.58	24.27	3830408C21Rik	88414	Zswim6	602938
chr13	108202369	108202491	123	46	7	57.7	15.17	3830408C21Rik	379024	Zswim6	312328
chr13	108371653	108371799	147	51	8	61.99	15.17	3830408C21Rik	548308	Zswim6	143044
chr13	109134258	109134434	177	55	10	74.97	18.21	Depdc1b	20158	Depdc1b	13330
chr13	109698938	109699054	117	67	8	70.17	18.21	Pde4d	48578	Pde4d	123724
chr13	110260714	110260859	146	95	7	52.3	12.14	Mir582	145776	Pde4d	269881
chr13	110904711	110904861	151	111	7	51.26	12.14	Rab3c	30373	Rab3c	66476
chr13	111393252	111393327	76	38	15	237.83	45.51	Plk2	202822	Actbl2	651969
chr13	111448307	111448430	124	63	7	57.45	15.17	Plk2	257877	Actbl2	596914
chr13	111453899	111454057	159	112	8	59.22	12.14	Plk2	263469	Actbl2	591322
chr13	111534308	111534367	60	30	9	164.86	27.31	Plk2	343878	Actbl2	510913
chr13	111823489	111823682	194	96	12	91.22	21.24	Plk2	633059	Actbl2	221732
chr13	111835739	111835881	143	97	8	62.97	15.17	Plk2	645309	Actbl2	209482
chr13	111909575	111909720	146	94	7	50.58	14.35	Plk2	719145	Actbl2	135646
chr13	111943532	111943685	154	103	7	50.64	15.17	Plk2	753102	Actbl2	101689
chr13	112078816	112078963	148	72	7	51.88	12.14	Actbl2	32347	Gpbp1	137072
chr13	112383685	112383798	114	46	8	71.12	18.21	Gpbp1	103759	Mier3	92701
chr13	112536261	112536411	151	105	8	61.04	18.21	Mier3	30914	Map3k1	382
chr13	112677502	112677655	154	81	7	50.64	12.14	Map3k1	78327	Ankrd55	401157
chr13	112697076	112697206	131	53	7	55.71	15.17	Map3k1	97901	Ankrd55	381583
chr13	112850607	112850749	143	34	8	62.97	18.21	Map3k1	251432	Ankrd55	228052
chr13	113368374	113368561	188	77	35	340.63	47.01	Il31ra	12428	Il31ra	2472
chr13	113962326	113962401	76	38	15	237.83	45.51	Gzmk	241	Gzmk	767
chr13	114036625	114036738	114	42	7	60.13	18.21	Esm1	29679	Snx18	345762
chr13	114088875	114088989	115	48	10	66.09	12.82	Esm1	81929	Snx18	293512
chr13	115037883	115038001	119	51	7	56.06	16.72	Arl15	92821	Ndufs4	40120
chr13	115174738	115174858	121	81	7	58.22	12.14	Ndufs4	33082	Ndufs4	3429
chr13	115204565	115204742	178	87	10	74.73	15.17	Ndufs4	26303	Fst	37905
chr13	115384279	115384395	117	66	8	69.82	21.03	Fst	135487	Mocs2	224166
chr13	116067900	116068029	130	97	7	55.95	12.14	Itga1	176163	Isl1	1020578
chr13	116532407	116532542	136	88	7	54.53	15.17	Itga1	640670	Isl1	556071
chr13	116935932	116936058	127	51	7	56.69	18.21	Itga1	1044195	Isl1	152546
chr13	116983097	116983284	188	55	67	832.35	138.01	Itga1	1091360	Isl1	105381
chr13	117406167	117406328	162	114	9	68.49	15.17	Isl1	306539	Parp8	237464
chr13	117517753	117517877	125	38	7	53.17	13.35	Isl1	418125	Parp8	125878
chr13	117717491	117717647	157	109	9	69.73	18.21	Parp8	1382	Parp8	10060
chr13	117869998	117870120	123	47	7	57.7	18.21	Parp8	55723	Emb	139382
chr13	117939158	117939362	205	107	11	70.52	17.95	Parp8	124883	Emb	70222
chr13	118182004	118182150	147	73	7	52.09	15.17	Emb	120137	Hcn1	209123
chr13	119197693	119197773	81	40	15	222.79	45.51	Mrps30	21654	Fgf10	305813
chr13	119244172	119244323	152	107	9	71.01	24.27	Mrps30	68133	Fgf10	259334
chr13	119252624	119252795	172	66	10	61.73	12.96	Mrps30	76585	Fgf10	250882
chr13	119779299	119779505	207	102	10	59.52	14.79	Fgf10	201178	Nnt	343825
chr13	120018889	120019048	160	43	8	51.79	9.86	Fgf10	440768	Nnt	104235
chr14	3540791	3540964	174	123	12	52.73	9.93	Gm8348	2352	1700110I01Rik	69020
chr14	5141101	5141239	139	50	11	59.86	9.62	ENSMUSG00000068790	997836	4930555G01Rik	12553
chr14	6032700	6032962	263	52	20	53.41	6.25	Gm3383	99149	Gm3383	694492
chr14	6191911	6192173	263	184	21	64.44	6.78	Gm3383	258360	Gm3383	535281
chr14	7145548	7145799	252	183	15	51.37	7.04	Gm8348	151705	Gm10406	693081
chr14	7469557	7470036	480	237	29	80.46	9.72	Gm8348	475714	Gm10406	369072
chr14	7810324	7810547	224	142	13	56.91	9.01	Gm8348	816481	Gm10406	28305
chr14	8098802	8099110	309	230	21	56.04	7.06	Gm3696	160915	Gm5797	57700
chr14	8506222	8506439	218	47	14	61.21	9.68	4933406F09Rik	252181	Flnb	144249
chr14	8703110	8703390	281	142	17	101.43	13.9	Flnb	816	Flnb	2749
chr14	8703483	8703695	213	132	11	65.26	14.25	Flnb	1189	Flnb	2376
chr14	8703855	8704057	203	115	12	76.47	11.87	Flnb	1561	Flnb	2004
chr14	8838622	8838718	97	48	34	501.15	103.17	Abhd6	3206	Abhd6	22129
chr14	9119148	9119418	271	60	87	796.14	45.11	Acox2	27812	Fam107a	9644
chr14	9278667	9278815	149	50	7	51.67	15.17	4930452B06Rik	3297	4930452B06Rik	27198
chr14	9554891	9555021	131	99	7	55.71	12.14	4930452B06Rik	56381	Fhit	827717
chr14	9558243	9558390	148	97	8	61.75	18.21	4930452B06Rik	59733	Fhit	824365
chr14	9689498	9689614	117	51	8	70.17	21.24	4930452B06Rik	190988	Fhit	693110
chr14	9701249	9701432	184	79	10	71.55	20.4	4930452B06Rik	202739	Fhit	681359
chr14	10088093	10088231	139	44	7	53.84	15.17	4930452B06Rik	589583	Fhit	294515
chr14	10222306	10222405	100	50	7	63.07	21.24	4930452B06Rik	723796	Fhit	160302
chr14	10691261	10691418	158	91	9	51.56	11.42	Fhit	95007	Fhit	3270
chr14	10813760	10813903	144	65	7	52.74	15.17	Gm3833	97151	Fhit	440249
chr14	10921667	10921837	171	89	10	57.98	13.74	Gm3833	205058	Fhit	332342
chr14	11142434	11142586	153	70	8	60.57	12.14	Gm3833	425825	Fhit	111575
chr14	11547901	11548042	142	49	8	63.22	18.21	Fhit	293792	Fhit	14338
chr14	11727955	11728045	91	45	7	74.46	21.24	Fhit	165716	Fhit	230106
chr14	12145390	12145497	108	57	7	61.86	18.21	Fhit	150942	Ptprg	240677
chr14	13370200	13370350	151	33	16	152.67	45.51	Cadps	1365	Cadps	8598
chr14	14138058	14138179	122	70	7	57.96	15.17	Synpr	20403	Synpr	148414
chr14	14265410	14265588	179	84	11	56.25	9.78	Synpr	147755	Synpr	21062
chr14	15303520	15303652	133	84	7	54.92	15.02	Il3ra	115582	Slc4a7	232019
chr14	15838151	15838305	155	107	7	50.44	15.17	Nek10	4492	Nek10	1008
chr14	16559632	16559779	148	47	7	51.88	12.14	Lrrc3b	288545	Oxsm	511541
chr14	16762095	16762220	126	76	7	56.94	18.21	Lrrc3b	491008	Oxsm	309078
chr14	17186031	17186168	138	47	8	60.71	19.23	Ngly1	42485	Top2b	11689
chr14	17950387	17950529	143	97	7	52.95	12.14	Rarb	542861	Thrb	543087
chr14	18225811	18225938	128	38	8	61.89	15.81	Rarb	818285	Thrb	267663
chr14	18505225	18505376	152	101	7	51.05	15.17	Thrb	11751	Thrb	154183
chr14	18597485	18597652	168	121	10	66.17	16.42	Thrb	104011	Thrb	61923
chr14	18826430	18826627	198	106	9	60.29	18.03	Thrb	12039	Thrb	8612
chr14	18926284	18926419	136	47	7	54.53	15.17	Thrb	60106	Nr1d2	110286
chr14	18983431	18983552	122	75	8	54.7	12.27	Thrb	117253	Nr1d2	53139
chr14	19063823	19063970	148	97	7	51.88	15.17	Nr1d2	9322	Nr1d2	7502
chr14	19339947	19340069	123	35	10	91	24.27	Ube2e1	175746	Ube2e2	66144
chr14	19373097	19373226	130	48	7	55.95	15.17	Ube2e1	208896	Ube2e2	32994
chr14	19423212	19423313	102	51	7	51.95	14.96	Ube2e2	3847	Ube2e2	39601
chr14	19426242	19426393	152	103	8	51.42	13.9	Ube2e2	6877	Ube2e2	36571
chr14	19808893	19809095	203	94	9	59.71	15.17	Ube2e2	82794	Gm5458	604467
chr14	19861955	19862048	94	47	7	50.93	14.47	Ube2e2	135856	Gm5458	551405
chr14	19875322	19875451	130	71	7	55.95	12.14	Ube2e2	149223	Gm5458	538038
chr14	20110660	20110766	107	31	7	51.4	18.21	Ube2e2	384561	Gm5458	302700
chr14	20433988	20434243	256	163	14	50.37	6.59	Gm5458	12250	Nid2	136491
chr14	21294298	21294437	140	88	12	108.26	24.27	Anxa7	1750	Anxa7	4704
chr14	21688875	21689000	126	51	7	56.94	15.17	Plau	27205	Vcl	59780
chr14	22225589	22225702	114	50	7	60.13	18.21	Adk	24864	Adk	17136
chr14	22820817	22820921	105	43	7	62.76	18.21	Zfp503	12570	1700112E06Rik	18117
chr14	23754805	23754946	142	51	9	73.72	18.21	1700112E06Rik	106894	Gm10248	102612
chr14	23823447	23823575	129	98	8	66.65	18.21	1700112E06Rik	175536	Gm10248	33970
chr14	24077688	24077837	150	98	7	51.46	12.14	Gm10248	164338	Kcnma1	40295
chr14	25174272	25174458	187	47	11	67.93	17.68	E330034G19Rik	45474	Polr3a	93644
chr14	25538632	25538772	141	50	7	53.39	15.17	Rps24	223626	Zmiz1	740039
chr14	25616252	25616416	165	49	8	57.92	18.21	Rps24	301246	Zmiz1	662419
chr14	28267248	28267414	167	101	11	78.23	12.33	D14Abb1e	4116	D14Abb1e	5717
chr14	28341441	28341595	155	110	8	60.11	12.14	Ccdc66	19825	Erc2	94187
chr14	28655924	28656074	151	50	8	61.04	15.17	Erc2	65912	Erc2	33849
chr14	28698824	28698968	145	98	7	52.52	15.17	Erc2	9051	Erc2	12928
chr14	29075531	29075714	184	97	9	63.5	15.17	Erc2	121124	Erc2	9233
chr14	29304650	29304793	144	78	7	52.74	12.14	Erc2	15690	Wnt5a	14009
chr14	29990587	29990740	154	56	7	50.64	15.17	Cacna2d3	6897	Cacna2d3	6162
chr14	31501324	31501485	162	50	8	58.56	21.24	Rft1	5387	Rft1	1567
chr14	31794477	31794627	151	104	7	51.26	12.14	Nek4	1301	Nek4	1023
chr14	34461095	34461274	180	108	11	79.12	18.96	Ptpn20	8748	Gdf10	275678
chr14	34463711	34463830	120	49	8	69.26	21.24	Ptpn20	11364	Gdf10	273062
chr14	34838731	34838861	131	42	8	66.1	18.21	Zfp488	46835	Gm5460	15533
chr14	35831389	35831545	157	42	12	76.34	20.15	Grid1	72450	Grid1	8542
chr14	36185429	36185590	162	94	8	58.56	15.17	Grid1	48928	Grid1	71971
chr14	36575299	36575430	132	44	7	55.47	15.17	Grid1	181306	4930596D02Rik	47373
chr14	37118505	37118746	242	120	12	57.28	15.23	4930474N05Rik	208618	Gcap14	569617
chr14	37211832	37211970	139	88	9	59.94	14.63	4930474N05Rik	301945	Gcap14	476290
chr14	37441340	37441465	126	55	7	56.94	15.17	4930474N05Rik	531453	Gcap14	246782
chr14	37964308	37964390	83	41	7	57.07	13.07	Ghitm	15927	Nrg3	1217829
chr14	38276771	38276894	124	85	7	57.45	15.17	Ghitm	328390	Nrg3	905366
chr14	38643699	38643837	139	42	7	53.84	12.14	Ghitm	695318	Nrg3	538438
chr14	38702453	38702608	156	105	9	63.38	15.38	Ghitm	754072	Nrg3	479684
chr14	38900448	38900611	164	63	8	58.13	18.21	Ghitm	952067	Nrg3	281689
chr14	39094535	39094708	174	72	10	68.47	15.38	Ghitm	1146154	Nrg3	87602
chr14	39474264	39474376	113	46	7	60.41	18.21	Nrg3	151648	Nrg3	7242
chr14	39490599	39490722	124	77	7	55.69	14.35	Nrg3	9093	Nrg3	334658
chr14	39584649	39584797	149	101	7	51.67	12.14	Nrg3	103143	Nrg3	240608
chr14	39969576	39969727	152	41	7	51.05	15.17	Nrg3	144319	Nrg3	315684
chr14	39989232	39989391	160	42	10	79.37	18.21	Nrg3	163975	Nrg3	296028
chr14	40790634	40790767	134	91	7	54.99	15.17	Nrg3	504548	Sh2d4b	838523
chr14	40879882	40880126	245	111	12	51.94	8.59	Nrg3	593796	Sh2d4b	749275
chr14	40995826	40996015	190	75	10	58.54	11.05	Nrg3	709740	Sh2d4b	633331
chr14	41276657	41276808	152	42	7	51.05	18.21	Nrg3	990571	Sh2d4b	352500
chr14	41289993	41290161	169	102	10	73.29	19.51	Nrg3	1003907	Sh2d4b	339164
chr14	41448413	41448566	154	65	8	60.34	12.14	Nrg3	1162327	Sh2d4b	180744
chr14	41873764	41873961	198	49	14	58.54	7.17	Dydc2	11171	Dydc2	1420
chr14	42496078	42496285	208	147	14	55.33	7.08	Sftpd	497664	1700001F09Rik	1524839
chr14	44344068	44344170	103	51	7	50.93	14.47	Gm10375	158400	Ear1	52363
chr14	44506796	44506981	186	137	12	56.02	7.12	Ear10	5765	Ang3	27938
chr14	44632643	44632793	151	73	8	54.68	12.65	Ang6	52711	Ear2	47676
chr14	44786435	44786577	143	50	10	51.05	6.92	4930503E14Rik	37469	BC061237	333358
chr14	44886432	44886618	187	72	12	59.75	9.31	4930503E14Rik	137466	BC061237	233361
chr14	44958613	44958824	212	72	13	66.4	10.3	4930503E14Rik	209647	BC061237	161180
chr14	45146990	45147121	132	39	9	54.42	8.59	BC061237	21260	Gm8267	189852
chr14	45322661	45322785	125	37	9	55.15	8.29	BC061237	196931	Gm8267	14181
chr14	45345671	45345815	145	69	9	51.92	10.59	Gm8267	1037	Ptgdr	125239
chr14	45716779	45716918	140	37	7	51.42	11.31	Ptger2	95111	Txndc16	37344
chr14	46432473	46432551	79	39	13	193.36	39.45	Ddhd1	154789	Gm1821	271229
chr14	46537452	46537587	136	71	7	54.53	12.14	Ddhd1	259768	Gm1821	166250
chr14	46883743	46883905	163	36	9	68.25	15.17	Gm1821	179332	Gm15217	115456
chr14	47832168	47832308	141	70	7	53.39	15.17	Gch1	23228	Wdhd1	28451
chr14	48249131	48249281	151	51	8	61.04	15.17	Atg14	61052	Ktn1	34300
chr14	48322951	48323163	213	99	11	76.56	24.27	Ktn1	147	Ktn1	911
chr14	48652523	48652708	186	83	8	53.75	18.21	Ktn1	296748	Peli2	88021
chr14	48795859	48796006	148	52	8	61.75	15.17	Peli2	7987	Gm6498	22532
chr14	51085690	51085783	94	47	9	81.68	24.38	Olfr740	12028	Olfr741	7042
chr14	51108309	51108447	139	49	9	59.11	14.32	Olfr741	2241	Olfr742	26487
chr14	51162826	51163025	200	93	12	55.13	12.02	Olfr743	8804	Olfr744	75073
chr14	51373760	51373819	60	30	9	164.86	27.31	Olfr749	9826	Ttc5	11330
chr14	52015415	52015513	99	49	7	52.3	15.13	Ear11	139667	Vmn2r88	15261
chr14	52173558	52173694	137	49	8	57.61	12.49	Gm5622	775	Gm5622	100905
chr14	52287050	52287217	168	69	8	53.83	16.48	Gm5622	5183	Gm5800	44269
chr14	52378550	52378694	145	102	9	61.36	13.57	Gm5800	41753	Ang4	5017
chr14	53179118	53179306	189	103	10	52.28	9.43	Olfr1507	64314	A430107P09Rik	1106497
chr14	53190993	53191134	142	90	8	63.22	15.17	Olfr1507	76189	A430107P09Rik	1094622
chr14	53596775	53596866	92	46	7	63.07	21.24	Olfr1507	481971	A430107P09Rik	688840
chr14	54561431	54561577	147	50	9	51.75	10.68	A430107P09Rik	275127	Dad1	293729
chr14	55906679	55906827	149	50	10	82.5	27.31	Dhrs2	46596	Dhrs4	190916
chr14	55947331	55947444	114	72	7	58.35	17.22	Dhrs2	87248	Dhrs4	150264
chr14	55995150	55995362	213	93	10	67.03	21.24	Dhrs2	135067	Dhrs4	102445
chr14	56673407	56673570	164	113	8	58.13	21.24	Mcpt2	10143	Mcpt4	5174
chr14	56766347	56766446	100	50	8	58.46	15.54	Gzmd	14990	Gzmg	9071
chr14	57068242	57068449	208	58	15	96.98	17.48	Rnf17	7874	Rnf17	10561
chr14	57074469	57074603	135	88	7	52.55	16.97	Rnf17	14101	Rnf17	4334
chr14	57156671	57156818	148	106	7	51.88	12.14	Cenpj	2483	Cenpj	4931
chr14	57312828	57313002	175	47	20	192.23	54.62	Mphosph8	567	Mphosph8	1630
chr14	57831563	57831667	105	60	7	57.38	15.38	Gjb6	79540	Cryl1	62308
chr14	57900826	57900964	139	36	7	53.84	18.21	Cryl1	6072	Cryl1	4376
chr14	58213745	58213909	165	64	13	99.62	21.24	Xpo4	1080	Xpo4	2067
chr14	58291938	58292088	151	78	8	58.05	11.15	Xpo4	8147	Lats2	16561
chr14	58347411	58347708	298	209	18	126.15	18.21	Lats2	6211	Lats2	5304
chr14	58992326	58992454	129	42	8	63.61	13.94	Fgf9	263913	1700129C05Rik	759551
chr14	59082569	59082720	152	47	7	51.05	12.14	Fgf9	354156	1700129C05Rik	669308
chr14	59277509	59277714	206	85	44	514.21	121.37	Fgf9	549096	1700129C05Rik	474368
chr14	59746824	59747062	239	122	10	62.17	24.27	Fgf9	1018411	1700129C05Rik	5053
chr14	60115085	60115217	133	42	7	55.23	15.17	Cab39l	34613	Cab39l	555
chr14	61187932	61188108	177	102	9	51.21	10.57	Fam123a	188832	Spata13	65634
chr14	62099834	62099988	155	71	10	59.98	11.2	Kpna3	41208	6330409N04Rik	53308
chr14	62331295	62331453	159	127	8	59.22	15.17	Dleu2	30348	Mir1196	39763
chr14	62333042	62333211	170	123	10	76.3	27.04	Dleu2	32095	Mir1196	38016
chr14	62571089	62571243	155	113	7	50.44	12.14	Mir1196	200031	Dleu7	323977
chr14	63047978	63048114	137	51	7	54.3	12.14	Gucy1b2	6281	Gucy1b2	4696
chr14	63262519	63262685	167	117	9	61.78	13.17	Gucy1b2	187486	Serpine3	19985
chr14	64556413	64556577	165	102	8	57.92	12.14	Pinx1	17954	Sox7	6130
chr14	67551565	67551697	133	90	7	55.23	15.17	Pnma2	15504	Bnip3l	52512
chr14	68515888	68515983	96	48	11	111.16	33.38	Dock5	16632	Dock5	35461
chr14	68779393	68779518	126	61	7	56.94	15.17	Nefm	36525	Adam7	336001
chr14	68851553	68851633	81	40	9	111.16	27.31	Nefm	108685	Adam7	263841
chr14	68910819	68910962	144	97	8	62.72	18.21	Nefm	167951	Adam7	204575
chr14	69508818	69508985	168	122	8	57.29	18.21	Adam28	235073	Stc1	138528
chr14	69780030	69780156	127	75	72	909.43	96.15	Stc1	123472	Nkx2-6	9829
chr14	69780437	69780601	165	34	26	191.27	37.86	Stc1	123879	Nkx2-6	9422
chr14	70635952	70636119	168	70	9	67.06	12.14	Ppp3cc	1005	Ppp3cc	333
chr14	70824085	70824263	179	48	10	74.48	15.17	Piwil2	1383	Piwil2	2229
chr14	71374916	71375054	139	95	7	53.84	18.21	Gfra2	6865	Gfra2	2147
chr14	71619324	71619435	112	49	7	54.92	15.18	Gfra2	241023	Fndc3a	1318436
chr14	71799938	71800158	221	92	14	55.47	11.31	Gfra2	421637	Fndc3a	1137822
chr14	72043681	72043825	145	45	7	52.52	12.14	Gfra2	665380	Fndc3a	894079
[truncated: 5,541 more rows]
