# Supplementary material for: Genome-wide Twist1 occupancy in endocardial cushion cells, embryonic limb buds, and peripheral nerve sheath tumor cells
Source: BMC Genomics. 2014 Sep 28;15(1):821. doi: 10.1186/1471-2164-15-821 (PMC4190347; doi:10.1186/1471-2164-15-821)
Supplement: Supplementary file 7 — Additional file : Table of gene lists for the four most predominant gene ontology (GO) categories associated with Twist1 binding regions as determined by ChIP-seq in E12.5 ECCs. The name and description of genes in the four gene ontology categories, cell-cell signaling, cell adhesion, cell morphogenesis, and neurogenesis, from the expressed genes associated with Twist1 binding regions within 50 Kb of a TSS in E12.5 ECCs. The presence of an E-box was not verified in this list. GO analysis was performed using ToppGene. (XLSX 59 KB) [file 12864_2014_6501_MOESM7_ESM.xlsx]

## Sheet: Sheet1
Additional File 7. Gene lists for the four most enriched gene ontology (GO) categories associated with Twist1 binding regions as determined by ChIP-seq in E12.5 ECCs.
	ECC Only ChIP-seq Peaks Associated Genes
Cell-cell signaling
Gene Name	Description
Abat	4-aminobutyrate aminotransferase
Adcyap1	Adenylate cyclase activating polypeptide 1
Adnp	Activity-dependent neuroprotective protein
Adra1a	Adrenergic receptor, alpha 1a
Agrn	Agrin
Apba2	Amyloid beta (A4) precursor protein-binding, family A, member 2
Atad1	ATPase family, AAA domain containing 1
Atp1a2	ATPase, Na+/K+ transporting, alpha 2 polypeptide
Atxn1	Ataxin 1
Avpr1b	Arginine vasopressin receptor 1B
Cacna1b	Calcium channel, voltage-dependent, N type, alpha 1B subunit
Cacna2d2	Calcium channel, voltage-dependent, alpha 2/delta subunit 2
Cadps	Calcium dependent activator protein for secretion
Camk4	Calcium/calmodulin-dependent protein kinase IV
Ccl27	Chemokine (C-C motif) ligand 27
Chrm3	Cholinergic receptor, muscarinic 3, cardiac
Chrnb4	Cholinergic receptor, nicotinic, beta polypeptide 4
Creb1	CAMP responsive element binding protein 1
Cspg5	Chondroitin sulfate proteoglycan 5
Cx3cl1	Chemokine (C-X3-C motif) ligand 1
Dennd1a	DENN/MADD domain containing 1A
Dlg2	Discs, large homolog 2 (Drosophila)
Dlgap1	Discs, large (Drosophila) homolog-associated protein 1
Dlgap2	Discs, large (Drosophila) homolog-associated protein 2
Dlgap4	Discs, large homolog-associated protein 4 (Drosophila)
Dnm2	Dynamin 2
Drd1a	Dopamine receptor D1A
Drd3	Dopamine receptor 3
Dtna	Dystrobrevin alpha
Edn2	Endothelin 2
Egfr	Epidermal growth factor receptor
Epha5	Eph receptor A5
Exoc4	Exocyst complex component 4
FAM3D	Oncoprotein induced transcript 1
Fgf14	Fibroblast growth factor 14
Fgf20	Fibroblast growth factor 20
Fgf9	Fibroblast growth factor 9
Fshr	Follicle stimulating hormone receptor
Fzd1	Frizzled homolog 1 (Drosophila)
Fzd4	Frizzled homolog 4 (Drosophila)
Fzd5	Frizzled homolog 5 (Drosophila)
Gabra3	Gamma-aminobutyric acid (GABA-A) receptor, subunit alpha 3
Gabra4	Gamma-aminobutyric acid (GABA-A) receptor, subunit alpha 4
Gabrb3	Gamma-aminobutyric acid (GABA-A) receptor, subunit beta 3
Gabrg3	Gamma-aminobutyric acid (GABA-A) receptor, subunit gamma 3
Gja10	Gap junction protein, alpha 10
Glra1	Glycine receptor, alpha 1 subunit
Glrb	Glycine receptor, beta subunit
Gnal	Guanine nucleotide binding protein, alpha stimulating, olfactory type
Gng10	Guanine nucleotide binding protein (G protein), gamma 10
Gng12	Guanine nucleotide binding protein (G protein), gamma 12
Gng4	Guanine nucleotide binding protein (G protein), gamma 4 subunit
Gng7	Guanine nucleotide binding protein (G protein), gamma 7 subunit
Gpr143	G protein-coupled receptor 143
Gpr50	G-protein-coupled receptor 50
Grb2	Growth factor receptor bound protein 2
Gria4	Glutamate receptor, ionotropic, AMPA4 (alpha 4)
Grid2	Glutamate receptor, ionotropic, delta 2
Grid2ip	Glutamate receptor, ionotropic, delta 2 (Grid2) interacting protein 1
Grik1	Glutamate receptor, ionotropic, kainate 1
Grik5	Glutamate receptor, ionotropic, kainate 5 (gamma 2)
Grip1	Glutamate receptor interacting protein 1
Grm7	Glutamate receptor, metabotropic 7
Grm8	Glutamate receptor, metabotropic 8
Hipk1	Homeodomain interacting protein kinase 1
Hipk2	Homeodomain interacting protein kinase 2
Hmgcr	3-hydroxy-3-methylglutaryl-Coenzyme A reductase
Hrh2	Histamine receptor H 2
Htr1b	5-hydroxytryptamine (serotonin) receptor 1B
Htr1f	5-hydroxytryptamine (serotonin) receptor 1F
Htr2c	5-hydroxytryptamine (serotonin) receptor 2C
Ica1	Islet cell autoantigen 1
Il15	Interleukin 15
Il17a	Interleukin 17A
Jph3	Junctophilin 3
Kcna5	Potassium voltage-gated channel, shaker-related subfamily, member 5
Kcnab1	Potassium voltage-gated channel, shaker-related subfamily, beta member 1
Kcnf1	Potassium voltage-gated channel, subfamily F, member 1
Kcnh1	Potassium voltage-gated channel, subfamily H (eag-related), member 1
Kcnh7	Potassium voltage-gated channel, subfamily H (eag-related), member 7
Kcnh8	Potassium voltage-gated channel, subfamily H (eag-related), member 8
Kcnj4	Potassium inwardly-rectifying channel, subfamily J, member 4
Kcnmb2	Potassium large conductance calcium-activated channel, subfamily M, beta member 2
Kcnq3	Potassium voltage-gated channel, subfamily Q, member 3
Kcns3	Potassium voltage-gated channel, delayed-rectifier, subfamily S, member 3
Lphn1	Latrophilin 1
Mbp	Myelin basic protein
Met	Met proto-oncogene
Mgea5	Meningioma expressed antigen 5 (hyaluronidase)
Mllt4	Myeloid/lymphoid or mixed lineage-leukemia translocation to 4 homolog (Drosophila)
Mtmr2	Myotubularin related protein 2
Myrip	Myosin VIIA and Rab interacting protein
Ncald	Neurocalcin delta
Ncs1	Neuronal calcium sensor 1
Nos1	Nitric oxide synthase 1, neuronal
Nos2	Nitric oxide synthase 2, inducible, macrophage
Nptx1	Neuronal pentraxin 1
Nptx2	Neuronal pentraxin 2
Npy2r	Neuropeptide Y receptor Y2
Npy6r	Neuropeptide Y receptor Y6
Nrxn1	Neurexin I
Nrxn3	Neurexin III
Ntf3	Neurotrophin 3
Ntrk2	Neurotrophic tyrosine kinase, receptor, type 2
Ophn1	Oligophrenin 1
Oprk1	Opioid receptor, kappa 1
Oprm1	Opioid receptor, mu 1
P2ry1	Purinergic receptor P2Y, G-protein coupled 1
Panx1	Pannexin 1
Park2	Parkin
Pcsk5	Proprotein convertase subtilisin/kexin type 5
Pde7b	Phosphodiesterase 7B
Pex5l	Peroxisomal biogenesis factor 5-like
Pgr	Progesterone receptor
Pi4ka	Phosphatidylinositol 4-kinase, catalytic, alpha polypeptide
Pla2g6	Phospholipase A2, group VI
Plcb1	Phospholipase C, beta 1
Prkacb	Protein kinase, cAMP dependent, catalytic, beta
Prkar1b	Protein kinase, cAMP dependent regulatory, type I beta
Prkca	Protein kinase C, alpha
Prkce	Protein kinase C, epsilon
Psen1	Presenilin 1
Psmd9	Proteasome (prosome, macropain) 26S subunit, non-ATPase, 9
Pth	Parathyroid hormone
Pthlh	Parathyroid hormone-like peptide
Ptk2	PTK2 protein tyrosine kinase 2
Rab11a	RAB11a, member RAS oncogene family
Rasd2	RASD family, member 2
Rasgrf2	RAS protein-specific guanine nucleotide-releasing factor 2
Reln	Reelin
Rims2	Regulating synaptic membrane exocytosis 2
Rit2	Ras-like without CAAX 2
Runx1	Runt related transcription factor 1
Scg5	Secretogranin V
Scn3b	Sodium channel, voltage-gated, type III, beta
Sec11a	SEC11 homolog A (S. cerevisiae)
Serpine2	Serine (or cysteine) peptidase inhibitor, clade E, member 2
Sh3gl2	SH3-domain GRB2-like 2
Sipa1l1	Signal-induced proliferation-associated 1 like 1
Slc18a1	Solute carrier family 18 (vesicular monoamine), member 1
Slc1a4	Solute carrier family 1 (glutamate/neutral amino acid transporter), member 4
Slc1a6	Solute carrier family 1 (high affinity aspartate/glutamate transporter), member 6
Slc25a4	Solute carrier family 25 (mitochondrial carrier, adenine nucleotide translocator), member 4
Stc2	Stanniocalcin 2
Stxbp5l	Syntaxin binding protein 5-like
Sv2b	Synaptic vesicle glycoprotein 2 b
Syn2	Synapsin II
Syt2	Synaptotagmin II
Syt4	Synaptotagmin IV
Syt9	Synaptotagmin IX
Tac1	Tachykinin 1
Tbx3	T-box 3
Th	Tyrosine hydroxylase
Tnfrsf11a	Tumor necrosis factor receptor superfamily, member 11a
Tnr	Tenascin R
Trhde	TRH-degrading enzyme
Trpc4	Transient receptor potential cation channel, subfamily C, member 4
Tshr	Thyroid stimulating hormone receptor
Ucn3	Urocortin 3
Unc13c	Unc-13 homolog C (C. elegans)
Usp46	Ubiquitin specific peptidase 46
Uts2	Urotensin 2
Vamp2	Vesicle-associated membrane protein 2
Wnt2b	Wingless related MMTV integration site 2b
Ywhaz	Tyrosine 3-monooxygenase/tryptophan 5-monooxygenase activation protein, zeta polypeptide
Cell adhesion
Gene Name	Description
Adam10	A disintegrin and metallopeptidase domain 10
Adam22	A disintegrin and metallopeptidase domain 22
Adam23	A disintegrin and metallopeptidase domain 23
Aimp1	Aminoacyl tRNA synthetase complex-interacting
Alox15	multifunctional protein 1
Ambn	Ameloblastin
Amelx	Amelogenin X chromosome
Atp2c1	ATPase, Ca++-sequestering
Azgp1	Alpha-2-glycoprotein 1, zinc
Bmp1	Bone morphogenetic protein 1
Bmpr1b	Bone morphogenetic protein receptor, type 1B
Btbd9	BTB (POZ) domain containing 9
Ccr7	Chemokine (C-C motif) receptor 7
Ccr8	Chemokine (C-C motif) receptor 8
Cd97	CD97 antigen
Cdh13	Cadherin 13
Cdh18	Cadherin 18
Cdh20	Cadherin 20
Cdh26	Cadherin-like 26
Cdh3	Cadherin 3
Cdh4	Cadherin 4
Cdh5	Cadherin 5
Cdh6	Cadherin 6
Cdon	Cell adhesion molecule-related/down-regulated by oncogenes
Chl1	Cell adhesion molecule with homology to L1CAM
Cldn14	Claudin 14
Cldn18	Claudin 18
Cldn19	Claudin 19
Col12a1	Collagen, type XII, alpha 1
Col19a1	Collagen, type XIX, alpha 1
Col26a1	Collagen, type XXVI, alpha 1
Col4a6	Collagen, type IV, alpha 6
Cpxm2	Carboxypeptidase X 2 (M14 family)
Ctnna1	Catenin (cadherin associated protein), alpha 1
Ctnna2	Catenin (cadherin associated protein), alpha 2
Ctnna3	Catenin (cadherin associated protein), alpha 3
Ctnnd1	Catenin (cadherin associated protein), delta 1
Ctnnd2	Catenin (cadherin associated protein), delta 2
Cxadr	Coxsackievirus and adenovirus receptor
Cyr61	Cysteine rich protein 61
Cyth3	Cytohesin 3
Dcbld1	Discoidin, CUB and LCCL domain containing 1
Dcbld2	Discoidin, CUB and LCCL domain containing 2
Dgcr2	DiGeorge syndrome critical region gene 2
Dlc1	Deleted in liver cancer 1
Dmp1	Dentin matrix protein 1
Dsc3	Desmocollin 3
Eda	Ectodysplasin-A
Edil3	EGF-like repeats and discoidin I-like domains 3
Emb	Embigin
Emr1	EGF-like module containing, mucin-like, hormone receptor-like sequence 1
F11r	F11 receptor
Faf1	Fas-associated factor 1
Fat3	FAT tumor suppressor homolog 3 (Drosophila)
Fbln7	Fibulin 7
Glycam1	Glycosylation dependent cell adhesion molecule 1
Gp9	Glycoprotein 9 (platelet)
Hapln2	Hyaluronan and proteoglycan link protein 2
Ibsp	Integrin binding sialoprotein
Il12a	Interleukin 12a
Itgax	Integrin alpha X
Itgb1bp1	Integrin beta 1 binding protein 1
Itgb6	Integrin beta 6
Jag2	Jagged 2
Lama3	Laminin, alpha 3
Macf1	Microtubule-actin crosslinking factor 1
Mllt4	Myeloid/lymphoid or mixed lineage-leukemia translocation to 4 homolog (Drosophila)
Mpdz	Multiple PDZ domain protein
Myh9	Myosin, heavy polypeptide 9, non-muscle
Nat8	N-acetyltransferase 8
Nid2	Nidogen 2
Notch1	Notch gene homolog 1 (Drosophila)
Nrcam	Neuron-glia-CAM-related cell adhesion molecule
Pcdh11x	Protocadherin 11 X-linked
Pcdh15	Protocadherin 15
Pcdh18	Protocadherin 18
Pcdh8	Protocadherin 8
Pcdh9	Protocadherin 9
Pcdhb15	Protocadherin beta 15
Pcdhb8	Protocadherin beta 8
Pcdhga12	Protocadherin gamma subfamily A, 12
Pdzd2	PDZ domain containing 2
Pik3cg	Phosphoinositide-3-kinase, catalytic, gamma polypeptide
Pip5k1a	Phosphatidylinositol-4-phosphate 5-kinase, type 1 alpha
Pkp1	Plakophilin 1
Plcb1	Phospholipase C, beta 1
Plxnc1	Plexin C1
Podxl	Podocalyxin-like
Ppfibp1	PTPRF interacting protein, binding protein 1 (liprin beta 1)
Ppm1f	Protein phosphatase 1F (PP2C domain containing)
Prkca	Protein kinase C, alpha
Prkcd	Protein kinase C, delta
Prkce	Protein kinase C, epsilon
Prlr	Prolactin receptor
Psen1	Presenilin 1
Pstpip1	Proline-serine-threonine phosphatase-interacting protein 1
Ptk2	PTK2 protein tyrosine kinase 2
Ptk2b	PTK2 protein tyrosine kinase 2 beta
Ptprd	Protein tyrosine phosphatase, receptor type, D
Ptprt	Protein tyrosine phosphatase, receptor type, T
Pvr	Poliovirus receptor
Pvrl3	Poliovirus receptor-related 3
Radil	Ras association and DIL domains
Rapgef1	Rap guanine nucleotide exchange factor (GEF) 1
Reln	Reelin
Ror2	Receptor tyrosine kinase-like orphan receptor 2
Rpsa	Ribosomal protein SA
Sdk1	Sidekick homolog 1 (chicken)
Sdk2	Sidekick homolog 2 (chicken)
Serpini1	Serine (or cysteine) peptidase inhibitor, clade I, member 1
Slamf7	SLAM family member 7
Sorbs3	Sorbin and SH3 domain containing 3
Spam1	Sperm adhesion molecule 1
Spock1	Sparc/osteonectin, cwcv and kazal-like domains proteoglycan 1
Src	Rous sarcoma oncogene
Stat5b	Signal transducer and activator of transcription 5B
Sympk	Symplekin
Tesk2	Testis-specific kinase 2
Tln2	Talin 2
Tsc1	Tuberous sclerosis 1
Vav1	Vav 1 oncogene
Vwc2	Von Willebrand factor C domain containing 2
Cell morphogenesis
Gene Name	Description
Ablim1	Actin-binding LIM protein 1
Amelx	Amelogenin X chromosome
Amigo1	Adhesion molecule with Ig like domain 1
Ank1	Ankyrin 1, erythroid
Antxr1	Anthrax toxin receptor 1
Ap2a2	Adaptor protein complex AP-2, alpha 2 subunit
Ap2b1	Adaptor-related protein complex 2, beta 1 subunit
Ap2s1	Adaptor-related protein complex 2, sigma 1 subunit
Arhgap15	Rho GTPase activating protein 15
Arhgap39	Rho GTPase activating protein 39
Arhgef1	Rho guanine nucleotide exchange factor (GEF) 1
Avil	Advillin
Barhl2	BarH-like 2 (Drosophila)
Bbs4	Bardet-Biedl syndrome 4 homolog (human)
Bmp5	Bone morphogenetic protein 5
Bmpr1b	Bone morphogenetic protein receptor, type 1B
Brsk1	BR serine/threonine kinase 1
Brwd3	Bromodomain and WD repeat domain containing 3
Cacna1a	Calcium channel, voltage-dependent, P/Q type, alpha 1A subunit
Cacna1d	Calcium channel, voltage-dependent, L type, alpha 1D subunit
Cacnb1	Calcium channel, voltage-dependent, beta 1 subunit
Cacnb2	Calcium channel, voltage-dependent, beta 2 subunit
Cdc42ep5	CDC42 effector protein (Rho GTPase binding) 5
Clasp1	CLIP associating protein 1
Creb1	CAMP responsive element binding protein 1
Cryaa	Crystallin, alpha A
Dab2	Disabled homolog 2 (Drosophila)
Dicer1	Dicer1, Dcr-1 homolog (Drosophila)
Dlc1	Deleted in liver cancer 1
Dst	Dystonin
Dtnbp1	Dystrobrevin binding protein 1
Dynlt1	Dynein light chain Tctex-type 1
Dzip1l	DAZ interacting protein 1-like
Egfr	Epidermal growth factor receptor
Epha5	Eph receptor A5
Esrrb	Estrogen related receptor, beta
Fgd4	FYVE, RhoGEF and PH domain containing 4
Foxd1	Forkhead box D1
Foxf2	Forkhead box F2
Fzd1	Frizzled homolog 1 (Drosophila)
Fzd5	Frizzled homolog 5 (Drosophila)
Gas2	Growth arrest specific 2
Gli3	GLI-Kruppel family member GLI3
Hydin	Hydrocephalus inducing
Ift140	Intraflagellar transport 140 homolog (Chlamydomonas)
Il7r	Interleukin 7 receptor
Intu	Inturned planar cell polarity effector homolog (Drosophila)
Kank1	KN motif and ankyrin repeat domains 1
Lect1	Leukocyte cell derived chemotaxin 1
Matn1	Matrilin 1, cartilage matrix protein 1
Myl12b	Myosin, light chain 12B, regulatory
Myo7a	Myosin VIIa
Ndn	Necdin
Nfatc1	Nuclear factor of activated T-cells, cytoplasmic, calcineurin-dependent 1
Nptx1	Neuronal pentraxin 1
Nr4a3	Nuclear receptor subfamily 4, group A, member 3
Ntng2	Netrin G2
Ntrk3	Neurotrophic tyrosine kinase, receptor, type 3
Pak2	P21 (CDKN1A)-activated kinase 2
Pard3	Par-3 (partitioning defective 3) homolog (C. elegans)
Poc1b	POC1 centriolar protein homolog B
Pou4f3	POU domain, class 4, transcription factor 3
Prkca	Protein kinase C, alpha
Psen1	Presenilin 1
Ptk2b	PTK2 protein tyrosine kinase 2 beta
Rap2a	RAS related protein 2a
Robo1	Roundabout homolog 1 (Drosophila)
Robo3	Roundabout homolog 3 (Drosophila)
Runx3	Runt related transcription factor 3
Sfrp1	Secreted frizzled-related protein 1
Sh3gl2	SH3-domain GRB2-like 2
Shroom4	Shroom family member 4
Sipa1l1	Signal-induced proliferation-associated 1 like 1
Six2	Sine oculis-related homeobox 2 homolog (Drosophila)
Slc11a2	Solute carrier family 11 (proton-coupled divalent metal ion transporters), member 2
Slitrk2	SLIT and NTRK-like family, member 2
Smarca4	SWI/SNF related, matrix associated, actin dependent regulator of chromatin, subfamily a, member 4
Sod1	Superoxide dismutase 1, soluble
Sox9	SRY-box containing gene 9
Spag16	Sperm associated antigen 16
Src	Rous sarcoma oncogene
Stk25	Serine/threonine kinase 25 (yeast)
Stk36	Serine/threonine kinase 36 (fused homolog, Drosophila)
Syne1	Synaptic nuclear envelope 1
Tbccd1	TBCC domain containing 1
Tctn3	Tectonic family member 3
Tiam1	T-cell lymphoma invasion and metastasis 1
Tmem17	Transmembrane protein 17
Trim28	Tripartite motif protein 28
Triobp	TRIO and F-actin binding protein
Trpc4	Transient receptor potential cation channel, subfamily C, member 4
Trpc6	Transient receptor potential cation channel, subfamily C, member 6
Trpc7	Transient receptor potential cation channel, subfamily C, member 7
Ttc21b	Tetratricopeptide repeat domain 21B
Uchl1	Ubiquitin carboxy-terminal hydrolase L1
UGT8	UDP galactosyltransferase 8A
Ulk4	Unc-51-like kinase 4 (C. elegans)
Unc5a	Unc-5 homolog A (C. elegans)
Unc5c	Unc-5 homolog C (C. elegans)
Unc5d	Unc-5 homolog D (C. elegans)
Vdr	Vitamin D receptor
Wasf3	WAS protein family, member 3
Wdr19	WD repeat domain 19
Wnt7b	Wingless-related MMTV integration site 7B
Wnt9b	Wingless-type MMTV integration site 9B
Zic2	Zic finger protein of the cerebellum 2
Neurogenesis
Gene Name	Description
Abl1	V-abl Abelson murine leukemia oncogene 1
Actg1	Actin, gamma, cytoplasmic 1
Akap5	A kinase (PRKA) anchor protein 5
Alk	Anaplastic lymphoma kinase
Atp8a2	ATPase, aminophospholipid transporter-like, class I, type 8A, member 2
Cbfa2t2	Core-binding factor, runt domain, alpha subunit 2, translocated to, 2 (human)
Cdk5rap2	CDK5 regulatory subunit associated protein 2
Cdon	Cell adhesion molecule-related/down-regulated by oncogenes
Cecr2	Cat eye syndrome chromosome region, candidate 2 homolog (human)
Chat	Choline acetyltransferase
Chl1	Cell adhesion molecule with homology to L1CAM
Chrdl1	Chordin-like 1
Cit	Citron
Clasp1	CLIP associating protein 1
Clmn	Calmin
Cntn1	Contactin 1
Cntn4	Contactin 4
Cntnap2	Contactin associated protein-like 2
Col4a4	Collagen, type IV, alpha 4
Creb1	CAMP responsive element binding protein 1
Dcc	Deleted in colorectal carcinoma
Dcdc2a	Doublecortin domain containing 2a
Dcx	Doublecortin
Dlx2	Distal-less homeobox 2
Dst	Dystonin
Epha3	Eph receptor A3
Epha5	Eph receptor A5
Evx1	Even skipped homeotic gene 1 homolog
Fzd8	Frizzled homolog 8 (Drosophila)
Gdpd5	Glycerophosphodiester phosphodiesterase domain containing 5
Gigyf2	GRB10 interacting GYF protein 2
Gli3	GLI-Kruppel family member GLI3
Gnao1	Guanine nucleotide binding protein, alpha o
Gpr98	G protein-coupled receptor 98
Grb2	Growth factor receptor bound protein 2
Gsx1	GS homeobox 1
Itga9	Integrin alpha 9
Itgb3	Integrin beta 3
Kalrn	Kalirin, RhoGEF kinase
Kcnq3	Potassium voltage-gated channel, subfamily Q, member 3
Klhl1	Kelch-like 1 (Drosophila)
Lbx1	Ladybird homeobox homolog 1 (Drosophila)
Lhx5	LIM homeobox protein 5
Lhx9	LIM homeobox protein 9
Lmx1a	LIM homeobox transcription factor 1 alpha
Lmx1b	LIM homeobox transcription factor 1 beta
Mag	Myelin-associated glycoprotein
Map2k2	Mitogen activated protein kinase kinase 2
Mapt	Microtubule-associated protein tau
Mdga2	MAM domain containing glycosylphosphatidylinositol anchor 2
Met	Met proto-oncogene
Mtmr2	Myotubularin related protein 2
Mtpn	Myotrophin
Mycbp2	MYC binding protein 2
Myh9	Myosin, heavy polypeptide 9, non-muscle
Ndn	Necdin
Neurod1	Neurogenic differentiation 1
Nf1	Neurofibromatosis 1
Ngf	Nerve growth factor
Nkx6-2	NK6 transcription factor related, locus 2 (Drosophila)
Notch3	Notch gene homolog 3 (Drosophila)
Ntm	Neurotrimin
Ntng2	Netrin G2
Phgdh	3-phosphoglycerate dehydrogenase
Picalm	Phosphatidylinositol binding clathrin assembly protein
Pld2	Phospholipase D2
Plk5	Polo-like kinase 5
Plxna2	Plexin A2
Plxna4	Plexin A4
Plxnc1	Plexin C1
Ppp1cc	Protein phosphatase 1, catalytic subunit, gamma isoform
Ppp1r9a	Protein phosphatase 1, regulatory (inhibitor) subunit 9A
Prex1	phosphatidylinositol-3,4,5-trisphosphate-dependent Rac exchange factor 1
Prkci	Protein kinase C, iota
Prkd1	Protein kinase D1
Ptprr	Protein tyrosine phosphatase, receptor type, R
Rgs6	Regulator of G-protein signaling 6
Runx1	Runt related transcription factor 1
Sarm1	Sterile alpha and HEAT/Armadillo motif containing 1
Scn3b	Sodium channel, voltage-gated, type III, beta
Scn8a	Sodium channel, voltage-gated, type VIII, alpha
Sema6a	Sema domain, transmembrane domain (TM), and cytoplasmic domain, (semaphorin) 6A
Slc4a7	Solute carrier family 4, sodium bicarbonate cotransporter, member 7
Sox3	SRY-box containing gene 3
Stmn2	Stathmin-like 2
Sufu	Suppressor of fused homolog (Drosophila)
Tcf12	Transcription factor 12
Tmc1	Transmembrane channel-like gene family 1
Tulp1	Tubby like protein 1
Uhmk1	U2AF homology motif (UHM) kinase 1
Ush2a	Usher syndrome 2A (autosomal recessive, mild) homolog (human)
Vwc2l	Von Willebrand factor C domain-containing protein 2-like
The name and description of genes in the four most enriched gene ontology terms, cell-cell signalling, cell adhesion, cell morphogenesis, and neurogenesis, from the expressed genes associated with Twist1 binding peaks within 50Kb of a TSS in E12.5 ECCs. Presence of an E-box was not verified in this list. GO analysis was performed using ToppGene.
