# Supplementary material for: Genome-wide Twist1 occupancy in endocardial cushion cells, embryonic limb buds, and peripheral nerve sheath tumor cells
Source: BMC Genomics. 2014 Sep 28;15(1):821. doi: 10.1186/1471-2164-15-821 (PMC4190347; doi:10.1186/1471-2164-15-821)
Supplement: Supplementary file 8 — Additional file 8: Table of gene lists for the four most predominant gene ontology (GO) categories associated with Twist1 binding regions as determined by ChIP-seq in E10.5 limb buds. The name and description of genes in the four GO categories, kinase activity, cell migration, neurogenesis, and cytoskeletal proteins, from the expressed genes associated with binding regions within 50 Kb of a TSS in E10.5 limb buds. The presence of an E-box was not verified in this list. GO analysis was performed using ToppGene. (XLSX 55 KB) [file 12864_2014_6501_MOESM8_ESM.xlsx]

## Sheet: Sheet1
Additional File 8. Gene lists for the four most enriched gene ontology (GO) categories associated with Twist1 binding regions as determined by ChIP-seq in E10.5 limb buds.
Limb Only ChIP-seq Peaks Associated Genes
Kinase activity
Gene Name	Description
Aak	Aurora-A kinase
Acsl1	Acyl-CoA synthetase long-chain family member 1
Adcy5	Adenylate cyclase 5
Aida	Axin interactor, dorsalization associated
Akap5	A kinase (PRKA) anchor protein 5
Akt3	Thymoma viral proto-oncogene 3
Atf6	Activating transcription factor 6
Bcr	Breakpoint cluster region homolog
Bmp2k	BMP2 inducible kinase
Bmp5	Bone morphogenetic protein 5
Btk	Bruton agammaglobulinemia tyrosine kinase
Bub1	Budding uninhibited by benzimidazoles 1 homolog (S. cerevisiae)
Cab39	Calcium binding protein 39
Camk1d	Calcium/calmodulin-dependent protein kinase ID
Camk2d	Calcium/calmodulin-dependent protein kinase II, delta
Casp3	Caspase 3
Ccdc88a	Coiled coil domain containing 88A
Ccnt1	Cyclin T1
Cd36	CD36 antigen
Cdc42bpa	Cdc42 binding protein kinase alpha
Cdk17	Cyclin-dependent kinase 17
Cdk8	Cyclin-dependent kinase 8
Cdkl3	Cyclin-dependent kinase-like 3
Cdkn3	Cyclin-dependent kinase inhibitor 3
Chordc1	Cysteine and histidine-rich domain (CHORD)-containing, zinc-binding protein 1
Chrna3	Cholinergic receptor, nicotinic, alpha polypeptide 3
Cit	Citron
Cpne3	Copine III
Csnk1a1	Casein kinase 1, alpha 1
Csnk1e	Casein kinase 1, epsilon
Csnk1g3	Casein kinase 1, gamma 3
Dclk1	Doublecortin-like kinase 1
Ddr2	Discoidin domain receptor family, member 2
Dyrk2	Dual-specificity tyrosine-(Y)-phosphorylation regulated kinase 2
Eif2a	Eukaryotic translation initiation factor 2a
Eif2ak4	Eukaryotic translation initiation factor 2 alpha kinase 4
Epha5	Eph receptor A5
Epha7	Eph receptor A7
Erc1	ELKS/RAB6-interacting/CAST family member 1
Faf1	Fas-associated factor 1
Fam72a	Family with sequence similarity 72, member A
Fbxw7	F-box and WD-40 domain protein 7, archipelago homolog (Drosophila)
Fnip1	Folliculin interacting protein 1
Frk	Fyn-related kinase
Frs2	Fibroblast growth factor receptor substrate 2
Grem1	Gremlin 1
Gucy2c	Guanylate cyclase 2c
Htatip2	HIV-1 tat interactive protein 2, homolog (human)
Ibtk	Inhibitor of Bruton agammaglobulinemia tyrosine kinase
Il34	Interleukin 34
Il5	Interleukin 5
Kalrn	Kalirin, RhoGEF kinase
Kras	V-Ki-ras2 Kirsten rat sarcoma viral oncogene homolog
Lats2	Large tumor suppressor 2
Magi3	Membrane associated guanylate kinase, WW and PDZ domain containing 3
Malt1	Mucosa associated lymphoid tissue lymphoma translocation gene 1
Map2k4	Mitogen activated protein kinase kinase 4
Map3k1	Mitogen activated protein kinase kinase kinase 1
Map3k2	Mitogen activated protein kinase kinase kinase 2
Map3k4	Mitogen activated protein kinase kinase kinase 4
Map4k3	Mitogen-activated protein kinase kinase kinase kinase 3
Map4k4	Mitogen-activated protein kinase kinase kinase kinase 4
Mark3	MAP/microtubule affinity-regulating kinase 3
Mast4	Microtubule associated serine/threonine kinase family member 4
Mbtps2	Membrane-bound transcription factor peptidase, site 2
Melk	Maternal embryonic leucine zipper kinase
Mylk	Myosin, light polypeptide kinase
Ndufs4	NADH dehydrogenase (ubiquinone) Fe-S protein 4
Nek5	NIMA (never in mitosis gene a)-related expressed kinase 5
Nlk	Nemo like kinase
Nrg3	Neuregulin 3
Ntrk2	Neurotrophic tyrosine kinase, receptor, type 2
Pak1	P21 (CDKN1A)-activated kinase 1
Pak3	P21 (CDKN1A)-activated kinase 3
Pak7	P21 (CDKN1A)-activated kinase 7
Pan3	PAN3 polyA specific ribonuclease subunit homolog (S. cerevisiae)
Pde5a	Phosphodiesterase 5A, cGMP-specific
Pdgfd	Platelet-derived growth factor, D polypeptide
Pdia5	Protein disulfide isomerase associated 5
Pdk1	Pyruvate dehydrogenase kinase, isoenzyme 1
Pdk3	Pyruvate dehydrogenase kinase, isoenzyme 3
Phka1	Phosphorylase kinase alpha 1
Phkb	Phosphorylase kinase beta
Prkaa1	Protein kinase, AMP-activated, alpha 1 catalytic subunit
Prkar2a	Protein kinase, cAMP dependent regulatory, type II alpha
Prkcb	Protein kinase C, beta
Prkcz	Protein kinase C, zeta
Prkag2	Protein kinase, AMP-activated, gamma 2 non-catalytic subunit
Prkd1	Protein kinase D1
Prkg1	Protein kinase, cGMP-dependent, type I
Prkrip1	Prkr interacting protein 1 (IL11 inducible)
Prkx	Protein kinase, X-linked
Prpf4b	PRP4 pre-mRNA processing factor 4 homolog B (yeast)
Ptpn11	Protein tyrosine phosphatase, non-receptor type 11
Rap1a	RAS-related protein-1a
Rap2c	RAP2C, member of RAS oncogene family
Rapgef4	Rap guanine nucleotide exchange factor (GEF) 4
Rbpms	RNA binding protein gene with multiple splicing
Rgs3	Regulator of G-protein signaling 3
Rictor	RPTOR independent companion of MTOR, complex 2
Ror1	Receptor tyrosine kinase-like orphan receptor 1
Ror2	Receptor tyrosine kinase-like orphan receptor 2
Rps6ka3	Ribosomal protein S6 kinase polypeptide 3
Rps6ka6	Ribosomal protein S6 kinase polypeptide 6
Rsrc1	Arginine/serine-rich coiled-coil 1
Sgk3	Serum/glucocorticoid regulated kinase 3
Smad2	MAD homolog 2 (Drosophila)
Smad7	MAD homolog 7 (Drosophila)
Snx6	Sorting nexin 6
Spred2	Sprouty-related, EVH1 domain containing 2
Spry2	Sprouty homolog 2 (Drosophila)
Stat4	Signal transducer and activator of transcription 4
Stk3	Serine/threonine kinase 3 (Ste20, yeast homolog)
Stk32c	Serine/threonine kinase 32C
Stk39	Serine/threonine kinase 39, STE20/SPS1 homolog (yeast)
Stradb	STE20-related kinase adaptor beta
Syvn1	Synovial apoptosis inhibitor 1, synoviolin
Taok1	TAO kinase 1
Taok3	TAO kinase 3
Tlk2	Tousled-like kinase 2 (Arabidopsis)
Tnni3k	TNNI3 interacting kinase
Tpx2	TPX2, microtubule-associated protein homolog (Xenopus laevis)
Trim24	Tripartite motif protein 24
Vrk3	Vaccinia related kinase 3
Wnk1	WNK lysine deficient protein kinase 1
Wnk2	WNK lysine deficient protein kinase 2
Zak	sterile alpha motif and leucine zipper containing kinase AZK
Zfp91	Zinc finger protein 91
Cell migration
Gene Name	Description
Abhd2	Abhydrolase domain containing 2
Abhd6	Abhydrolase domain containing 6
Abl2	V-abl Abelson murine leukemia viral oncogene 2 (arg, Abelson-related gene)
Adam9	A disintegrin and metallopeptidase domain 9 (meltrin gamma)
Amotl1	Angiomotin-like 1
Ank1	Ankyrin 1, erythroid
Ank3	Ankyrin 3, epithelial
Anxa3	Annexin A3
Ap2s1	Adaptor-related protein complex 2, sigma 1 subunit
Apbb2	Amyloid beta (A4) precursor protein-binding, family B, member 2
App	Amyloid beta (A4) precursor protein
Arid5b	AT rich interactive domain 5B (Mrf1 like)
Arrb2	Arrestin, beta 2
Atp1a2	ATPase, Na+/K+ transporting, alpha 2 polypeptide
Barhl2	BarH-like 2 (Drosophila)
Bcl11b	B-cell leukemia/lymphoma 11B
Bcr	Breakpoint cluster region homolog
Cdc20	Cell division cycle 20 homolog (S. cerevisiae)
Cdk5rap2	CDK5 regulatory subunit associated protein 2
Cdc42bpa	Cdc42 binding protein kinase alpha
Cdh13	Cadherin 13
Ceacam1	CEA-related cell adhesion molecule 1
Clasp2	CLIP associating protein 2
Cltc	Clathrin, heavy polypeptide (Hc)
Cntn4	Contactin 4
Col18a1	Collagen, type XVIII, alpha 1
Cxcl5	Chemokine (C-X-C motif) ligand 5
Dab2ip	Disabled homolog 2 (Drosophila) interacting protein
Dag1	Dystroglycan 1
Ddr2	Discoidin domain receptor family, member 2
Dnah17	Dynein, axonemal, heavy chain 17
Dnah2	Dynein, axonemal, heavy chain 2
Dnah7	Dynein, axonemal, heavy chain 7
Dpep1	Dipeptidase 1 (renal)
Dscam	Down syndrome cell adhesion molecule
Dync2h1	Dynein cytoplasmic 2 heavy chain 1
Epb4.1l5	Erythrocyte protein band 4.1-like 5
Epha5	Eph receptor A5
Epha7	Eph receptor A7
Etv4	Ets variant gene 4 (E1A enhancer binding protein, E1AF)
FAM60A	Erythrocyte protein band 4.1-like 5
Fscn1	Fascin homolog 1, actin bundling protein (Strongylocentrotus purpuratus)
Fut8	Fucosyltransferase 8
Fzd3	Frizzled homolog 3 (Drosophila)
Gab2	Growth factor receptor bound protein 2-associated protein 2
Gpc6	Glypican 6
Grem1	Gremlin 1
Grm5	Glutamate receptor, metabotropic 5
Hand2	Heart and neural crest derivatives expressed transcript 2
Hrh1	Histamine receptor H 1
Inpp5d	Inositol polyphosphate-5-phosphatase D
Itga4	Integrin alpha 4
Itga6	Integrin alpha 6
Jam3	Junction adhesion molecule 3
KIF4A	Kinesin family member 4
Lef1	Lymphoid enhancer binding factor 1
Lgi1	Leucine-rich repeat LGI family, member 1
Hace1	HECT domain and ankyrin repeat containing, E3 ubiquitin protein ligase 1
Map3k1	Mitogen activated protein kinase kinase kinase 1
Mcc	Mutated in colorectal cancers
Mkks	McKusick-Kaufman syndrome protein
Msn	Moesin
Mycbp2	MYC binding protein 2
Myo5a	Myosin Va
Ncam1	Neural cell adhesion molecule 1
Nfatc2	Nuclear factor of activated T-cells, cytoplasmic, calcineurin-dependent 2
Nkd1	Naked cuticle 1 homolog (Drosophila)
Nr2f1	Nuclear receptor subfamily 2, group F, member 1
Ophn1	Oligophrenin 1
Pik3c2g	Phosphatidylinositol 3-kinase, C2 domain containing, gamma polypeptide
Pkp2	Plakophilin 2
Pla2g6	Phospholipase A2, group VI
Plcb1	Phospholipase C, beta 1
Podxl	Podocalyxin-like
Ppap2a	Phosphatidic acid phosphatase 2a
Ppp2r3a	Protein phosphatase 2 (formerly 2A), regulatory subunit B'', alpha
Prkg1	Protein kinase, cGMP-dependent, type I
Prkx	Protein kinase, X-linked
Ptafr	Platelet-activating factor receptor
Ptprj	Protein tyrosine phosphatase, receptor type, J
Ptprk	Protein tyrosine phosphatase, receptor type, K
Pvrl2	Poliovirus receptor-related 2
Rala	V-ral simian leukemia viral oncogene homolog A (ras related)
Ralbp1	RalA binding protein 1
Ranbp9	RAN binding protein 9
Rapgef4	Rap guanine nucleotide exchange factor (GEF) 4
Rfx3	Regulatory factor X, 3 (influences HLA class II expression)
Ror2	Receptor tyrosine kinase-like orphan receptor 2
Rps6ka3	Ribosomal protein S6 kinase polypeptide 3
Rps6ka6	Ribosomal protein S6 kinase polypeptide 6
Selk	Selenoprotein K
Six4	Sine oculis-related homeobox 4 homolog (Drosophila)
Slc16a1	Solute carrier family 16 (monocarboxylic acid transporters), member 1
Smad7	MAD homolog 7 (Drosophila)
Sos2	Son of sevenless homolog 2 (Drosophila)
Spag9	Sperm associated antigen 9
Spn	Sialophorin
Sulf1	Sulfatase 1
Tbccd1	TBCC domain containing 1
Tek	Endothelial-specific receptor tyrosine kinase
Tlx3	T-cell leukemia, homeobox 3
Tmem18	Transmembrane protein 18
Tnr	Tenascin R
Tpm1	Tropomyosin 1, alpha
Tubb2b	Tubulin, beta 2b
Unc5b	Unc-5 homolog B (C. elegans)
Vcl	Vinculin
Wnt5b	Wingless-related MMTV integration site 5B
Wwp2	WW domain containing E3 ubiquitin protein ligase 2
Ywhab	Tyrosine 3-monooxygenase/tryptophan 5-monooxygenase activation protein, beta polypeptide
ZNF639	Zinc finger protein 639
Neurogenesis
Gene Name	Description
Abt1	Activator of basal transcription
Acsl6	Acyl-CoA synthetase long-chain family member 6
Adam22	A disintegrin and metallopeptidase domain 22
Agtpbp1	ATP/GTP binding protein 1
Atxn10	Ataxin 10
B3gnt2	UDP-GlcNAc:betaGal beta-1,3-N-acetylglucosaminyltransferase 2
Bche	Butyrylcholinesterase
Bdnf	Brain derived neurotrophic factor
Caprin1	Cell cycle associated protein 1
Ccdc66	Coiled-coil domain containing 66
Cck	Cholecystokinin
Dock7	Dedicator of cytokinesis 7
Dync2h1	Dynein cytoplasmic 2 heavy chain 1
Cecr2	Cat eye syndrome chromosome region, candidate 2 homolog (human)
Chn1	Chimerin (chimaerin) 1
Chrdl1	Chordin-like 1
Chrna3	Cholinergic receptor, nicotinic, alpha polypeptide 3
Cltc	Clathrin, heavy polypeptide (Hc)
Cntnap2	Contactin associated protein-like 2
Cux1	cut-like homeobox 1
Dclk1	Doublecortin-like kinase 1
Dfna5	deafness, autosomal dominant 5 (human)
Dmd	Dystrophin, muscular dystrophy
Dnmt3b	DNA methyltransferase 3B
Dock7	Dedicator of cytokinesis 7
Dscaml1	Down syndrome cell adhesion molecule-like 1
Exoc4	Exocyst complex component 4
Fig4	FIG4 homolog (S. cerevisiae)
Frs2	Fibroblast growth factor receptor substrate 2
Gas1	Growth arrest specific 1
Gdnf	Glial cell line derived neurotrophic factor
Grm5	Glutamate receptor, metabotropic 5
Hdac2	Histone deacetylase 2
Hexb	Hexosaminidase B
Hprt1	Hypoxanthine guanine phosphoribosyl transferase 1
Kalrn	Kalirin, RhoGEF kinase
Kcnip2	Kv channel-interacting protein 2
Kcnma1	Potassium large conductance calcium-activated channel, subfamily M, alpha member 1
Klhl1	Kelch-like 1 (Drosophila)
Lama2	Laminin, alpha 2
Lmx1a	LIM homeobox transcription factor 1 alpha
Lpar1	Lysophosphatidic acid receptor 1
Lppr4	Lipid phosphate phosphatase-related protein type 4
Mpp5	Membrane protein, palmitoylated 5 (MAGUK p55 subfamily member 5)
Mycn	V-myc myelocytomatosis viral related oncogene, neuroblastoma derived (avian)
Nck2	Non-catalytic region of tyrosine kinase adaptor protein 2
Ncoa1	Nuclear receptor coactivator 1
Ndn	Necdin
Ndrg1	N-myc downstream regulated gene 1
Neo1	Neogenin
Nf1	Neurofibromatosis 1
Ngef	Neuronal guanine nucleotide exchange factor
Nkd1	Naked cuticle 1 homolog (Drosophila)
Nrn1	Neuritin 1
Ntf4	Neurotrophin 5
Ntrk2	Neurotrophic tyrosine kinase, receptor, type 2
Pard3	Par-3 (partitioning defective 3) homolog (C. elegans)
Ppp1r9a	Protein phosphatase 1, regulatory (inhibitor) subunit 9A
Ppp2r3a	Protein phosphatase 2 (formerly 2A), regulatory subunit B'', alpha
Prom1	Prominin 1
Ptprd	Protein tyrosine phosphatase, receptor type, D
Ptprk	Protein tyrosine phosphatase, receptor type, K
Rab10	RAB10, member RAS oncogene family
Ranbp9	RAN binding protein 9
Rarb	Retinoic acid receptor, beta
Rasgrf1	RAS protein-specific guanine nucleotide-releasing factor 1
Reln	Reelin
Rock2	Rho-associated coiled-coil containing protein kinase 2
Rp1	Retinitis pigmentosa 1 (human)
Rpgrip1	Retinitis pigmentosa GTPase regulator interacting protein 1
Rpl24	Ribosomal protein L24
Rps6ka3	Ribosomal protein S6 kinase polypeptide 3
Rps6ka6	Ribosomal protein S6 kinase polypeptide 6
Sclt1	Sodium channel and clathrin linker 1
Scn8a	Sodium channel, voltage-gated, type VIII, alpha
Sh3tc2	SH3 domain and tetratricopeptide repeats 2
Six4	Sine oculis-related homeobox 4 homolog (Drosophila)
Slc1a3	Solute carrier family 1 (glial high affinity glutamate transporter), member 3
Slc4a7	Solute carrier family 4, sodium bicarbonate cotransporter, member 7
Slit3	Slit homolog 3 (Drosophila)
Smad1	MAD homolog 1 (Drosophila)
Smarca4	SWI/SNF related, matrix associated, actin dependent regulator of chromatin, subfamily a, member 4
Sod1	Superoxide dismutase 1, soluble
Sox5	SRY-box containing gene 5
Stxbp5	Syntaxin binding protein 5 (tomosyn)
Syne1	Synaptic nuclear envelope 1
Synj1	Synaptojanin 1
Tcf3	Transcription factor 3
Tlx1	T-cell leukemia, homeobox 1
Trpm1	Transient receptor potential cation channel, subfamily M, member 1
Ube2v2	Ubiquitin-conjugating enzyme E2 variant 2
Wnk1	WNK lysine deficient protein kinase 1
Xrcc4	X-ray repair complementing defective repair in Chinese hamster cells 4
Zswim6	Zinc finger, SWIM domain containing 6
Cytoskeletal proteins
Gene Name	Description
Ap3b1	Adaptor-related protein complex 3, beta 1 subunit
Arhgap21	Rho GTPase activating protein 21
Atxn7	Ataxin 7
Bicd1	Bicaudal D homolog 1 (Drosophila)
Bicd2	Bicaudal D homolog 2 (Drosophila)
Birc5	Baculoviral IAP repeat-containing 5
Ccdc88a	Coiled coil domain containing 88A
Ccnf	Cyclin F
Cdk5rap2	CDK5 regulatory subunit associated protein 2
Ckap5	Cytoskeleton associated protein 5
Eml4	Echinoderm microtubule associated protein like 4
Epha3	Eph receptor A3
Eya1	Eyes absent 1 homolog (Drosophila)
Igbp1	Immunoglobulin (CD79A) binding protein 1
Kif18a	Kinesin family member 18A
Kif20b	Kinesin family member 20B
Kif4a	Kinesin family member 4A
Kifap3	Kinesin-associated protein 3
Kpna2	Karyopherin (importin) alpha 2
Ktn1	Kinectin 1
Lrpprc	Leucine-rich PPR-motif containing
Lyst	Lysosomal trafficking regulator
Macf1	Microtubule-actin crosslinking factor 1
Mcph1	Microcephaly, primary autosomal recessive 1
Mid1	Midline 1
Mkks	McKusick-Kaufman syndrome protein
Nde1	Nuclear distribution gene E homolog 1 (A nidulans)
Nme7	Non-metastatic cells 7, protein expressed in
Nusap1	Nucleolar and spindle associated protein 1
Pcm1	Pericentriolar material 1
Pex1	Peroxisome biogenesis factor 1
Plk1s1	Polo-like kinase 1 substrate 1
Prc1	Protein regulator of cytokinesis 1
Prkcz	Protein kinase C, zeta
Ptk2	PTK2 protein tyrosine kinase 2
Rfx3	Regulatory factor X, 3 (influences HLA class II expression)
Rhot1	Ras homolog gene family, member T1
Senp6	SUMO/sentrin specific peptidase 6
Sod1	Superoxide dismutase 1, soluble
Spast	Spastin
Tacc3	Transforming, acidic coiled-coil containing protein 3
Tekt5	Tektin 5
Tpx2	TPX2, microtubule-associated protein homolog (Xenopus laevis)
Ttc21b	Tetratricopeptide repeat domain 21B
Tube1	Epsilon-tubulin 1
Tubgcp2	Tubulin, gamma complex associated protein 2
The name and description of genes in the four most enriched GO terms, kinase activity, cell migration, neurogenesis, and cytoskeletal proteins, from the expressed genes associated with binding peaks within 50Kb of a TSS in E10.5 limb buds. Presence of an E-box was not verified in this list. GO analysis was performed using ToppGene.
