# Supplementary material for: Genome-wide Twist1 occupancy in endocardial cushion cells, embryonic limb buds, and peripheral nerve sheath tumor cells
Source: BMC Genomics. 2014 Sep 28;15(1):821. doi: 10.1186/1471-2164-15-821 (PMC4190347; doi:10.1186/1471-2164-15-821)
Supplement: Supplementary file 9 — Additional file 9: Table of gene lists for the four most predominant gene ontology (GO) categories associated with Twist1 binding regions as determined by ChIP-seq in PNST cells. The name and description of genes in the four GO categories, cell adhesion, skeletal system development, cell recognition, and ventricular septum morphogenesis, from the expressed genes associated with binding regions within 50 Kb of a TSS in PNST cells. The presence of an E-box was not verified in this list. GO analysis was performed using ToppGene. (XLSX 42 KB) [file 12864_2014_6501_MOESM9_ESM.xlsx]

## Sheet: Sheet1
Additional File 9. Gene lists for the four most enriched gene ontology (GO) categories associated with Twist1 binding regions as determined by ChIP-seq in PNST cells.
PNST Only ChIP-seq Peaks Associated Genes
Cell adhesion
Gene Name	Description
Adam12	A disintegrin and metallopeptidase domain 12 (meltrin alpha)
Cask	Calcium/calmodulin-dependent serine protein kinase (MAGUK family)
Cd44	CD44 antigen
Cdh11	Cadherin 11
Edil3	EGF-like repeats and discoidin I-like domains 3
Lims1	LIM and senescent cell antigen-like domains 1
Pcdh17	Protocadherin 17
Pcdh20	Protocadherin 20
Robo1	Roundabout homolog 1 (Drosophila)
Slc7a11	Solute carrier family 7 (cationic amino acid transporter, y+ system), member 11
Spon1	Spondin 1, (f-spondin) extracellular matrix protein
Spp1	Secreted phosphoprotein 1
Tgfb2	Transforming growth factor, beta 2
Tnc	Tenascin C
Tro	Trophinin
Vav3	Vav 3 oncoge
Skeletal system development
Gene Name	Description
Chst11	Carbohydrate sulfotransferase 11
Ext1	Exostoses (multiple) 1
Fbn2	Fibrillin 2
Matn1	Matrilin 1, cartilage matrix protein 1
Postn	Periostin, osteoblast specific factor
Satb2	Special AT-rich sequence binding protein 2
Trps1	Trichorhinophalangeal syndrome I (human)
Whsc1	Wolf-Hirschhorn syndrome candidate 1 (human)
Cell recognition
Gene Name	Description
Bdnf	Brain derived neurotrophic factor
Colec12	Collectin sub-family member 12
Dynll2	Dynein light chain LC8-type 2
Foxg1	Forkhead box G1
Megf10	Multiple EGF-like-domains 10
Ventricular septum morphogenesis
Gene Name	Description
Tbx3	T-box 3
Whsc1	Wolf-Hirschhorn syndrome candidate 1 (human)
Zfpm2	Zinc finger protein, multitype 2
The name and description of genes in the four most enriched GO terms, cell adhesion, skeletal system development, cell recognition, and ventricular septum morphogenesis, from the expressed genes associated with binding peaks within 50Kb of a TSS in PNST cells. Presence of an E-box was not verified in this list. GO analysis was performed using ToppGene.
