# Supplementary material for: Genome-wide Twist1 occupancy in endocardial cushion cells, embryonic limb buds, and peripheral nerve sheath tumor cells
Source: BMC Genomics. 2014 Sep 28;15(1):821. doi: 10.1186/1471-2164-15-821 (PMC4190347; doi:10.1186/1471-2164-15-821)
Supplement: Supplementary file 11 — Additional file 11: Table of Sequences of the primers used for ChIP-seq validation. Sequences of primers used for sequence-specific qPCR following ChIP with anti-Twist1 and distance of corresponding peak from the gene TSS are shown. (XLS 26 KB) [file 12864_2014_6501_MOESM11_ESM.xls]

## Sheet: PrimersTable.xls
Additional File 11. Sequences of the primers used for ChIP-seq validation.
Associated Gene	Primer Sequence	Distance of Peak from TSS	Direction from TSS
Abhd6 Forward	TGTTTGTGGATTGTAGCATGG	3218	+
Abhd6 Reverse	GTGTGTGTGTGTGTGTGTGTGT
Brwd3 Forward	TGGGCGTCTCTCCTACCTTA	1456	-
Brwd3 Reverse	TTGGGTTTTGATGTTTGTGC
Cask Forward	GCCTAATTTGCTTGAGCTCTTT	5117	-
Cask Reverse	CCTGAATAAAGATGTTTGTTTTATGTC
Cd44 Forward	GGCTAAGCCCACTGAGTGTT	753	+
Cd44 Reverse	TGAGCAAGGGAGCATAGCAG
Cdc42bpa Forward	GAC TGC TCT TCC GAA GGT CC	36084	-
Cdc42bpa Reverse	CTG GAT CTC TGC CTT CCT GC
Chst11 Forward	ATC ACT GCA AAG AGA GGC CC	30358	-
Chst11 Reverse	CAC CGG TCA AAG GTT AAA TGT AT
Csnk1e Forward	TGA CAG GCA GCA GAT GCA AT	19696	+
Csnk1e Reverse	GGC TGG CAC TCT AGT CAC TG
Dab2ip Forward	GAA ACT CCC TCC TTT GGG GG	2456	-
Dab2ip Reverse	ATG GCT GCT CTT GGG ACT TG
Fzd3 Forward	CATTGGGGCTGGCTTACAGA	45727	-
Fzd3 Reverse	GTCAACAAAGCTGCCTGTGG
Fzd4 Forward	CCACATGGCATAGAGCTGGT	26862	-
Fzd4 Reverse	GGTCCAAACCTGGTGTCTCC
Fzd8 Forward	CCATTGGTGAAAGTGCAGCC	11219	-
Fzd8 Reverse	CACGCGTCATCCTCTATGCT
Hipk2 Forward	TTT CCT TGG CTG CCT ACT CC	1060	-
Hipk2 Reverse	CAG GAG GTC CCT GGC AGA TA
Lect1 Forward	TTTGAACAAGTGTCTTGCAC	1758	-
Lect1 Reverse	CCAGAAACAGTCACATGGTA
Lef1 Forward	CAG ATC TCC TGA GCC CAT GC	22723	-
Lef1 Reverse	ACC ATA GGA CGT GAG AGG CT
Litaf Forward	AAC CAG CCA GTT AAC ACC CA	8423	+
Litaf Reverse	AGT GCA GAT CTT TGC AGT GGT
Mcc Forward	ATG TCC TGA GGC TGG TGA GA	15968	+
Mcc Reverse	CTT GCA GGC GTC AGC TCT TT
Mid1 Forward	GTT TGC TAG CAG TCC CAG GT	224	+
Mid1 Reverse	TAC GTA GCT GAA CAC CAG GC
Nlk Forward	TTA GGA GGC TCA GGT GAG GG	12229	+
Nlk Reverse	ACA GCA GAG AAC AGA GCA CC
Ror2-b Forward (ECC specific)	TTG TGT CCT TAG CAG CCA CG	4444	+
Ror2-b Reverse (ECC specific)	TCA CAG AAT TCG CGG CCT TT
Ror2-a Forward (Shared)	AGG CCT GGG AGG ATG CTT TA	15965	-
Ror2-a Reverse (Shared)	CCC TAA CCA CAA AGG TTG CC
Sfrp1 Forward	TCG CAC TTA GGA GTC TCT AT	15953	+
Sfrp1 Reverse	CCT TTA GGG GAG TTT CAA CA
Shroom4 Forward	AAGAGGTCCCACTCTAGCAT	3897	-
Shroom4 Reverse	AAGCAACTCTTTGTTTCACTG
Sos2 Forward	GCTAAGCACAGGTTCTGCCA	3436	+
Sos2 Reverse	TTTGTGCCATGGGGATAGGG
Spata5 Forward	AGC GTC GAG GAG GAA TGT TG	16850	+
Spata5 Reverse	TAA GGG CCC CAC GGA GAT AA
Tgfb2 Forward	GACAACCAAGCAACCCTTGT	27939	-
Tgfb2 Reverse	GTGTGTGTGTGTGTGTGTGTGT
Tmem18 Forward	GTCAGGAAAGCAGCCAGTCT	5880	-
Tmem18 Reverse	CTCTGGAAGGGCAGTCAGTG
Wnt5b Forward	TAG CCA CTC CAA AAG CCT CG	491	-
Wnt5b Reverse	GGC GGG CTC TCT TAA AAA CC
Sequences of primers used for qPCR following ChIP with anti-Twist1 and distance of corresponding binding peak from the gene TSS.
